# Supplementary material for: Analysis of long non-coding RNA and mRNA expression in bovine macrophages brings up novel aspects of Mycobacterium avium subspecies paratuberculosis infections
Source: Sci Rep. 2019 Feb 7;9:1571. doi: 10.1038/s41598-018-38141-x (PMC6367368; doi:10.1038/s41598-018-38141-x)
Supplement: Supplementary file 2 — Supplementary Dataset 1a [file 41598_2018_38141_MOESM2_ESM.xlsx]

## Sheet: lncRNA_list
Chromosome	Transcript id	Gene id	Start	End	Class code	Strand	Exon number	Length
chr1	TCONS_00000034	XLOC_000023	1494982	1498940	x	+	1	3959
chr1	TCONS_00000363	XLOC_000208	53979393	53979997	u	+	1	605
chr1	TCONS_00001717	XLOC_000948	65240462	65254535	u	-	1	14074
chr1	TCONS_00000622	XLOC_000356	79782805	79784639	u	+	1	1835
chr1	TCONS_00002516	XLOC_001362	143107285	143119176	x	-	3	11119
chr1	TCONS_00002515	XLOC_001362	143107285	143119176	x	-	4	9571
chr1	TCONS_00001115	XLOC_000633	143172685	143175116	u	+	1	2432
chr1	TCONS_00001162	XLOC_000661	146205437	146207125	u	+	1	1689
chr10	TCONS_00004603	XLOC_002418	19023569	19025503	u	-	1	1935
chr10	TCONS_00003127	XLOC_001696	25766757	25785763	u	+	2	218
chr10	TCONS_00003350	XLOC_001826	36877804	36894927	u	+	4	8961
chr10	TCONS_00003351	XLOC_001826	36877932	36894927	u	+	2	8615
chr10	TCONS_00005058	XLOC_002682	42903214	42904337	u	-	1	1124
chr10	TCONS_00005200	XLOC_002759	52199098	52199851	u	-	1	754
chr10	TCONS_00003642	XLOC_001949	58836497	58837318	u	+	1	822
chr10	TCONS_00003648	XLOC_001950	59017200	59018570	u	+	1	1371
chr10	TCONS_00003695	XLOC_001970	61397186	61401866	u	+	2	275
chr10	TCONS_00005303	XLOC_002819	65138020	65231408	x	-	4	4018
chr10	TCONS_00005301	XLOC_002819	65138020	65230808	x	-	4	3393
chr10	TCONS_00003733	XLOC_001984	65463650	65464794	u	+	1	1145
chr10	TCONS_00005383	XLOC_002863	70824924	70838559	u	-	3	9876
chr10	TCONS_00005384	XLOC_002863	70824924	70838569	u	-	3	9889
chr10	TCONS_00005415	XLOC_002885	73694824	73724591	x	-	5	17797
chr10	TCONS_00005413	XLOC_002885	73694824	73724344	x	-	4	16573
chr10	TCONS_00005414	XLOC_002885	73694824	73724591	x	-	4	14844
chr10	TCONS_00005412	XLOC_002885	73694824	73724344	x	-	3	14423
chr10	TCONS_00005420	XLOC_002890	74141446	74143318	u	-	1	1873
chr10	TCONS_00004145	XLOC_002192	87825440	87828175	u	+	1	2736
chr10	TCONS_00004285	XLOC_002264	104125173	104132961	u	+	1	7789
chr11	TCONS_00005840	XLOC_003112	816143	878724	u	+	2	682
chr11	TCONS_00005839	XLOC_003112	816143	878724	u	+	3	809
chr11	TCONS_00005920	XLOC_003151	3620566	3621277	u	+	1	712
chr11	TCONS_00005922	XLOC_003153	3626460	3627473	u	+	1	1014
chr11	TCONS_00007505	XLOC_003982	9238192	9240907	u	-	4	1351
chr11	TCONS_00006094	XLOC_003253	13419398	13436061	u	+	2	4680
chr11	TCONS_00006093	XLOC_003253	13419398	13423797	u	+	2	2013
chr11	TCONS_00006096	XLOC_003253	13420097	13422095	u	+	1	1999
chr11	TCONS_00006163	XLOC_003289	19654103	19660704	x	+	5	579
chr11	TCONS_00008126	XLOC_004302	67737036	67740526	u	-	2	237
chr11	TCONS_00006798	XLOC_003623	86584567	86588384	x	+	1	3818
chr11	TCONS_00008689	XLOC_004568	101852528	101853530	u	-	1	1003
chr11	TCONS_00008690	XLOC_004569	101853639	101854160	u	-	1	522
chr11	TCONS_00008692	XLOC_004571	101857622	101858165	u	-	1	544
chr11	TCONS_00008695	XLOC_004574	101860843	101861927	u	-	1	1085
chr11	TCONS_00008755	XLOC_004601	103358913	103359789	u	-	1	877
chr11	TCONS_00007340	XLOC_003902	107116836	107118603	u	+	2	515
chr12	TCONS_00010092	XLOC_005247	23685175	23685908	u	-	1	734
chr12	TCONS_00010164	XLOC_005286	30960875	30962015	u	-	2	206
chr12	TCONS_00009543	XLOC_004943	52158743	52162021	u	+	2	937
chr12	TCONS_00009608	XLOC_004989	71845961	71870615	x	+	2	3010
chr12	TCONS_00010403	XLOC_005406	72226755	72230515	u	-	3	1638
chr12	TCONS_00010423	XLOC_005424	73268256	73269179	u	-	1	924
chr12	TCONS_00009675	XLOC_005019	74705464	74714596	u	+	2	607
chr12	TCONS_00009842	XLOC_005116	90879949	90881795	u	+	1	1847
chr12	TCONS_00009843	XLOC_005117	90882351	90890469	u	+	2	8026
chr13	TCONS_00010673	XLOC_005562	14644171	14647805	u	+	1	3635
chr13	TCONS_00012070	XLOC_006271	17454703	17457886	u	-	1	3184
chr13	TCONS_00012451	XLOC_006453	50066241	50067850	u	-	1	1610
chr13	TCONS_00012910	XLOC_006673	66442527	66443331	x	-	1	805
chr13	TCONS_00011899	XLOC_006175	78593062	78596960	u	+	2	494
chr13	TCONS_00011916	XLOC_006183	78937042	78942019	u	+	1	4978
chr14	TCONS_00014533	XLOC_007542	33117912	33120263	u	-	1	2352
chr14	TCONS_00013718	XLOC_007088	37550145	37559741	x	+	4	1447
chr14	TCONS_00013760	XLOC_007114	44186839	44270615	x	+	3	5938
chr14	TCONS_00013759	XLOC_007114	44186839	44202984	x	+	3	1338
chr14	TCONS_00013763	XLOC_007114	44186993	44193427	x	+	3	5195
chr14	TCONS_00013768	XLOC_007119	44241524	44242923	u	+	1	1400
chr14	TCONS_00014649	XLOC_007621	46632079	46645588	x	-	2	8687
chr14	TCONS_00014648	XLOC_007621	46632079	46645561	x	-	3	7088
chr14	TCONS_00014731	XLOC_007668	62458470	62464045	u	-	3	4171
chr14	TCONS_00014730	XLOC_007668	62458470	62462694	u	-	1	4225
chr14	TCONS_00013931	XLOC_007239	70304258	70304945	u	+	1	688
chr14	TCONS_00013987	XLOC_007265	75673134	75675576	u	+	2	2335
chr15	TCONS_00014993	XLOC_007808	6060310	6061056	u	+	1	747
chr15	TCONS_00016296	XLOC_008573	6611560	6614614	u	-	2	1710
chr15	TCONS_00015536	XLOC_008128	47420299	47432720	u	+	2	307
chr15	TCONS_00015566	XLOC_008153	48489402	48542504	x	+	3	534
chr15	TCONS_00015567	XLOC_008153	48489402	48542504	x	+	3	497
chr15	TCONS_00015568	XLOC_008153	48489403	48542504	x	+	2	406
chr15	TCONS_00016895	XLOC_008932	53077208	53077859	u	-	1	652
chr15	TCONS_00016897	XLOC_008934	53078668	53079235	u	-	1	568
chr15	TCONS_00016899	XLOC_008936	53080619	53082123	u	-	1	1505
chr15	TCONS_00016900	XLOC_008937	53082498	53083350	u	-	1	853
chr15	TCONS_00016901	XLOC_008938	53083403	53085537	u	-	1	2135
chr15	TCONS_00017153	XLOC_009082	78429966	78432456	u	-	1	2491
chr15	TCONS_00016048	XLOC_008419	78442522	78443035	u	+	1	514
chr15	TCONS_00016063	XLOC_008428	78892616	78911625	u	+	1	19010
chr15	TCONS_00016064	XLOC_008429	78911804	78912606	u	+	1	803
chr15	TCONS_00016076	XLOC_008436	79063379	79064239	u	+	1	861
chr15	TCONS_00016162	XLOC_008503	82374650	82375222	u	+	1	573
chr15	TCONS_00017272	XLOC_009173	83598357	83601103	u	-	3	2245
chr15	TCONS_00016185	XLOC_008515	83599098	83600880	u	+	1	1783
chr15	TCONS_00017321	XLOC_009196	84931073	84934712	u	-	1	3640
chr15	TCONS_00017322	XLOC_009197	84935304	84936005	x	-	1	702
chr16	TCONS_00017341	XLOC_009212	1201675	1249858	u	+	2	1023
chr16	TCONS_00018527	XLOC_009811	4245619	4274770	u	-	5	850
chr16	TCONS_00017436	XLOC_009259	5134018	5137436	u	+	1	3419
chr16	TCONS_00018721	XLOC_009912	33911246	33912183	u	-	1	938
chr16	TCONS_00018799	XLOC_009953	41783372	41784007	u	-	2	327
chr16	TCONS_00018922	XLOC_010002	45168575	45175800	u	-	6	3668
chr16	TCONS_00018920	XLOC_010002	45168575	45173597	u	-	4	3159
chr16	TCONS_00018928	XLOC_010004	45417580	45466180	x	-	2	9518
chr16	TCONS_00018958	XLOC_010031	47372157	47438277	u	-	4	496
chr16	TCONS_00017816	XLOC_009452	47967556	47970161	x	+	1	2606
chr16	TCONS_00017836	XLOC_009458	49313633	49316072	u	+	1	2440
chr16	TCONS_00018017	XLOC_009532	53280410	53283562	x	+	3	688
chr16	TCONS_00018018	XLOC_009532	53280592	53283562	x	+	3	633
chr16	TCONS_00018019	XLOC_009532	53280641	53283562	x	+	3	661
chr16	TCONS_00018028	XLOC_009539	55563088	55564310	u	+	2	294
chr16	TCONS_00019282	XLOC_010184	61888995	61895367	u	-	1	6373
chr16	TCONS_00018305	XLOC_009683	74009707	74030234	u	+	5	1917
chr16	TCONS_00018306	XLOC_009683	74009724	74022889	u	+	3	1146
chr16	TCONS_00018397	XLOC_009740	81574240	81576832	u	+	3	1081
chr16	TCONS_00018398	XLOC_009740	81574336	81576832	u	+	3	1071
chr17	TCONS_00019582	XLOC_010343	5001934	5018977	u	+	3	2632
chr17	TCONS_00019758	XLOC_010438	30494995	30495668	u	+	1	674
chr17	TCONS_00020884	XLOC_011003	40854274	40856252	u	-	1	1979
chr17	TCONS_00021066	XLOC_011075	54576341	54581366	u	-	3	567
chr17	TCONS_00019986	XLOC_010548	54913975	54918125	x	+	1	4151
chr17	TCONS_00020200	XLOC_010650	64743019	64743971	u	+	1	953
chr17	TCONS_00020392	XLOC_010744	71962218	71973790	u	+	3	8748
chr17	TCONS_00020393	XLOC_010744	71962218	71973790	u	+	3	8725
chr17	TCONS_00020394	XLOC_010744	71962218	71973790	u	+	2	10401
chr17	TCONS_00020395	XLOC_010744	71962266	71973790	u	+	2	10419
chr17	TCONS_00020396	XLOC_010744	71962326	71973790	u	+	3	8706
chr17	TCONS_00021542	XLOC_011276	73406427	73420036	x	-	4	12016
chr17	TCONS_00020589	XLOC_010840	74927759	74930048	x	+	2	2206
chr18	TCONS_00023949	XLOC_012297	6535883	6536723	u	-	1	841
chr18	TCONS_00023950	XLOC_012298	6536776	6537355	u	-	1	580
chr18	TCONS_00023976	XLOC_012312	8056355	8061346	u	-	3	1352
chr18	TCONS_00023977	XLOC_012312	8056355	8061429	u	-	3	1466
chr18	TCONS_00024280	XLOC_012458	29079255	29079957	u	-	1	703
chr18	TCONS_00024285	XLOC_012462	32382100	32382870	u	-	1	771
chr18	TCONS_00022321	XLOC_011633	36789046	36790530	u	+	1	1485
chr18	TCONS_00022322	XLOC_011634	36790920	36791786	u	+	1	867
chr18	TCONS_00022324	XLOC_011636	36796474	36797456	u	+	1	983
chr18	TCONS_00024425	XLOC_012526	38466190	38491320	x	-	6	8382
chr18	TCONS_00024424	XLOC_012526	38466190	38491165	x	-	7	8097
chr18	TCONS_00024428	XLOC_012526	38482755	38491102	x	-	1	8348
chr18	TCONS_00024427	XLOC_012526	38482755	38490170	x	-	2	6933
chr18	TCONS_00022535	XLOC_011744	46571332	46574669	u	+	1	3338
chr18	TCONS_00022536	XLOC_011744	46573379	46574669	u	+	2	639
chr18	TCONS_00022808	XLOC_011843	50714431	50715866	x	+	2	495
chr18	TCONS_00023320	XLOC_012063	58223208	58229582	u	+	2	3536
chr18	TCONS_00023321	XLOC_012063	58223208	58229582	u	+	2	3536
chr18	TCONS_00023322	XLOC_012063	58225427	58229582	u	+	3	3648
chr18	TCONS_00025313	XLOC_012930	62358472	62361954	u	-	3	1145
chr18	TCONS_00023493	XLOC_012138	62658865	62665587	u	+	1	6723
chr18	TCONS_00023584	XLOC_012167	63219644	63220304	u	+	1	661
chr18	TCONS_00023596	XLOC_012167	63343057	63343837	u	+	1	781
chr19	TCONS_00025801	XLOC_013161	18029825	18031157	u	+	1	1333
chr19	TCONS_00028519	XLOC_014428	39687584	39688791	u	-	1	1208
chr19	TCONS_00028532	XLOC_014435	39991211	39995081	u	-	2	3555
chr19	TCONS_00029059	XLOC_014703	51380370	51401038	x	-	4	20071
chr19	TCONS_00029062	XLOC_014703	51380370	51401064	x	-	3	20437
chr19	TCONS_00029060	XLOC_014703	51380370	51401050	x	-	5	19105
chr19	TCONS_00029058	XLOC_014703	51380370	51401037	x	-	4	19640
chr19	TCONS_00029057	XLOC_014703	51380370	51401037	x	-	5	19191
chr19	TCONS_00029061	XLOC_014703	51380370	51401059	x	-	4	19553
chr19	TCONS_00029162	XLOC_014744	52817083	52817614	u	-	1	532
chr19	TCONS_00029217	XLOC_014768	54446946	54451932	u	-	3	999
chr19	TCONS_00029216	XLOC_014768	54446946	54451919	u	-	2	803
chr19	TCONS_00027111	XLOC_013755	55878467	55879232	u	+	1	766
chr19	TCONS_00027113	XLOC_013757	55879782	55880858	u	+	1	1077
chr19	TCONS_00027116	XLOC_013760	55882785	55883626	u	+	1	842
chr19	TCONS_00029403	XLOC_014845	61942317	61945611	u	-	3	1031
chr19	TCONS_00029404	XLOC_014845	61944556	61945447	u	-	1	892
chr2	TCONS_00029596	XLOC_014927	17545768	17560143	u	+	2	2198
chr2	TCONS_00029672	XLOC_014976	22214922	22216911	u	+	1	1990
chr2	TCONS_00029673	XLOC_014977	22216972	22217768	u	+	1	797
chr2	TCONS_00029675	XLOC_014979	22220867	22222022	u	+	1	1156
chr2	TCONS_00029676	XLOC_014980	22224401	22225407	u	+	1	1007
chr2	TCONS_00029954	XLOC_015131	65888947	65890969	u	+	1	2023
chr2	TCONS_00031465	XLOC_015875	66268098	66269684	x	-	2	770
chr2	TCONS_00031466	XLOC_015875	66268098	66270385	x	-	2	1113
chr2	TCONS_00030461	XLOC_015377	119123863	119130360	x	+	3	2077
chr2	TCONS_00032049	XLOC_016170	125188845	125189424	u	-	1	580
chr2	TCONS_00032050	XLOC_016171	125190596	125191308	u	-	1	713
chr2	TCONS_00030719	XLOC_015500	126557638	126559122	u	+	1	1485
chr20	TCONS_00032426	XLOC_016367	4920402	4941905	u	+	5	4676
chr20	TCONS_00032527	XLOC_016424	18192597	18194953	u	+	2	1516
chr20	TCONS_00032528	XLOC_016425	18195482	18197962	u	+	1	2481
chr20	TCONS_00033154	XLOC_016776	23787679	23789035	x	-	1	1357
chr20	TCONS_00033155	XLOC_016777	23789538	23790594	x	-	1	1057
chr20	TCONS_00033156	XLOC_016778	23791178	23792329	x	-	1	1152
chr20	TCONS_00032622	XLOC_016489	28682008	28697744	u	+	3	1351
chr20	TCONS_00032703	XLOC_016530	36631284	36632069	u	+	1	786
chr20	TCONS_00033289	XLOC_016857	41497202	41499259	x	-	1	2058
chr20	TCONS_00032875	XLOC_016627	71384518	71386922	u	+	1	2405
chr20	TCONS_00032879	XLOC_016631	71391205	71392115	u	+	1	911
chr20	TCONS_00032880	XLOC_016632	71392368	71393208	u	+	1	841
chr21	TCONS_00033516	XLOC_016981	3615770	3644286	u	+	4	12652
chr21	TCONS_00033517	XLOC_016981	3615771	3627436	u	+	2	8873
chr21	TCONS_00034649	XLOC_017603	14498350	14498924	u	-	1	575
chr21	TCONS_00034651	XLOC_017605	14501205	14503382	u	-	1	2178
chr21	TCONS_00034652	XLOC_017606	14512883	14513630	u	-	1	748
chr21	TCONS_00034653	XLOC_017607	14516051	14517154	u	-	1	1104
chr21	TCONS_00033657	XLOC_017062	21828683	21830430	u	+	1	1748
chr21	TCONS_00034892	XLOC_017720	31007417	31008727	u	-	1	1311
chr21	TCONS_00034216	XLOC_017339	63174865	63200254	u	+	2	2582
chr21	TCONS_00034215	XLOC_017339	63174865	63200254	u	+	3	2898
chr21	TCONS_00034214	XLOC_017339	63174865	63176296	u	+	2	742
chr21	TCONS_00034221	XLOC_017341	63177149	63178871	u	+	1	1723
chr21	TCONS_00035359	XLOC_017951	69586669	69587592	u	-	1	924
chr22	TCONS_00036515	XLOC_018517	12467742	12470807	x	-	1	3066
chr22	TCONS_00036535	XLOC_018530	14389367	14401913	u	-	2	525
chr22	TCONS_00036534	XLOC_018530	14389367	14401913	u	-	2	522
chr22	TCONS_00036801	XLOC_018641	43820217	43825950	u	-	4	2807
chr22	TCONS_00036803	XLOC_018641	43820217	43825955	u	-	4	2887
chr22	TCONS_00036804	XLOC_018641	43820217	43825955	u	-	4	2725
chr22	TCONS_00036808	XLOC_018641	43823785	43825950	u	-	3	1543
chr22	TCONS_00036807	XLOC_018641	43823785	43825950	u	-	3	1665
chr22	TCONS_00036806	XLOC_018641	43823785	43825950	u	-	3	1456
chr22	TCONS_00036851	XLOC_018659	48290262	48291930	u	-	3	347
chr22	TCONS_00037129	XLOC_018756	52638949	52644414	u	-	2	5382
chr22	TCONS_00037203	XLOC_018792	54096024	54100732	u	-	2	203
chr22	TCONS_00037323	XLOC_018852	59688406	59690506	u	-	1	2101
chr23	TCONS_00037566	XLOC_018958	11055931	11058491	u	+	1	2561
chr23	TCONS_00037665	XLOC_019004	16660707	16661411	u	+	1	705
chr23	TCONS_00037982	XLOC_019142	28273398	28276262	u	+	1	2865
chr23	TCONS_00038315	XLOC_019349	45287710	45295516	u	+	4	829
chr23	TCONS_00038316	XLOC_019349	45287741	45303610	u	+	6	1126
chr23	TCONS_00038414	XLOC_019403	50671921	50672712	u	+	1	792
chr24	TCONS_00040070	XLOC_020275	944040	945910	u	-	1	1871
chr24	TCONS_00040082	XLOC_020283	2483588	2484354	u	-	1	767
chr24	TCONS_00039539	XLOC_019983	2666567	2674475	u	+	5	3805
chr24	TCONS_00039571	XLOC_020002	4448405	4448932	u	+	1	528
chr24	TCONS_00039855	XLOC_020145	46242566	46251297	x	+	2	7661
chr24	TCONS_00039862	XLOC_020149	46371951	46409493	u	+	2	493
chr24	TCONS_00039897	XLOC_020174	49703063	49705409	u	+	1	2347
chr24	TCONS_00040017	XLOC_020243	61444650	61447837	u	+	1	3188
chr25	TCONS_00040806	XLOC_020624	2312073	2314657	u	+	4	1342
chr25	TCONS_00040804	XLOC_020624	2312073	2314657	u	+	5	1417
chr25	TCONS_00040805	XLOC_020624	2312073	2314657	u	+	5	1414
chr25	TCONS_00042216	XLOC_021245	11366623	11372168	u	-	1	5546
chr25	TCONS_00041367	XLOC_020868	27651014	27653620	u	+	1	2607
chr25	TCONS_00041428	XLOC_020898	32361772	32362939	u	+	2	1062
chr25	TCONS_00041430	XLOC_020900	32455270	32464921	u	+	2	221
chr25	TCONS_00041698	XLOC_021028	39429644	39430743	u	+	1	1100
chr25	TCONS_00041740	XLOC_021042	41426215	41431139	x	+	2	1678
chr25	TCONS_00042937	XLOC_021603	42215556	42221662	x	-	1	6107
chr25	TCONS_00041805	XLOC_021063	42757501	42758890	u	+	2	1089
chr26	TCONS_00043715	XLOC_021995	8835775	8836471	u	-	1	697
chr26	TCONS_00043298	XLOC_021786	22890366	22891053	u	+	1	688
chr26	TCONS_00043532	XLOC_021892	40195086	40201254	u	+	2	354
chr26	TCONS_00044226	XLOC_022237	44561646	44565280	u	-	1	3635
chr26	TCONS_00044273	XLOC_022258	49697052	49723171	u	-	4	1212
chr27	TCONS_00044356	XLOC_022315	6802475	6805800	u	+	1	3326
chr27	TCONS_00044483	XLOC_022398	25067541	25091059	u	+	3	3847
chr27	TCONS_00044484	XLOC_022398	25070182	25091059	u	+	3	3783
chr27	TCONS_00044485	XLOC_022398	25074634	25091059	u	+	3	4339
chr27	TCONS_00044486	XLOC_022398	25074634	25091059	u	+	3	4027
chr27	TCONS_00044487	XLOC_022398	25074919	25091059	u	+	5	3963
chr27	TCONS_00044488	XLOC_022398	25075164	25091059	u	+	5	3985
chr27	TCONS_00044493	XLOC_022398	25086893	25091059	u	+	2	3849
chr27	TCONS_00044910	XLOC_022655	32809097	32811245	u	-	1	2149
chr27	TCONS_00044976	XLOC_022690	37049461	37054884	u	-	1	5424
chr28	TCONS_00045936	XLOC_023219	25185872	25190600	x	-	2	505
chr28	TCONS_00045934	XLOC_023219	25185872	25190591	x	-	2	476
chr28	TCONS_00045935	XLOC_023219	25185872	25190591	x	-	3	562
chr28	TCONS_00045937	XLOC_023219	25186210	25190579	x	-	2	1191
chr29	TCONS_00046337	XLOC_023419	9585498	9588961	u	+	1	3464
chr29	TCONS_00046338	XLOC_023420	9591656	9598348	u	+	1	6693
chr29	TCONS_00046547	XLOC_023533	29983301	29983863	u	+	1	563
chr29	TCONS_00047546	XLOC_024068	41268101	41271210	u	-	2	2105
chr29	TCONS_00047549	XLOC_024070	41514078	41557519	u	-	2	485
chr29	TCONS_00046812	XLOC_023671	44336017	44340626	u	+	2	2966
chr29	TCONS_00046813	XLOC_023671	44337004	44346490	u	+	3	6117
chr29	TCONS_00046814	XLOC_023671	44337471	44346490	u	+	3	4857
chr29	TCONS_00046815	XLOC_023672	44340802	44341711	u	+	1	910
chr29	TCONS_00046816	XLOC_023671	44341771	44346490	u	+	1	4720
chr29	TCONS_00046817	XLOC_023671	44341886	44346490	u	+	3	4166
chr29	TCONS_00046818	XLOC_023671	44341912	44346490	u	+	3	3575
chr29	TCONS_00047746	XLOC_024133	44417100	44423890	x	-	2	6097
chr29	TCONS_00047745	XLOC_024133	44417100	44423846	x	-	3	5349
chr29	TCONS_00047744	XLOC_024133	44417100	44423827	x	-	2	4791
chr29	TCONS_00047747	XLOC_024133	44417100	44423890	x	-	3	4150
chr29	TCONS_00047836	XLOC_024172	45796502	45801392	x	-	2	3030
chr29	TCONS_00048014	XLOC_024264	50686199	50686896	u	-	1	698
chr3	TCONS_00050243	XLOC_025399	11516210	11521628	u	-	3	2150
chr3	TCONS_00050242	XLOC_025399	11516210	11521628	u	-	3	2132
chr3	TCONS_00050424	XLOC_025495	16505083	16505643	x	-	1	561
chr3	TCONS_00050429	XLOC_025499	16549322	16550394	u	-	1	1073
chr3	TCONS_00050433	XLOC_025499	16550494	16551174	u	-	1	681
chr3	TCONS_00048734	XLOC_024640	25970680	25973290	u	+	1	2611
chr3	TCONS_00050679	XLOC_025616	27028720	27029807	u	-	1	1088
chr3	TCONS_00050680	XLOC_025617	27029949	27031434	u	-	1	1486
chr3	TCONS_00050738	XLOC_025651	31033824	31034522	u	-	1	699
chr3	TCONS_00050741	XLOC_025654	31037147	31037857	u	-	1	711
chr3	TCONS_00050743	XLOC_025656	31038652	31039197	u	-	1	546
chr3	TCONS_00050962	XLOC_025760	49059283	49110038	x	-	4	701
chr3	TCONS_00051038	XLOC_025802	53470577	53472361	x	-	2	863
chr3	TCONS_00051039	XLOC_025802	53470577	53472482	x	-	2	1133
chr3	TCONS_00051037	XLOC_025802	53470577	53471974	x	-	2	324
chr3	TCONS_00049037	XLOC_024807	54428611	54429645	u	+	1	1035
chr3	TCONS_00051144	XLOC_025859	66304703	66305263	u	-	1	561
chr3	TCONS_00051237	XLOC_025903	79232076	79257963	u	-	6	5248
chr3	TCONS_00051241	XLOC_025903	79235508	79258164	u	-	5	4542
chr3	TCONS_00051239	XLOC_025903	79235508	79257953	u	-	5	4507
chr3	TCONS_00051240	XLOC_025903	79235508	79258023	u	-	6	4452
chr3	TCONS_00051243	XLOC_025903	79250535	79257926	u	-	4	618
chr3	TCONS_00049381	XLOC_024951	92919018	92928950	u	+	5	414
chr3	TCONS_00049612	XLOC_025053	104622097	104623022	u	+	1	926
chr3	TCONS_00051770	XLOC_026183	118172857	118180121	u	-	3	4853
chr3	TCONS_00049948	XLOC_025227	119489727	119493373	u	+	2	2066
chr3	TCONS_00051787	XLOC_026189	119633938	119652533	u	-	3	517
chr3	TCONS_00051788	XLOC_026189	119633938	119655076	u	-	2	4839
chr3	TCONS_00049976	XLOC_025251	120309838	120312018	u	+	1	2181
chr4	TCONS_00051966	XLOC_026288	16932482	16934520	u	+	1	2039
chr4	TCONS_00051967	XLOC_026288	16932753	16934520	u	+	2	1201
chr4	TCONS_00052060	XLOC_026336	32037764	32039945	u	+	2	1209
chr4	TCONS_00052103	XLOC_026364	39052787	39062480	u	+	2	1191
chr4	TCONS_00052135	XLOC_026390	44150618	44161156	x	+	1	10539
chr4	TCONS_00053299	XLOC_027060	46468502	46474109	u	-	1	5608
chr4	TCONS_00052451	XLOC_026587	77222917	77224666	u	+	2	214
chr4	TCONS_00053556	XLOC_027210	77446406	77446983	u	-	1	578
chr4	TCONS_00052540	XLOC_026636	86129351	86130180	u	+	1	830
chr4	TCONS_00052702	XLOC_026730	104355763	104357829	x	+	1	2067
chr4	TCONS_00052995	XLOC_026901	119468276	119469670	u	+	1	1395
chr5	TCONS_00054086	XLOC_027520	1379396	1401517	u	+	3	9946
chr5	TCONS_00054089	XLOC_027520	1388943	1401517	u	+	2	9816
chr5	TCONS_00056259	XLOC_028604	29596869	29600008	u	-	1	3140
chr5	TCONS_00054547	XLOC_027744	33203869	33208812	x	+	4	1514
chr5	TCONS_00054548	XLOC_027744	33203900	33208812	x	+	2	1380
chr5	TCONS_00054650	XLOC_027805	46754167	46767013	u	+	2	787
chr5	TCONS_00054651	XLOC_027805	46754186	46767013	u	+	3	841
chr5	TCONS_00054652	XLOC_027805	46754191	46767013	u	+	2	755
chr5	TCONS_00056488	XLOC_028725	49342992	49346031	u	-	1	3040
chr5	TCONS_00054953	XLOC_027951	64821384	64824297	u	+	3	1523
chr5	TCONS_00056807	XLOC_028902	69584093	69584696	u	-	1	604
chr5	TCONS_00056854	XLOC_028923	74818679	74826264	u	-	3	434
chr5	TCONS_00057378	XLOC_029224	110671535	110675552	x	-	1	4018
chr5	TCONS_00055712	XLOC_028334	112176317	112187198	u	+	1	10882
chr5	TCONS_00057567	XLOC_029336	118019046	118020023	u	-	1	978
chr5	TCONS_00055956	XLOC_028445	120975702	120977708	u	+	1	2007
chr5	TCONS_00055957	XLOC_028445	120975703	120977708	u	+	2	948
chr5	TCONS_00057678	XLOC_029370	120989000	120991898	u	-	2	1720
chr6	TCONS_00058865	XLOC_030008	23336875	23342737	u	-	3	3309
chr6	TCONS_00058864	XLOC_030008	23336875	23340960	u	-	1	4086
chr6	TCONS_00057900	XLOC_029510	26101686	26102350	u	+	2	222
chr6	TCONS_00059005	XLOC_030080	58581442	58585593	u	-	1	4152
chr6	TCONS_00059080	XLOC_030114	61205320	61206223	u	-	1	904
chr6	TCONS_00059082	XLOC_030116	61207161	61207782	u	-	1	622
chr6	TCONS_00059085	XLOC_030119	61209220	61209967	u	-	1	748
chr6	TCONS_00059286	XLOC_030233	87965435	87976404	u	-	2	2447
chr6	TCONS_00059341	XLOC_030263	92538195	92539567	x	-	2	763
chr6	TCONS_00059342	XLOC_030263	92538195	92539567	x	-	2	760
chr6	TCONS_00059422	XLOC_030304	99490267	99498463	x	-	5	2137
chr6	TCONS_00059490	XLOC_030338	103881187	103882039	u	-	1	853
chr6	TCONS_00059493	XLOC_030341	103887504	103888082	u	-	1	579
chr6	TCONS_00059494	XLOC_030342	103888337	103889267	u	-	1	931
chr6	TCONS_00059499	XLOC_030347	103895766	103896789	u	-	1	1024
chr6	TCONS_00059585	XLOC_030394	108056848	108080919	u	-	1	24072
chr7	TCONS_00061927	XLOC_031592	5107581	5109209	u	-	1	1629
chr7	TCONS_00060429	XLOC_030795	18981131	18981837	u	+	2	445
chr7	TCONS_00062379	XLOC_031835	19618658	19639998	x	-	4	1101
chr7	TCONS_00062378	XLOC_031835	19618658	19639998	x	-	4	1018
chr7	TCONS_00062377	XLOC_031835	19618658	19639993	x	-	3	886
chr7	TCONS_00060580	XLOC_030857	21607498	21611709	x	+	2	3991
chr7	TCONS_00060678	XLOC_030900	23777442	23777980	u	+	1	539
chr7	TCONS_00060969	XLOC_031072	45153324	45154929	u	+	1	1606
chr7	TCONS_00061033	XLOC_031100	45801583	45809548	x	+	2	1921
chr7	TCONS_00061417	XLOC_031318	64639342	64640605	u	+	1	1264
chr7	TCONS_00061418	XLOC_031319	64640764	64643117	u	+	1	2354
chr7	TCONS_00061429	XLOC_031326	67265484	67276396	u	+	4	637
chr7	TCONS_00061439	XLOC_031332	67695239	67696866	u	+	1	1628
chr7	TCONS_00063310	XLOC_032273	70768162	70789563	u	-	2	13110
chr7	TCONS_00061496	XLOC_031366	74169794	74173836	u	+	1	4043
chr7	TCONS_00061498	XLOC_031367	74173888	74180127	u	+	1	6240
chr7	TCONS_00061499	XLOC_031368	74180201	74183551	u	+	1	3351
chr7	TCONS_00061607	XLOC_031419	95470815	95473156	u	+	1	2342
chr8	TCONS_00064916	XLOC_033138	22407230	22407810	u	-	1	581
chr8	TCONS_00065014	XLOC_033198	39192312	39195456	u	-	2	2275
chr8	TCONS_00063845	XLOC_032571	39374763	39381094	x	+	1	6332
chr8	TCONS_00065330	XLOC_033372	67403681	67436357	u	-	3	315
chr8	TCONS_00064275	XLOC_032798	71189759	71192389	u	+	1	2631
chr8	TCONS_00064331	XLOC_032823	75871041	75871710	u	+	1	670
chr8	TCONS_00065576	XLOC_033491	83356126	83392744	u	-	3	318
chr8	TCONS_00064604	XLOC_032951	96884161	96893578	u	+	1	9418
chr8	TCONS_00065806	XLOC_033626	104074747	104078314	u	-	3	902
chr8	TCONS_00065808	XLOC_033626	104077190	104078141	u	-	1	952
chr9	TCONS_00067335	XLOC_034511	73311227	73311990	u	-	1	764
chr9	TCONS_00067344	XLOC_034519	73386875	73417916	u	-	2	598
chr9	TCONS_00066475	XLOC_033995	76764214	76765508	u	+	1	1295
chr9	TCONS_00066792	XLOC_034188	103293127	103294648	u	+	2	1027
chrX	TCONS_00068052	XLOC_034939	13564452	13589580	x	+	2	576
chrX	TCONS_00069785	XLOC_035919	55212073	55221600	x	-	2	3974
chrX	TCONS_00069923	XLOC_036010	78215767	78217731	u	-	1	1965
chrX	TCONS_00068632	XLOC_035278	82260993	82294943	u	+	6	9239
chrX	TCONS_00068631	XLOC_035278	82260993	82262754	u	+	1	1762
chrX	TCONS_00068635	XLOC_035278	82265929	82294943	u	+	6	20499
chrX	TCONS_00068636	XLOC_035278	82265929	82294943	u	+	6	20567
chrX	TCONS_00068637	XLOC_035278	82265956	82294943	u	+	7	17315
chrX	TCONS_00068638	XLOC_035278	82265960	82294943	u	+	7	19258
chrX	TCONS_00068941	XLOC_035424	103509316	103516104	u	+	2	6651
chrX	TCONS_00068944	XLOC_035428	103516351	103517824	u	+	1	1474
chrX	TCONS_00069087	XLOC_035520	130317195	130319257	u	+	2	1993

[truncated: 74 more columns]
