# Supplementary material for: Analysis of long non-coding RNA and mRNA expression in bovine macrophages brings up novel aspects of Mycobacterium avium subspecies paratuberculosis infections
Source: Sci Rep. 2019 Feb 7;9:1571. doi: 10.1038/s41598-018-38141-x (PMC6367368; doi:10.1038/s41598-018-38141-x)
Supplement: Supplementary file 3 — Supplementary Dataset 1b [file 41598_2018_38141_MOESM3_ESM.zip › Additional_file1b_lncRNA.bed]

chr1	1494981	1498940	XLOC_000023:TCONS_00000034	0	+	1494981	1498940	1	3959	0
chr1	53979392	53979997	XLOC_000208:TCONS_00000363	0	+	53979392	53979997	1	605	0
chr1	65240461	65254535	XLOC_000948:TCONS_00001717	0	-	65240461	65254535	1	14074	0
chr1	79782804	79784639	XLOC_000356:TCONS_00000622	0	+	79782804	79784639	1	1835	0
chr1	143107284	143119176	XLOC_001362:TCONS_00002515	0	-	143107284	143119176	4	8867,64,204,436	0,10544,10785,11456
chr1	143107284	143119176	XLOC_001362:TCONS_00002516	0	-	143107284	143119176	3	9671,1012,436	0,9977,11456
chr1	143172684	143175116	XLOC_000633:TCONS_00001115	0	+	143172684	143175116	1	2432	0
chr1	146205436	146207125	XLOC_000661:TCONS_00001162	0	+	146205436	146207125	1	1689	0
chr10	19023568	19025503	XLOC_002418:TCONS_00004603	0	-	19023568	19025503	1	1935	0
chr10	25766756	25785763	XLOC_001696:TCONS_00003127	0	+	25766756	25785763	2	83,135	0,18872
chr10	36877803	36894927	XLOC_001826:TCONS_00003350	0	+	36877803	36894927	4	276,81,137,8467	0,1755,5369,8657
chr10	36877931	36894927	XLOC_001826:TCONS_00003351	0	+	36877931	36894927	2	148,8467	0,8529
chr10	42903213	42904337	XLOC_002682:TCONS_00005058	0	-	42903213	42904337	1	1124	0
chr10	52199097	52199851	XLOC_002759:TCONS_00005200	0	-	52199097	52199851	1	754	0
chr10	58836496	58837318	XLOC_001949:TCONS_00003642	0	+	58836496	58837318	1	822	0
chr10	59017199	59018570	XLOC_001950:TCONS_00003648	0	+	59017199	59018570	1	1371	0
chr10	61397185	61401866	XLOC_001970:TCONS_00003695	0	+	61397185	61401866	2	190,85	0,4596
chr10	65138019	65230808	XLOC_002819:TCONS_00005301	0	-	65138019	65230808	4	2841,230,71,251	0,7306,83216,92538
chr10	65138019	65231408	XLOC_002819:TCONS_00005303	0	-	65138019	65231408	4	2841,255,71,851	0,7281,83216,92538
chr10	65463649	65464794	XLOC_001984:TCONS_00003733	0	+	65463649	65464794	1	1145	0
chr10	70824923	70838559	XLOC_002863:TCONS_00005383	0	-	70824923	70838559	3	9633,55,188	0,12338,13448
chr10	70824923	70838569	XLOC_002863:TCONS_00005384	0	-	70824923	70838569	3	9633,58,198	0,12338,13448
chr10	73694823	73724344	XLOC_002885:TCONS_00005412	0	-	73694823	73724344	3	13788,127,508	0,18779,29013
chr10	73694823	73724344	XLOC_002885:TCONS_00005413	0	-	73694823	73724344	4	13788,127,2150,508	0,18779,21750,29013
chr10	73694823	73724591	XLOC_002885:TCONS_00005414	0	-	73694823	73724591	4	13788,127,174,755	0,18779,21750,29013
chr10	73694823	73724591	XLOC_002885:TCONS_00005415	0	-	73694823	73724591	5	13788,977,127,2150,755	0,17316,18779,21750,29013
chr10	74141445	74143318	XLOC_002890:TCONS_00005420	0	-	74141445	74143318	1	1873	0
chr10	87825439	87828175	XLOC_002192:TCONS_00004145	0	+	87825439	87828175	1	2736	0
chr10	104125172	104132961	XLOC_002264:TCONS_00004285	0	+	104125172	104132961	1	7789	0
chr11	816142	878724	XLOC_003112:TCONS_00005839	0	+	816142	878724	3	405,127,277	0,61408,62305
chr11	816142	878724	XLOC_003112:TCONS_00005840	0	+	816142	878724	2	405,277	0,62305
chr11	3620565	3621277	XLOC_003151:TCONS_00005920	0	+	3620565	3621277	1	712	0
chr11	3626459	3627473	XLOC_003153:TCONS_00005922	0	+	3626459	3627473	1	1014	0
chr11	9238191	9240907	XLOC_003982:TCONS_00007505	0	-	9238191	9240907	4	311,679,51,310	0,640,1689,2406
chr11	13419397	13423797	XLOC_003253:TCONS_00006093	0	+	13419397	13423797	2	1005,1008	0,3392
chr11	13419397	13436061	XLOC_003253:TCONS_00006094	0	+	13419397	13436061	2	1005,3675	0,12989
chr11	13420096	13422095	XLOC_003253:TCONS_00006096	0	+	13420096	13422095	1	1999	0
chr11	19654102	19660704	XLOC_003289:TCONS_00006163	0	+	19654102	19660704	5	47,116,45,85,286	0,3203,4290,4981,6316
chr11	67737035	67740526	XLOC_004302:TCONS_00008126	0	-	67737035	67740526	2	46,191	0,3300
chr11	86584566	86588384	XLOC_003623:TCONS_00006798	0	+	86584566	86588384	1	3818	0
chr11	101852527	101853530	XLOC_004568:TCONS_00008689	0	-	101852527	101853530	1	1003	0
chr11	101853638	101854160	XLOC_004569:TCONS_00008690	0	-	101853638	101854160	1	522	0
chr11	101857621	101858165	XLOC_004571:TCONS_00008692	0	-	101857621	101858165	1	544	0
chr11	101860842	101861927	XLOC_004574:TCONS_00008695	0	-	101860842	101861927	1	1085	0
chr11	103358912	103359789	XLOC_004601:TCONS_00008755	0	-	103358912	103359789	1	877	0
chr11	107116835	107118603	XLOC_003902:TCONS_00007340	0	+	107116835	107118603	2	442,73	0,1695
chr12	23685174	23685908	XLOC_005247:TCONS_00010092	0	-	23685174	23685908	1	734	0
chr12	30960874	30962015	XLOC_005286:TCONS_00010164	0	-	30960874	30962015	2	7,199	0,942
chr12	52158742	52162021	XLOC_004943:TCONS_00009543	0	+	52158742	52162021	2	156,781	0,2498
chr12	71845960	71870615	XLOC_004989:TCONS_00009608	0	+	71845960	71870615	2	994,2016	0,22639
chr12	72226754	72230515	XLOC_005406:TCONS_00010403	0	-	72226754	72230515	3	1243,126,269	0,2933,3492
chr12	73268255	73269179	XLOC_005424:TCONS_00010423	0	-	73268255	73269179	1	924	0
chr12	74705463	74714596	XLOC_005019:TCONS_00009675	0	+	74705463	74714596	2	34,573	0,8560
chr12	90879948	90881795	XLOC_005116:TCONS_00009842	0	+	90879948	90881795	1	1847	0
chr12	90882350	90890469	XLOC_005117:TCONS_00009843	0	+	90882350	90890469	2	160,7866	0,253
chr13	14644170	14647805	XLOC_005562:TCONS_00010673	0	+	14644170	14647805	1	3635	0
chr13	17454702	17457886	XLOC_006271:TCONS_00012070	0	-	17454702	17457886	1	3184	0
chr13	50066240	50067850	XLOC_006453:TCONS_00012451	0	-	50066240	50067850	1	1610	0
chr13	66442526	66443331	XLOC_006673:TCONS_00012910	0	-	66442526	66443331	1	805	0
chr13	78593061	78596960	XLOC_006175:TCONS_00011899	0	+	78593061	78596960	2	130,364	0,3535
chr13	78937041	78942019	XLOC_006183:TCONS_00011916	0	+	78937041	78942019	1	4978	0
chr14	33117911	33120263	XLOC_007542:TCONS_00014533	0	-	33117911	33120263	1	2352	0
chr14	37550144	37559741	XLOC_007088:TCONS_00013718	0	+	37550144	37559741	4	393,59,847,148	0,1646,6168,9449
chr14	44186838	44202984	XLOC_007114:TCONS_00013759	0	+	44186838	44202984	3	373,829,136	0,1079,16010
chr14	44186838	44270615	XLOC_007114:TCONS_00013760	0	+	44186838	44270615	3	373,4661,904	0,1079,82873
chr14	44186992	44193427	XLOC_007114:TCONS_00013763	0	+	44186992	44193427	3	219,224,4752	0,925,1683
chr14	44241523	44242923	XLOC_007119:TCONS_00013768	0	+	44241523	44242923	1	1400	0
chr14	46632078	46645561	XLOC_007621:TCONS_00014648	0	-	46632078	46645561	3	2869,137,4082	0,7692,9401
chr14	46632078	46645588	XLOC_007621:TCONS_00014649	0	-	46632078	46645588	2	2869,5818	0,7692
chr14	62458469	62462694	XLOC_007668:TCONS_00014730	0	-	62458469	62462694	1	4225	0
chr14	62458469	62464045	XLOC_007668:TCONS_00014731	0	-	62458469	62464045	3	3865,57,249	0,4309,5327
chr14	70304257	70304945	XLOC_007239:TCONS_00013931	0	+	70304257	70304945	1	688	0
chr14	75673133	75675576	XLOC_007265:TCONS_00013987	0	+	75673133	75675576	2	207,2128	0,315
chr15	6060309	6061056	XLOC_007808:TCONS_00014993	0	+	6060309	6061056	1	747	0
chr15	6611559	6614614	XLOC_008573:TCONS_00016296	0	-	6611559	6614614	2	1172,538	0,2517
chr15	47420298	47432720	XLOC_008128:TCONS_00015536	0	+	47420298	47432720	2	112,195	0,12227
chr15	48489401	48542504	XLOC_008153:TCONS_00015566	0	+	48489401	48542504	3	43,119,372	0,7930,52731
chr15	48489401	48542504	XLOC_008153:TCONS_00015567	0	+	48489401	48542504	3	35,90,372	0,7959,52731
chr15	48489402	48542504	XLOC_008153:TCONS_00015568	0	+	48489402	48542504	2	34,372	0,52730
chr15	53077207	53077859	XLOC_008932:TCONS_00016895	0	-	53077207	53077859	1	652	0
chr15	53078667	53079235	XLOC_008934:TCONS_00016897	0	-	53078667	53079235	1	568	0
chr15	53080618	53082123	XLOC_008936:TCONS_00016899	0	-	53080618	53082123	1	1505	0
chr15	53082497	53083350	XLOC_008937:TCONS_00016900	0	-	53082497	53083350	1	853	0
chr15	53083402	53085537	XLOC_008938:TCONS_00016901	0	-	53083402	53085537	1	2135	0
chr15	78429965	78432456	XLOC_009082:TCONS_00017153	0	-	78429965	78432456	1	2491	0
chr15	78442521	78443035	XLOC_008419:TCONS_00016048	0	+	78442521	78443035	1	514	0
chr15	78892615	78911625	XLOC_008428:TCONS_00016063	0	+	78892615	78911625	1	19010	0
chr15	78911803	78912606	XLOC_008429:TCONS_00016064	0	+	78911803	78912606	1	803	0
chr15	79063378	79064239	XLOC_008436:TCONS_00016076	0	+	79063378	79064239	1	861	0
chr15	82374649	82375222	XLOC_008503:TCONS_00016162	0	+	82374649	82375222	1	573	0
chr15	83598356	83601103	XLOC_009173:TCONS_00017272	0	-	83598356	83601103	3	2022,151,72	0,2362,2675
chr15	83599097	83600880	XLOC_008515:TCONS_00016185	0	+	83599097	83600880	1	1783	0
chr15	84931072	84934712	XLOC_009196:TCONS_00017321	0	-	84931072	84934712	1	3640	0
chr15	84935303	84936005	XLOC_009197:TCONS_00017322	0	-	84935303	84936005	1	702	0
chr16	1201674	1249858	XLOC_009212:TCONS_00017341	0	+	1201674	1249858	2	430,593	0,47591
chr16	4245618	4274770	XLOC_009811:TCONS_00018527	0	-	4245618	4274770	5	454,140,137,79,40	0,5158,24848,27713,29112
chr16	5134017	5137436	XLOC_009259:TCONS_00017436	0	+	5134017	5137436	1	3419	0
chr16	33911245	33912183	XLOC_009912:TCONS_00018721	0	-	33911245	33912183	1	938	0
chr16	41783371	41784007	XLOC_009953:TCONS_00018799	0	-	41783371	41784007	2	313,14	0,622
chr16	45168574	45173597	XLOC_010002:TCONS_00018920	0	-	45168574	45173597	4	2945,116,69,29	0,3069,4480,4994
chr16	45168574	45175800	XLOC_010002:TCONS_00018922	0	-	45168574	45175800	6	2945,116,69,201,59,278	0,3069,4480,4793,6431,6948
chr16	45417579	45466180	XLOC_010004:TCONS_00018928	0	-	45417579	45466180	2	9213,305	0,48296
chr16	47372156	47438277	XLOC_010031:TCONS_00018958	0	-	47372156	47438277	4	284,119,70,23	0,50186,55127,66098
chr16	47967555	47970161	XLOC_009452:TCONS_00017816	0	+	47967555	47970161	1	2606	0
chr16	49313632	49316072	XLOC_009458:TCONS_00017836	0	+	49313632	49316072	1	2440	0
chr16	53280409	53283562	XLOC_009532:TCONS_00018017	0	+	53280409	53283562	3	82,219,387	0,722,2766
chr16	53280591	53283562	XLOC_009532:TCONS_00018018	0	+	53280591	53283562	3	40,219,374	0,540,2597
chr16	53280640	53283562	XLOC_009532:TCONS_00018019	0	+	53280640	53283562	3	55,219,387	0,491,2535
chr16	55563087	55564310	XLOC_009539:TCONS_00018028	0	+	55563087	55564310	2	200,94	0,1129
chr16	61888994	61895367	XLOC_010184:TCONS_00019282	0	-	61888994	61895367	1	6373	0
chr16	74009706	74030234	XLOC_009683:TCONS_00018305	0	+	74009706	74030234	5	199,132,128,72,1386	0,510,981,13751,19142
chr16	74009723	74022889	XLOC_009683:TCONS_00018306	0	+	74009723	74022889	3	625,128,393	0,964,12773
chr16	81574239	81576832	XLOC_009740:TCONS_00018397	0	+	81574239	81576832	3	332,104,645	0,841,1948
chr16	81574335	81576832	XLOC_009740:TCONS_00018398	0	+	81574335	81576832	3	322,104,645	0,745,1852
chr17	5001933	5018977	XLOC_010343:TCONS_00019582	0	+	5001933	5018977	3	15,61,2556	0,1963,14488
chr17	30494994	30495668	XLOC_010438:TCONS_00019758	0	+	30494994	30495668	1	674	0
chr17	40854273	40856252	XLOC_011003:TCONS_00020884	0	-	40854273	40856252	1	1979	0
chr17	54576340	54581366	XLOC_011075:TCONS_00021066	0	-	54576340	54581366	3	386,50,131	0,2030,4895
chr17	54913974	54918125	XLOC_010548:TCONS_00019986	0	+	54913974	54918125	1	4151	0
chr17	64743018	64743971	XLOC_010650:TCONS_00020200	0	+	64743018	64743971	1	953	0
chr17	71962217	71973790	XLOC_010744:TCONS_00020392	0	+	71962217	71973790	3	3055,653,5040	0,4227,6533
chr17	71962217	71973790	XLOC_010744:TCONS_00020393	0	+	71962217	71973790	3	3055,630,5040	0,4161,6533
chr17	71962217	71973790	XLOC_010744:TCONS_00020394	0	+	71962217	71973790	2	3055,7346	0,4227
chr17	71962265	71973790	XLOC_010744:TCONS_00020395	0	+	71962265	71973790	2	3007,7412	0,4113
chr17	71962325	71973790	XLOC_010744:TCONS_00020396	0	+	71962325	71973790	3	2947,719,5040	0,4053,6425
chr17	73406426	73420036	XLOC_011276:TCONS_00021542	0	-	73406426	73420036	4	5057,1573,121,5265	0,5299,7575,8345
chr17	74927758	74930048	XLOC_010840:TCONS_00020589	0	+	74927758	74930048	2	320,1886	0,404
chr18	6535882	6536723	XLOC_012297:TCONS_00023949	0	-	6535882	6536723	1	841	0
chr18	6536775	6537355	XLOC_012298:TCONS_00023950	0	-	6536775	6537355	1	580	0
chr18	8056354	8061346	XLOC_012312:TCONS_00023976	0	-	8056354	8061346	3	888,88,376	0,1299,4616
chr18	8056354	8061429	XLOC_012312:TCONS_00023977	0	-	8056354	8061429	3	888,119,459	0,1299,4616
chr18	29079254	29079957	XLOC_012458:TCONS_00024280	0	-	29079254	29079957	1	703	0
chr18	32382099	32382870	XLOC_012462:TCONS_00024285	0	-	32382099	32382870	1	771	0
chr18	36789045	36790530	XLOC_011633:TCONS_00022321	0	+	36789045	36790530	1	1485	0
chr18	36790919	36791786	XLOC_011634:TCONS_00022322	0	+	36790919	36791786	1	867	0
chr18	36796473	36797456	XLOC_011636:TCONS_00022324	0	+	36796473	36797456	1	983	0
chr18	38466189	38491165	XLOC_012526:TCONS_00024424	0	-	38466189	38491165	7	1453,276,150,85,1619,616,3898	0,1741,13008,14370,16603,18705,21078
chr18	38466189	38491320	XLOC_012526:TCONS_00024425	0	-	38466189	38491320	6	2017,1703,993,3427,201,41	0,13008,16603,18126,24783,25090
chr18	38482754	38490170	XLOC_012526:TCONS_00024427	0	-	38482754	38490170	2	1657,5276	0,2140
chr18	38482754	38491102	XLOC_012526:TCONS_00024428	0	-	38482754	38491102	1	8348	0
chr18	46571331	46574669	XLOC_011744:TCONS_00022535	0	+	46571331	46574669	1	3338	0
chr18	46573378	46574669	XLOC_011744:TCONS_00022536	0	+	46573378	46574669	2	97,542	0,749
chr18	50714430	50715866	XLOC_011843:TCONS_00022808	0	+	50714430	50715866	2	201,294	0,1142
chr18	58223207	58229582	XLOC_012063:TCONS_00023320	0	+	58223207	58229582	2	404,3132	0,3243
chr18	58223207	58229582	XLOC_012063:TCONS_00023321	0	+	58223207	58229582	2	391,3145	0,3230
chr18	58225426	58229582	XLOC_012063:TCONS_00023322	0	+	58225426	58229582	3	315,104,3229	0,632,927
chr18	62358471	62361954	XLOC_012930:TCONS_00025313	0	-	62358471	62361954	3	672,102,371	0,838,3112
chr18	62658864	62665587	XLOC_012138:TCONS_00023493	0	+	62658864	62665587	1	6723	0
chr18	63219643	63220304	XLOC_012167:TCONS_00023584	0	+	63219643	63220304	1	661	0
chr18	63343056	63343837	XLOC_012167:TCONS_00023596	0	+	63343056	63343837	1	781	0
chr19	18029824	18031157	XLOC_013161:TCONS_00025801	0	+	18029824	18031157	1	1333	0
chr19	39687583	39688791	XLOC_014428:TCONS_00028519	0	-	39687583	39688791	1	1208	0
chr19	39991210	39995081	XLOC_014435:TCONS_00028532	0	-	39991210	39995081	2	1610,1945	0,1926
chr19	51380369	51401037	XLOC_014703:TCONS_00029057	0	-	51380369	51401037	5	14073,2016,1287,199,1616	0,14952,17308,18693,19052
chr19	51380369	51401037	XLOC_014703:TCONS_00029058	0	-	51380369	51401037	4	15145,2680,199,1616	0,15915,18693,19052
chr19	51380369	51401038	XLOC_014703:TCONS_00029059	0	-	51380369	51401038	4	16968,1287,199,1617	0,17308,18693,19052
chr19	51380369	51401050	XLOC_014703:TCONS_00029060	0	-	51380369	51401050	5	16968,189,120,199,1629	0,17975,18475,18693,19052
chr19	51380369	51401059	XLOC_014703:TCONS_00029061	0	-	51380369	51401059	4	14073,3643,199,1638	0,14952,18693,19052
chr19	51380369	51401064	XLOC_014703:TCONS_00029062	0	-	51380369	51401064	3	18595,199,1643	0,18693,19052
chr19	52817082	52817614	XLOC_014744:TCONS_00029162	0	-	52817082	52817614	1	532	0
chr19	54446945	54451919	XLOC_014768:TCONS_00029216	0	-	54446945	54451919	2	366,437	0,4537
chr19	54446945	54451932	XLOC_014768:TCONS_00029217	0	-	54446945	54451932	3	366,183,450	0,745,4537
chr19	55878466	55879232	XLOC_013755:TCONS_00027111	0	+	55878466	55879232	1	766	0
chr19	55879781	55880858	XLOC_013757:TCONS_00027113	0	+	55879781	55880858	1	1077	0
chr19	55882784	55883626	XLOC_013760:TCONS_00027116	0	+	55882784	55883626	1	842	0
chr19	61942316	61945611	XLOC_014845:TCONS_00029403	0	-	61942316	61945611	3	405,98,528	0,733,2767
chr19	61944555	61945447	XLOC_014845:TCONS_00029404	0	-	61944555	61945447	1	892	0
chr2	17545767	17560143	XLOC_014927:TCONS_00029596	0	+	17545767	17560143	2	184,2014	0,12362
chr2	22214921	22216911	XLOC_014976:TCONS_00029672	0	+	22214921	22216911	1	1990	0
chr2	22216971	22217768	XLOC_014977:TCONS_00029673	0	+	22216971	22217768	1	797	0
chr2	22220866	22222022	XLOC_014979:TCONS_00029675	0	+	22220866	22222022	1	1156	0
chr2	22224400	22225407	XLOC_014980:TCONS_00029676	0	+	22224400	22225407	1	1007	0
chr2	65888946	65890969	XLOC_015131:TCONS_00029954	0	+	65888946	65890969	1	2023	0
chr2	66268097	66269684	XLOC_015875:TCONS_00031465	0	-	66268097	66269684	2	554,216	0,1371
chr2	66268097	66270385	XLOC_015875:TCONS_00031466	0	-	66268097	66270385	2	861,252	0,2036
chr2	119123862	119130360	XLOC_015377:TCONS_00030461	0	+	119123862	119130360	3	419,124,1534	0,2064,4964
chr2	125188844	125189424	XLOC_016170:TCONS_00032049	0	-	125188844	125189424	1	580	0
chr2	125190595	125191308	XLOC_016171:TCONS_00032050	0	-	125190595	125191308	1	713	0
chr2	126557637	126559122	XLOC_015500:TCONS_00030719	0	+	126557637	126559122	1	1485	0
chr20	4920401	4941905	XLOC_016367:TCONS_00032426	0	+	4920401	4941905	5	137,134,170,101,4134	0,3494,16538,16859,17370
chr20	18192596	18194953	XLOC_016424:TCONS_00032527	0	+	18192596	18194953	2	937,579	0,1778
chr20	18195481	18197962	XLOC_016425:TCONS_00032528	0	+	18195481	18197962	1	2481	0
chr20	23787678	23789035	XLOC_016776:TCONS_00033154	0	-	23787678	23789035	1	1357	0
chr20	23789537	23790594	XLOC_016777:TCONS_00033155	0	-	23789537	23790594	1	1057	0
chr20	23791177	23792329	XLOC_016778:TCONS_00033156	0	-	23791177	23792329	1	1152	0
chr20	28682007	28697744	XLOC_016489:TCONS_00032622	0	+	28682007	28697744	3	784,90,477	0,14871,15260
chr20	36631283	36632069	XLOC_016530:TCONS_00032703	0	+	36631283	36632069	1	786	0
chr20	41497201	41499259	XLOC_016857:TCONS_00033289	0	-	41497201	41499259	1	2058	0
chr20	71384517	71386922	XLOC_016627:TCONS_00032875	0	+	71384517	71386922	1	2405	0
chr20	71391204	71392115	XLOC_016631:TCONS_00032879	0	+	71391204	71392115	1	911	0
chr20	71392367	71393208	XLOC_016632:TCONS_00032880	0	+	71392367	71393208	1	841	0
chr21	3615769	3644286	XLOC_016981:TCONS_00033516	0	+	3615769	3644286	4	7962,239,1588,2863	0,8434,11466,25654
chr21	3615770	3627436	XLOC_016981:TCONS_00033517	0	+	3615770	3627436	2	8672,201	0,11465
chr21	14498349	14498924	XLOC_017603:TCONS_00034649	0	-	14498349	14498924	1	575	0
chr21	14501204	14503382	XLOC_017605:TCONS_00034651	0	-	14501204	14503382	1	2178	0
chr21	14512882	14513630	XLOC_017606:TCONS_00034652	0	-	14512882	14513630	1	748	0
chr21	14516050	14517154	XLOC_017607:TCONS_00034653	0	-	14516050	14517154	1	1104	0
chr21	21828682	21830430	XLOC_017062:TCONS_00033657	0	+	21828682	21830430	1	1748	0
chr21	31007416	31008727	XLOC_017720:TCONS_00034892	0	-	31007416	31008727	1	1311	0
chr21	63174864	63176296	XLOC_017339:TCONS_00034214	0	+	63174864	63176296	2	731,11	0,1421
chr21	63174864	63200254	XLOC_017339:TCONS_00034215	0	+	63174864	63200254	3	731,316,1851	0,21490,23539
chr21	63174864	63200254	XLOC_017339:TCONS_00034216	0	+	63174864	63200254	2	731,1851	0,23539
chr21	63177148	63178871	XLOC_017341:TCONS_00034221	0	+	63177148	63178871	1	1723	0
chr21	69586668	69587592	XLOC_017951:TCONS_00035359	0	-	69586668	69587592	1	924	0
chr22	12467741	12470807	XLOC_018517:TCONS_00036515	0	-	12467741	12470807	1	3066	0
chr22	14389366	14401913	XLOC_018530:TCONS_00036534	0	-	14389366	14401913	2	233,289	0,12258
chr22	14389366	14401913	XLOC_018530:TCONS_00036535	0	-	14389366	14401913	2	236,289	0,12258
chr22	43820216	43825950	XLOC_018641:TCONS_00036801	0	-	43820216	43825950	4	1970,104,609,124	0,4274,4829,5610
chr22	43820216	43825955	XLOC_018641:TCONS_00036803	0	-	43820216	43825955	4	1970,104,684,129	0,4274,4754,5610
chr22	43820216	43825955	XLOC_018641:TCONS_00036804	0	-	43820216	43825955	4	1970,104,522,129	0,4274,4916,5610
chr22	43823784	43825950	XLOC_018641:TCONS_00036806	0	-	43823784	43825950	3	810,522,124	0,1348,2042
chr22	43823784	43825950	XLOC_018641:TCONS_00036807	0	-	43823784	43825950	3	810,731,124	0,1139,2042
chr22	43823784	43825950	XLOC_018641:TCONS_00036808	0	-	43823784	43825950	3	810,609,124	0,1261,2042
chr22	48290261	48291930	XLOC_018659:TCONS_00036851	0	-	48290261	48291930	3	22,231,94	0,648,1575
chr22	52638948	52644414	XLOC_018756:TCONS_00037129	0	-	52638948	52644414	2	2917,2465	0,3001
chr22	54096023	54100732	XLOC_018792:TCONS_00037203	0	-	54096023	54100732	2	53,150	0,4559
chr22	59688405	59690506	XLOC_018852:TCONS_00037323	0	-	59688405	59690506	1	2101	0
chr23	11055930	11058491	XLOC_018958:TCONS_00037566	0	+	11055930	11058491	1	2561	0
chr23	16660706	16661411	XLOC_019004:TCONS_00037665	0	+	16660706	16661411	1	705	0
chr23	28273397	28276262	XLOC_019142:TCONS_00037982	0	+	28273397	28276262	1	2865	0
chr23	45287709	45295516	XLOC_019349:TCONS_00038315	0	+	45287709	45295516	4	412,129,105,183	0,1666,5572,7624
chr23	45287740	45303610	XLOC_019349:TCONS_00038316	0	+	45287740	45303610	6	381,129,105,178,46,287	0,1635,5541,13788,14924,15583
chr23	50671920	50672712	XLOC_019403:TCONS_00038414	0	+	50671920	50672712	1	792	0
chr24	944039	945910	XLOC_020275:TCONS_00040070	0	-	944039	945910	1	1871	0
chr24	2483587	2484354	XLOC_020283:TCONS_00040082	0	-	2483587	2484354	1	767	0
chr24	2666566	2674475	XLOC_019983:TCONS_00039539	0	+	2666566	2674475	5	109,163,107,54,3372	0,252,2878,3486,4537
chr24	4448404	4448932	XLOC_020002:TCONS_00039571	0	+	4448404	4448932	1	528	0
chr24	46242565	46251297	XLOC_020145:TCONS_00039855	0	+	46242565	46251297	2	504,7157	0,1575
chr24	46371950	46409493	XLOC_020149:TCONS_00039862	0	+	46371950	46409493	2	316,177	0,37366
chr24	49703062	49705409	XLOC_020174:TCONS_00039897	0	+	49703062	49705409	1	2347	0
chr24	61444649	61447837	XLOC_020243:TCONS_00040017	0	+	61444649	61447837	1	3188	0
chr25	2312072	2314657	XLOC_020624:TCONS_00040804	0	+	2312072	2314657	5	958,75,61,146,177	0,1108,1323,2068,2408
chr25	2312072	2314657	XLOC_020624:TCONS_00040805	0	+	2312072	2314657	5	958,72,61,146,177	0,1111,1323,2068,2408
chr25	2312072	2314657	XLOC_020624:TCONS_00040806	0	+	2312072	2314657	4	958,61,146,177	0,1323,2068,2408
chr25	11366622	11372168	XLOC_021245:TCONS_00042216	0	-	11366622	11372168	1	5546	0
chr25	27651013	27653620	XLOC_020868:TCONS_00041367	0	+	27651013	27653620	1	2607	0
chr25	32361771	32362939	XLOC_020898:TCONS_00041428	0	+	32361771	32362939	2	575,487	0,681
chr25	32455269	32464921	XLOC_020900:TCONS_00041430	0	+	32455269	32464921	2	1,220	0,9432
chr25	39429643	39430743	XLOC_021028:TCONS_00041698	0	+	39429643	39430743	1	1100	0
chr25	41426214	41431139	XLOC_021042:TCONS_00041740	0	+	41426214	41431139	2	129,1549	0,3376
chr25	42215555	42221662	XLOC_021603:TCONS_00042937	0	-	42215555	42221662	1	6107	0
chr25	42757500	42758890	XLOC_021063:TCONS_00041805	0	+	42757500	42758890	2	71,1018	0,372
chr26	8835774	8836471	XLOC_021995:TCONS_00043715	0	-	8835774	8836471	1	697	0
chr26	22890365	22891053	XLOC_021786:TCONS_00043298	0	+	22890365	22891053	1	688	0
chr26	40195085	40201254	XLOC_021892:TCONS_00043532	0	+	40195085	40201254	2	278,76	0,6093
chr26	44561645	44565280	XLOC_022237:TCONS_00044226	0	-	44561645	44565280	1	3635	0
chr26	49697051	49723171	XLOC_022258:TCONS_00044273	0	-	49697051	49723171	4	533,63,174,442	0,10505,10659,25678
chr27	6802474	6805800	XLOC_022315:TCONS_00044356	0	+	6802474	6805800	1	3326	0
chr27	25067540	25091059	XLOC_022398:TCONS_00044483	0	+	25067540	25091059	3	88,242,3517	0,7766,20002
chr27	25070181	25091059	XLOC_022398:TCONS_00044484	0	+	25070181	25091059	3	24,242,3517	0,5125,17361
chr27	25074633	25091059	XLOC_022398:TCONS_00044485	0	+	25074633	25091059	3	580,242,3517	0,673,12909
chr27	25074633	25091059	XLOC_022398:TCONS_00044486	0	+	25074633	25091059	3	268,242,3517	0,673,12909
chr27	25074918	25091059	XLOC_022398:TCONS_00044487	0	+	25074918	25091059	5	28,242,97,140,3456	0,388,11358,12166,12685
chr27	25075163	25091059	XLOC_022398:TCONS_00044488	0	+	25075163	25091059	5	50,242,97,140,3456	0,143,11113,11921,12440
chr27	25086892	25091059	XLOC_022398:TCONS_00044493	0	+	25086892	25091059	2	332,3517	0,650
chr27	32809096	32811245	XLOC_022655:TCONS_00044910	0	-	32809096	32811245	1	2149	0
chr27	37049460	37054884	XLOC_022690:TCONS_00044976	0	-	37049460	37054884	1	5424	0
chr28	25185871	25190591	XLOC_023219:TCONS_00045934	0	-	25185871	25190591	2	261,215	0,4505
chr28	25185871	25190591	XLOC_023219:TCONS_00045935	0	-	25185871	25190591	3	261,66,235	0,1240,4485
chr28	25185871	25190600	XLOC_023219:TCONS_00045936	0	-	25185871	25190600	2	261,244	0,4485
chr28	25186209	25190579	XLOC_023219:TCONS_00045937	0	-	25186209	25190579	2	968,223	0,4147
chr29	9585497	9588961	XLOC_023419:TCONS_00046337	0	+	9585497	9588961	1	3464	0
chr29	9591655	9598348	XLOC_023420:TCONS_00046338	0	+	9591655	9598348	1	6693	0
chr29	29983300	29983863	XLOC_023533:TCONS_00046547	0	+	29983300	29983863	1	563	0
chr29	41268100	41271210	XLOC_024068:TCONS_00047546	0	-	41268100	41271210	2	1658,447	0,2663
chr29	41514077	41557519	XLOC_024070:TCONS_00047549	0	-	41514077	41557519	2	322,163	0,43279
chr29	44336016	44340626	XLOC_023671:TCONS_00046812	0	+	44336016	44340626	2	2961,5	0,4605
chr29	44337003	44346490	XLOC_023671:TCONS_00046813	0	+	44337003	44346490	3	2104,101,3912	0,5372,5575
chr29	44337470	44346490	XLOC_023671:TCONS_00046814	0	+	44337470	44346490	3	1378,233,3246	0,1463,5774
chr29	44340801	44341711	XLOC_023672:TCONS_00046815	0	+	44340801	44341711	1	910	0
chr29	44341770	44346490	XLOC_023671:TCONS_00046816	0	+	44341770	44346490	1	4720	0
chr29	44341885	44346490	XLOC_023671:TCONS_00046817	0	+	44341885	44346490	3	142,764,3260	0,490,1345
chr29	44341911	44346490	XLOC_023671:TCONS_00046818	0	+	44341911	44346490	3	116,1610,1849	0,464,2730
chr29	44417099	44423827	XLOC_024133:TCONS_00047744	0	-	44417099	44423827	2	3859,932	0,5796
chr29	44417099	44423846	XLOC_024133:TCONS_00047745	0	-	44417099	44423846	3	3859,1328,162	0,4553,6585
chr29	44417099	44423890	XLOC_024133:TCONS_00047746	0	-	44417099	44423890	2	3859,2238	0,4553
chr29	44417099	44423890	XLOC_024133:TCONS_00047747	0	-	44417099	44423890	3	3859,85,206	0,5796,6585
chr29	45796501	45801392	XLOC_024172:TCONS_00047836	0	-	45796501	45801392	2	367,2663	0,2228
chr29	50686198	50686896	XLOC_024264:TCONS_00048014	0	-	50686198	50686896	1	698	0
chr3	11516209	11521628	XLOC_025399:TCONS_00050242	0	-	11516209	11521628	3	1828,91,213	0,1984,5206
chr3	11516209	11521628	XLOC_025399:TCONS_00050243	0	-	11516209	11521628	3	1828,91,231	0,1984,5188
chr3	16505082	16505643	XLOC_025495:TCONS_00050424	0	-	16505082	16505643	1	561	0
chr3	16549321	16550394	XLOC_025499:TCONS_00050429	0	-	16549321	16550394	1	1073	0
chr3	16550493	16551174	XLOC_025499:TCONS_00050433	0	-	16550493	16551174	1	681	0
chr3	25970679	25973290	XLOC_024640:TCONS_00048734	0	+	25970679	25973290	1	2611	0
chr3	27028719	27029807	XLOC_025616:TCONS_00050679	0	-	27028719	27029807	1	1088	0
chr3	27029948	27031434	XLOC_025617:TCONS_00050680	0	-	27029948	27031434	1	1486	0
chr3	31033823	31034522	XLOC_025651:TCONS_00050738	0	-	31033823	31034522	1	699	0
chr3	31037146	31037857	XLOC_025654:TCONS_00050741	0	-	31037146	31037857	1	711	0
chr3	31038651	31039197	XLOC_025656:TCONS_00050743	0	-	31038651	31039197	1	546	0
chr3	49059282	49110038	XLOC_025760:TCONS_00050962	0	-	49059282	49110038	4	203,184,84,230	0,2551,26605,50526
chr3	53470576	53471974	XLOC_025802:TCONS_00051037	0	-	53470576	53471974	2	79,245	0,1153
chr3	53470576	53472361	XLOC_025802:TCONS_00051038	0	-	53470576	53472361	2	533,330	0,1455
chr3	53470576	53472482	XLOC_025802:TCONS_00051039	0	-	53470576	53472482	2	634,499	0,1407
chr3	54428610	54429645	XLOC_024807:TCONS_00049037	0	+	54428610	54429645	1	1035	0
chr3	66304702	66305263	XLOC_025859:TCONS_00051144	0	-	66304702	66305263	1	561	0
chr3	79232075	79257963	XLOC_025903:TCONS_00051237	0	-	79232075	79257963	6	1486,3095,81,108,215,263	0,4011,15571,19078,24557,25625
chr3	79235507	79257953	XLOC_025903:TCONS_00051239	0	-	79235507	79257953	5	3674,257,108,215,253	0,11963,15646,21125,22193
chr3	79235507	79258023	XLOC_025903:TCONS_00051240	0	-	79235507	79258023	6	3674,81,108,51,215,323	0,12139,15646,17124,21125,22193
chr3	79235507	79258164	XLOC_025903:TCONS_00051241	0	-	79235507	79258164	5	3674,81,108,215,464	0,12139,15646,21125,22193
chr3	79250534	79257926	XLOC_025903:TCONS_00051243	0	-	79250534	79257926	4	69,108,215,226	0,619,6098,7166
chr3	92919017	92928950	XLOC_024951:TCONS_00049381	0	+	92919017	92928950	5	19,164,81,88,62	0,1233,5048,5398,9871
chr3	104622096	104623022	XLOC_025053:TCONS_00049612	0	+	104622096	104623022	1	926	0
chr3	118172856	118180121	XLOC_026183:TCONS_00051770	0	-	118172856	118180121	3	4059,204,590	0,4840,6675
chr3	119489726	119493373	XLOC_025227:TCONS_00049948	0	+	119489726	119493373	2	15,2051	0,1596
chr3	119633937	119652533	XLOC_026189:TCONS_00051787	0	-	119633937	119652533	3	371,109,37	0,16671,18559
chr3	119633937	119655076	XLOC_026189:TCONS_00051788	0	-	119633937	119655076	2	371,4468	0,16671
chr3	120309837	120312018	XLOC_025251:TCONS_00049976	0	+	120309837	120312018	1	2181	0
chr4	16932481	16934520	XLOC_026288:TCONS_00051966	0	+	16932481	16934520	1	2039	0
chr4	16932752	16934520	XLOC_026288:TCONS_00051967	0	+	16932752	16934520	2	213,988	0,780
chr4	32037763	32039945	XLOC_026336:TCONS_00052060	0	+	32037763	32039945	2	381,828	0,1354
chr4	39052786	39062480	XLOC_026364:TCONS_00052103	0	+	39052786	39062480	2	1156,35	0,9659
chr4	44150617	44161156	XLOC_026390:TCONS_00052135	0	+	44150617	44161156	1	10539	0
chr4	46468501	46474109	XLOC_027060:TCONS_00053299	0	-	46468501	46474109	1	5608	0
chr4	77222916	77224666	XLOC_026587:TCONS_00052451	0	+	77222916	77224666	2	103,111	0,1639
chr4	77446405	77446983	XLOC_027210:TCONS_00053556	0	-	77446405	77446983	1	578	0
chr4	86129350	86130180	XLOC_026636:TCONS_00052540	0	+	86129350	86130180	1	830	0
chr4	104355762	104357829	XLOC_026730:TCONS_00052702	0	+	104355762	104357829	1	2067	0
chr4	119468275	119469670	XLOC_026901:TCONS_00052995	0	+	119468275	119469670	1	1395	0
chr5	1379395	1401517	XLOC_027520:TCONS_00054086	0	+	1379395	1401517	3	49,89,9808	0,9461,12314
chr5	1388942	1401517	XLOC_027520:TCONS_00054089	0	+	1388942	1401517	2	3,9813	0,2762
chr5	29596868	29600008	XLOC_028604:TCONS_00056259	0	-	29596868	29600008	1	3140	0
chr5	33203868	33208812	XLOC_027744:TCONS_00054547	0	+	33203868	33208812	4	351,56,214,893	0,462,2188,4051
chr5	33203899	33208812	XLOC_027744:TCONS_00054548	0	+	33203899	33208812	2	487,893	0,4020
chr5	46754166	46767013	XLOC_027805:TCONS_00054650	0	+	46754166	46767013	2	87,700	0,12147
chr5	46754185	46767013	XLOC_027805:TCONS_00054651	0	+	46754185	46767013	3	68,73,700	0,3457,12128
chr5	46754190	46767013	XLOC_027805:TCONS_00054652	0	+	46754190	46767013	2	55,700	0,12123
chr5	49342991	49346031	XLOC_028725:TCONS_00056488	0	-	49342991	49346031	1	3040	0
chr5	64821383	64824297	XLOC_027951:TCONS_00054953	0	+	64821383	64824297	3	239,138,1146	0,972,1768
chr5	69584092	69584696	XLOC_028902:TCONS_00056807	0	-	69584092	69584696	1	604	0
chr5	74818678	74826264	XLOC_028923:TCONS_00056854	0	-	74818678	74826264	3	317,40,77	0,498,7509
chr5	110671534	110675552	XLOC_029224:TCONS_00057378	0	-	110671534	110675552	1	4018	0
chr5	112176316	112187198	XLOC_028334:TCONS_00055712	0	+	112176316	112187198	1	10882	0
chr5	118019045	118020023	XLOC_029336:TCONS_00057567	0	-	118019045	118020023	1	978	0
chr5	120975701	120977708	XLOC_028445:TCONS_00055956	0	+	120975701	120977708	1	2007	0
chr5	120975702	120977708	XLOC_028445:TCONS_00055957	0	+	120975702	120977708	2	343,605	0,1401
chr5	120988999	120991898	XLOC_029370:TCONS_00057678	0	-	120988999	120991898	2	1630,90	0,2809
chr6	23336874	23340960	XLOC_030008:TCONS_00058864	0	-	23336874	23340960	1	4086	0
chr6	23336874	23342737	XLOC_030008:TCONS_00058865	0	-	23336874	23342737	3	2307,155,847	0,4091,5016
chr6	26101685	26102350	XLOC_029510:TCONS_00057900	0	+	26101685	26102350	2	176,46	0,619
chr6	58581441	58585593	XLOC_030080:TCONS_00059005	0	-	58581441	58585593	1	4152	0
chr6	61205319	61206223	XLOC_030114:TCONS_00059080	0	-	61205319	61206223	1	904	0
chr6	61207160	61207782	XLOC_030116:TCONS_00059082	0	-	61207160	61207782	1	622	0
chr6	61209219	61209967	XLOC_030119:TCONS_00059085	0	-	61209219	61209967	1	748	0
chr6	87965434	87976404	XLOC_030233:TCONS_00059286	0	-	87965434	87976404	2	2106,341	0,10629
chr6	92538194	92539567	XLOC_030263:TCONS_00059341	0	-	92538194	92539567	2	412,351	0,1022
chr6	92538194	92539567	XLOC_030263:TCONS_00059342	0	-	92538194	92539567	2	409,351	0,1022
chr6	99490266	99498463	XLOC_030304:TCONS_00059422	0	-	99490266	99498463	5	1266,75,88,156,552	0,2282,6909,7356,7645
chr6	103881186	103882039	XLOC_030338:TCONS_00059490	0	-	103881186	103882039	1	853	0
chr6	103887503	103888082	XLOC_030341:TCONS_00059493	0	-	103887503	103888082	1	579	0
chr6	103888336	103889267	XLOC_030342:TCONS_00059494	0	-	103888336	103889267	1	931	0
chr6	103895765	103896789	XLOC_030347:TCONS_00059499	0	-	103895765	103896789	1	1024	0
chr6	108056847	108080919	XLOC_030394:TCONS_00059585	0	-	108056847	108080919	1	24072	0
chr7	5107580	5109209	XLOC_031592:TCONS_00061927	0	-	5107580	5109209	1	1629	0
chr7	18981130	18981837	XLOC_030795:TCONS_00060429	0	+	18981130	18981837	2	123,322	0,385
chr7	19618657	19639993	XLOC_031835:TCONS_00062377	0	-	19618657	19639993	3	475,249,162	0,17918,21174
chr7	19618657	19639998	XLOC_031835:TCONS_00062378	0	-	19618657	19639998	4	475,210,166,167	0,1544,18001,21174
chr7	19618657	19639998	XLOC_031835:TCONS_00062379	0	-	19618657	19639998	4	475,210,249,167	0,1544,17918,21174
chr7	21607497	21611709	XLOC_030857:TCONS_00060580	0	+	21607497	21611709	2	2124,1867	0,2345
chr7	23777441	23777980	XLOC_030900:TCONS_00060678	0	+	23777441	23777980	1	539	0
chr7	45153323	45154929	XLOC_031072:TCONS_00060969	0	+	45153323	45154929	1	1606	0
chr7	45801582	45809548	XLOC_031100:TCONS_00061033	0	+	45801582	45809548	2	557,1364	0,6602
chr7	64639341	64640605	XLOC_031318:TCONS_00061417	0	+	64639341	64640605	1	1264	0
chr7	64640763	64643117	XLOC_031319:TCONS_00061418	0	+	64640763	64643117	1	2354	0
chr7	67265483	67276396	XLOC_031326:TCONS_00061429	0	+	67265483	67276396	4	141,110,95,291	0,296,5976,10622
chr7	67695238	67696866	XLOC_031332:TCONS_00061439	0	+	67695238	67696866	1	1628	0
chr7	70768161	70789563	XLOC_032273:TCONS_00063310	0	-	70768161	70789563	2	11168,1942	0,19460
chr7	74169793	74173836	XLOC_031366:TCONS_00061496	0	+	74169793	74173836	1	4043	0
chr7	74173887	74180127	XLOC_031367:TCONS_00061498	0	+	74173887	74180127	1	6240	0
chr7	74180200	74183551	XLOC_031368:TCONS_00061499	0	+	74180200	74183551	1	3351	0
chr7	95470814	95473156	XLOC_031419:TCONS_00061607	0	+	95470814	95473156	1	2342	0
chr8	22407229	22407810	XLOC_033138:TCONS_00064916	0	-	22407229	22407810	1	581	0
chr8	39192311	39195456	XLOC_033198:TCONS_00065014	0	-	39192311	39195456	2	2197,78	0,3067
chr8	39374762	39381094	XLOC_032571:TCONS_00063845	0	+	39374762	39381094	1	6332	0
chr8	67403680	67436357	XLOC_033372:TCONS_00065330	0	-	67403680	67436357	3	128,57,130	0,30993,32547
chr8	71189758	71192389	XLOC_032798:TCONS_00064275	0	+	71189758	71192389	1	2631	0
chr8	75871040	75871710	XLOC_032823:TCONS_00064331	0	+	75871040	75871710	1	670	0
chr8	83356125	83392744	XLOC_033491:TCONS_00065576	0	-	83356125	83392744	3	29,68,221	0,24173,36398
chr8	96884160	96893578	XLOC_032951:TCONS_00064604	0	+	96884160	96893578	1	9418	0
chr8	104074746	104078314	XLOC_033626:TCONS_00065806	0	-	104074746	104078314	3	458,156,288	0,2937,3280
chr8	104077189	104078141	XLOC_033626:TCONS_00065808	0	-	104077189	104078141	1	952	0
chr9	73311226	73311990	XLOC_034511:TCONS_00067335	0	-	73311226	73311990	1	764	0
chr9	73386874	73417916	XLOC_034519:TCONS_00067344	0	-	73386874	73417916	2	62,536	0,30506
chr9	76764213	76765508	XLOC_033995:TCONS_00066475	0	+	76764213	76765508	1	1295	0
chr9	103293126	103294648	XLOC_034188:TCONS_00066792	0	+	103293126	103294648	2	637,390	0,1132
chrX	13564451	13589580	XLOC_034939:TCONS_00068052	0	+	13564451	13589580	2	55,521	0,24608
chrX	55212072	55221600	XLOC_035919:TCONS_00069785	0	-	55212072	55221600	2	3930,44	0,9484
chrX	78215766	78217731	XLOC_036010:TCONS_00069923	0	-	78215766	78217731	1	1965	0
chrX	82260992	82262754	XLOC_035278:TCONS_00068631	0	+	82260992	82262754	1	1762	0
chrX	82260992	82294943	XLOC_035278:TCONS_00068632	0	+	82260992	82294943	6	977,90,137,210,131,7694	0,18645,20210,21806,25082,26257
chrX	82265928	82294943	XLOC_035278:TCONS_00068635	0	+	82265928	82294943	6	12305,90,137,142,131,7694	0,13709,15274,16938,20146,21321
chrX	82265928	82294943	XLOC_035278:TCONS_00068636	0	+	82265928	82294943	6	12305,90,137,210,131,7694	0,13709,15274,16870,20146,21321
chrX	82265955	82294943	XLOC_035278:TCONS_00068637	0	+	82265955	82294943	7	1367,7686,90,137,210,131,7694	0,4592,13682,15247,16843,20119,21294
chrX	82265959	82294943	XLOC_035278:TCONS_00068638	0	+	82265959	82294943	7	90,10906,90,137,210,131,7694	0,1368,13678,15243,16839,20115,21290
chrX	103509315	103516104	XLOC_035424:TCONS_00068941	0	+	103509315	103516104	2	698,5953	0,836
chrX	103516350	103517824	XLOC_035428:TCONS_00068944	0	+	103516350	103517824	1	1474	0
chrX	130317194	130319257	XLOC_035520:TCONS_00069087	0	+	130317194	130319257	2	1599,394	0,1669
