# Supplementary material for: Analysis of long non-coding RNA and mRNA expression in bovine macrophages brings up novel aspects of Mycobacterium avium subspecies paratuberculosis infections
Source: Sci Rep. 2019 Feb 7;9:1571. doi: 10.1038/s41598-018-38141-x (PMC6367368; doi:10.1038/s41598-018-38141-x)
Supplement: Supplementary file 4 — Supplementary Dataset 2 [file 41598_2018_38141_MOESM4_ESM.zip]

Archive with 1 entries (1 files):
- Additional_file2_PhastCon_Score_282_lncRNA.txt
