# Supplementary material for: Analysis of long non-coding RNA and mRNA expression in bovine macrophages brings up novel aspects of Mycobacterium avium subspecies paratuberculosis infections
Source: Sci Rep. 2019 Feb 7;9:1571. doi: 10.1038/s41598-018-38141-x (PMC6367368; doi:10.1038/s41598-018-38141-x)
Supplement: Supplementary file 4 — Supplementary Dataset 2 [file 41598_2018_38141_MOESM4_ESM.zip › Additional_file2_PhastCon_Score_282_lncRNA.txt]

chr1	1305811	1305812	XLOC_000023_TCONS_00000034	0	+	NA	NA	NA	NA	NA	NA	NA	NA	NA	NA	NA	NA	NA	NA	NA	NA	NA	NA	NA	NA	NA	NA	NA	NA	NA	NA	NA	NA	NA	NA	NA	NA	NA	NA	NA	NA	NA	NA	NA	NA	NA	NA	NA	NA	NA	NA	NA	NA	NA	NA	NA	NA	NA	NA	NA	NA	NA	NA	NA	NA	NA	NA	NA	NA	NA	NA	NA	NA	NA	NA	NA	NA	NA	NA	NA	NA	NA	NA	NA	NA	NA	NA	NA	NA	NA	NA	NA	NA	NA	NA	NA	NA	NA	NA	NA	NA	NA	NA	NA	NA	NA	NA	NA	NA	NA	NA	NA	NA	NA	NA	NA	NA	NA	NA	NA	NA	NA	NA	NA	NA	NA	NA	NA	NA	NA	NA	NA	NA	NA	NA	NA	NA	NA	NA	NA	NA	NA	NA	NA	NA	NA	NA	NA	NA	NA	NA	NA	NA	NA	NA	NA	NA	NA	NA	NA	NA	NA	NA	NA	NA	NA	NA	NA	NA	NA	NA	NA	NA	NA	NA	NA	NA	NA	NA	NA	NA	NA	NA	NA	NA	NA	NA	NA	0.003000	0.004000	0.005000	0.005000	0.004000	0.002000	0.002000	0.001000	0.001000	0.001000	0.002000	0.003000	0.003000	0.003000	0.007000	0.009000	0.010000	0.010000	0.012000	0.014000	0.020000	0.025000	0.036000	0.035000	0.033000	0.028000	0.020000	0.018000	0.014000	0.013000	0.010000	0.006000	0.005000	0.009000	0.019000	0.047000	0.065000	0.077000	0.085000	0.110000	0.128000	0.139000	0.153000	0.155000	0.153000	0.162000	0.165000	0.164000	0.159000	0.149000	0.150000	0.147000	0.140000	0.127000	0.109000	0.083000	0.047000	0.033000	0.013000	0.005000	0.005000	0.004000	0.002000	0.001000	0.000000	0.001000	0.002000	0.003000	0.004000	0.005000	0.005000	0.005000	0.004000	0.001000	0.001000	0.001000	0.001000	0.001000	0.001000	0.001000	0.002000	0.007000	0.010000	0.019000	0.025000	0.028000	0.029000	0.028000	0.024000	0.017000	0.007000	0.003000	0.002000	0.001000	0.002000	0.001000	0.001000	0.002000	0.001000	0.000000	0.001000	0.000000	0.000000	0.000000	0.000000	0.000000	0.000000	0.000000	0.001000	0.001000	0.000000	0.001000	0.001000	0.001000	0.001000	0.005000	0.003000	0.003000	0.005000	0.011000	0.013000	0.014000	0.014000	0.012000	0.010000	0.010000	0.009000	0.007000	0.004000	0.003000	0.002000	0.001000	0.001000	0.001000	0.006000	0.006000	0.007000	0.008000	0.010000	0.017000	0.022000	0.035000	0.043000	0.049000	0.051000	0.052000	0.050000	0.045000	0.038000	0.027000	0.012000	0.006000	0.003000	0.003000	0.001000	0.001000	0.002000	0.002000	0.003000	0.006000	0.007000	0.007000	0.006000	0.006000	0.009000	0.010000	0.010000	0.008000	0.004000	0.003000	0.002000	0.001000	0.001000	0.001000	0.002000	0.001000	0.002000	0.001000	0.001000	0.001000	0.001000	0.004000	0.005000	0.005000	0.004000	0.005000	0.007000	0.008000	0.007000	0.005000	0.009000	0.010000	0.011000	0.009000	0.007000	0.006000	0.005000	0.005000	0.004000	0.004000	0.003000	0.001000	0.000000	0.001000	0.000000	0.000000	0.000000	0.000000	0.000000	0.000000	0.001000	0.002000	0.002000	0.001000	0.001000	0.000000	0.001000	0.002000	0.002000	0.001000	0.001000	0.000000	0.001000	0.003000	0.004000	0.008000	0.017000	0.022000	0.026000	0.035000	0.041000	0.043000	0.043000	0.040000	0.035000	0.026000	0.023000	0.019000	0.017000	0.014000	0.014000	0.012000	0.013000	0.013000	0.011000	0.008000	0.009000	0.011000	0.013000	0.002000	0.001000	0.001000	0.001000	0.001000	0.002000	0.003000	0.003000	0.004000	0.004000	0.003000	0.004000	0.003000	0.002000	0.002000	0.000000	0.000000	0.000000	0.000000	0.001000	0.002000	0.001000	0.002000	0.002000	0.001000	0.001000	0.002000	0.004000	0.008000	0.011000	0.012000	0.017000	0.020000	0.021000	0.020000	0.016000	0.010000	0.002000	0.001000	0.001000	0.000000	0.001000	0.002000	0.002000	0.002000	0.002000	0.001000	0.002000	0.004000	0.005000	0.009000	0.018000	0.024000	0.028000	0.029000	0.028000	0.026000	0.027000	0.026000	0.024000	0.025000	0.024000	0.023000	0.019000	0.015000	0.008000	0.006000	0.007000	0.006000	0.005000	0.005000	0.004000	0.003000	0.003000	0.003000	0.001000	0.001000	NA	NA	NA	NA	NA	NA	NA	NA	NA	NA	NA	NA	NA	NA	NA	NA	NA	NA	NA	NA	NA	NA	NA	NA	NA	NA	NA	NA	NA	NA	NA	NA	NA	NA	NA	NA	NA	NA	NA	NA	NA	NA	NA	NA	NA	NA	NA	NA	NA	NA	NA	NA	NA	NA	NA	NA	NA	NA	NA	NA	NA	NA	NA	NA	NA	NA	NA	NA	NA	NA	NA	NA	NA	NA	NA	NA	NA	NA	NA	NA	NA	NA	NA	NA	NA	NA	NA	NA	NA	NA	NA	NA	NA	NA	NA	NA	NA	NA	NA	NA	NA	NA	NA	NA	NA	NA	NA	NA	NA	NA	NA	NA	NA	NA	NA	NA	NA	NA	NA	NA	NA	NA	NA	NA	NA	NA	NA	NA	NA	NA	NA	NA	NA	NA	NA	NA	NA	NA	NA	NA	NA	NA	NA	NA	NA	NA	NA	NA	NA	NA	NA	NA	NA	NA	NA	NA	NA	NA	NA	NA	NA	NA	NA	NA	NA	NA	NA	NA	NA	NA	NA	NA	NA	NA	NA	NA	NA	NA	NA	NA	NA	NA	NA	NA	NA	NA	NA	NA	NA	NA	NA	NA	NA	NA	NA	NA	NA	NA	NA	NA	NA	NA	NA	NA	NA	NA	NA	NA	NA	NA	NA	NA	NA	NA	NA	NA	NA	NA	NA	NA	NA	NA	NA	NA	NA	NA	NA	NA	NA	NA	NA	NA	NA	NA	NA	NA	NA	NA	NA	NA	NA	NA	NA	NA	NA	NA	NA	NA	NA	NA	NA	NA	NA	NA	NA	NA	NA	NA	NA	NA	NA	NA	NA	NA	NA	NA	NA	NA	NA	NA	NA	NA	NA	NA	NA	NA	NA	NA	NA	NA	0.002000	0.003000	0.003000	0.003000	0.001000	0.001000	0.002000	0.001000	0.001000	0.002000	0.005000	0.006000	0.005000	0.004000	0.004000	0.005000	0.005000	0.004000	0.002000	0.001000	0.001000	0.001000	0.004000	0.012000	0.035000	0.052000	0.065000	0.074000	0.081000	0.084000	0.084000	0.081000	0.074000	0.064000	0.050000	0.032000	0.027000	0.018000	0.020000	0.013000	0.009000	0.003000	0.002000	0.003000	0.005000	0.006000	0.006000	0.007000	0.012000	0.015000	0.016000	0.015000	0.013000	0.008000	0.007000	0.008000	0.011000	0.012000	0.012000	0.015000	0.016000	0.007000	0.003000	0.001000	0.000000	0.001000	0.000000	0.001000	0.003000	0.004000	0.003000	0.004000	0.004000	0.005000	0.008000	0.010000	0.010000	0.013000	0.014000	0.018000	0.020000	0.022000	0.024000	0.025000	0.026000	0.026000	0.026000	0.026000	0.025000	0.024000	0.023000	0.021000	0.019000	0.017000	0.014000	0.011000	0.010000	0.012000	0.013000	0.017000	0.019000	0.019000	0.017000	0.013000	0.007000	0.005000	0.004000	0.002000	0.001000	0.001000	0.002000	0.002000	0.003000	0.011000	0.017000	0.032000	0.044000	0.075000	0.097000	0.387000	0.421000	0.440000	0.483000	0.508000	0.519000	0.522000	0.518000	0.503000	0.501000	0.507000	0.504000	0.492000	0.492000	0.483000	0.486000	0.479000	0.460000	0.453000	0.456000	0.452000	0.457000	0.453000	0.442000	0.441000	0.431000	0.411000	0.373000	0.378000	0.394000	0.397000	0.392000	0.398000	0.395000	0.434000	0.454000	0.462000	0.551000	0.603000	0.633000	0.695000	0.732000	0.751000	0.759000	0.761000	0.773000	0.801000	0.816000	0.849000	0.866000	0.873000	0.892000	0.903000	0.907000	0.919000	0.926000	0.927000	0.925000	0.917000	0.902000	0.875000	0.829000	0.752000	0.714000	0.643000	0.524000	0.465000	0.461000	0.466000	0.483000	0.489000	0.487000	0.495000	0.495000	0.487000	0.469000	0.436000	0.421000	0.393000	0.294000	0.278000	0.245000	0.232000	0.206000	0.199000	0.181000	0.175000	0.117000	0.088000	0.037000	0.013000	0.005000	0.002000	0.001000	0.001000	0.001000	0.000000	0.000000	0.001000	0.001000	0.000000	0.001000	0.001000	0.004000	0.005000	0.005000	0.006000	0.005000	0.002000	0.001000	0.000000	0.000000	0.000000	0.000000	0.000000	0.000000	0.000000	0.000000	0.000000	0.002000	0.005000	0.011000	0.023000	0.026000	0.026000	0.025000	0.024000	0.022000	0.021000	0.018000	0.016000	0.013000	0.012000	0.009000	0.008000	0.006000	0.006000	0.010000	0.019000	0.026000	0.030000	0.029000	0.026000	0.018000	0.014000	0.014000	0.016000	0.016000	0.026000	0.022000	0.015000	0.012000	0.007000	0.005000	0.008000	0.010000	0.013000	0.014000	0.016000	0.017000	0.017000	0.018000	0.017000	0.017000	0.016000	0.017000	0.015000	0.010000	0.009000	0.008000	0.006000	0.007000	0.021000	0.020000	0.032000	0.037000	0.039000	0.040000	0.047000	0.063000	0.070000	0.088000	0.096000	0.098000	0.173000	0.195000	0.212000	0.224000	0.233000	0.239000	0.244000	0.250000	0.255000	0.258000	0.257000	0.254000	0.248000	0.239000	0.230000	0.220000	0.211000	0.202000	0.192000	0.183000	0.163000	0.125000	0.057000	0.024000	0.008000	0.006000	0.005000	0.005000	0.005000	0.002000	0.000000	0.000000	0.000000	0.000000	0.000000	0.001000	0.001000	0.000000	0.000000	0.000000	0.000000	0.000000	0.001000	0.000000	0.001000	0.001000	0.002000	0.003000	0.002000	0.001000	0.001000	0.001000	0.000000	0.000000	0.000000	0.001000	0.002000	0.006000	0.007000	0.006000	0.004000	0.002000	0.002000	0.002000	0.002000	0.003000	0.003000	0.004000	0.003000	0.002000	0.003000	0.002000	0.002000	0.002000	0.005000	0.007000	0.010000	0.011000	0.009000	0.005000	0.004000	0.003000	0.003000	0.002000	0.002000	0.003000	0.003000	0.002000	0.002000	0.002000	0.001000	0.001000	0.002000	0.003000	0.004000	0.003000	0.002000	0.002000	0.001000	0.001000	0.000000	0.000000	0.002000	0.006000	0.007000	0.007000	0.008000	0.009000	0.009000	0.007000	0.004000	0.003000	0.001000	0.001000	0.001000	0.001000	0.002000	0.002000	0.003000	0.003000	0.004000	0.004000	0.003000	0.004000	0.003000	0.002000	0.001000	0.002000	0.003000	0.006000	0.007000	0.012000	0.014000	0.015000	0.020000	0.023000	0.024000	0.029000	0.033000	0.038000	0.041000	0.045000	0.048000	0.051000	0.052000	0.050000	0.045000	0.037000	0.023000	0.018000	0.018000	0.021000	0.022000	0.021000	0.023000	0.024000	0.024000	0.024000	0.023000	0.022000	0.021000	0.019000	0.021000	0.020000	0.018000	0.019000	0.024000	0.027000	0.027000	0.026000	0.028000	0.037000	0.042000	0.045000	0.045000	0.044000	0.044000	0.043000	0.042000	0.040000	0.038000	0.033000	0.026000	0.015000	0.012000	0.011000	0.009000	0.009000	0.012000	0.014000	0.014000	0.013000	0.010000	0.009000	0.012000	0.013000	0.013000	0.010000	0.011000	0.010000	0.011000	0.016000	0.030000	0.040000	0.066000	0.084000	0.096000	0.103000	0.110000	0.117000	0.123000	0.130000	0.136000	0.142000	0.148000	0.154000	0.159000	0.165000	0.170000	0.175000	0.180000	0.185000	0.190000	0.195000	0.199000	0.199000	0.211000	0.218000	0.241000	0.257000	0.301000	0.330000	0.350000	0.364000	0.400000	0.505000	0.523000	0.535000	0.540000	0.541000	0.537000	0.528000	0.513000	0.490000	0.468000	0.446000	0.424000	0.403000	0.382000	0.361000	0.340000	0.319000	0.299000	0.279000	0.259000	0.239000	0.219000	0.199000	0.179000	0.159000	0.139000	0.119000	0.099000	0.079000	0.059000	0.039000	0.018000	0.011000	0.009000	0.009000	0.009000	0.007000	0.004000	0.004000	0.004000	0.004000	0.006000	0.007000	0.007000	0.008000	0.009000	0.008000	0.010000	0.010000	0.009000	0.012000	0.019000	0.023000	0.025000	0.024000	0.021000	0.021000	0.019000	0.019000	0.018000	0.019000	0.019000	0.016000	0.010000	0.008000	0.008000	0.006000	0.006000	0.005000	0.005000	0.007000	0.007000	0.006000	0.006000	0.008000	0.010000	0.010000	0.012000	0.013000	0.016000	0.017000	0.015000	0.012000	0.007000	0.004000	0.003000	0.003000	0.002000	0.001000	0.002000	0.003000	0.003000	0.003000	0.005000	0.009000	0.011000	0.011000	0.009000	0.010000	0.013000	0.013000	0.012000	0.009000	0.002000	0.001000	0.001000	0.003000	0.019000	0.029000	0.076000	0.135000	0.177000	0.208000	0.228000	0.289000	0.331000	0.361000	0.381000	0.391000	0.395000	0.392000	0.383000	0.364000	0.331000	0.279000	0.199000	0.162000	0.149000	0.127000	0.008000	0.004000	0.003000	0.002000	0.003000	0.004000	0.004000	0.005000	0.009000	0.010000	0.012000	0.012000	0.013000	0.013000	0.013000	0.011000	0.008000	0.004000	0.002000	0.002000	0.002000	0.003000	0.004000	0.002000	0.002000	0.001000	0.001000	0.000000	0.000000	0.001000	0.009000	0.014000	0.018000	0.017000	0.021000	0.021000	0.020000	0.017000	0.017000	0.016000	0.012000	0.011000	0.007000	0.006000	0.006000	0.005000	0.005000	0.007000	0.009000	0.010000	0.011000	0.014000	0.014000	0.013000	0.014000	0.013000	0.011000	0.010000	0.007000	0.005000	0.004000	0.005000	0.008000	0.014000	0.018000	0.019000	0.024000	0.026000	0.025000	0.028000	0.037000	0.041000	0.044000	0.044000	0.043000	0.048000	0.051000	0.053000	0.052000	0.049000	0.053000	0.025000	0.018000	0.017000	0.014000	0.015000	0.014000	0.012000	0.009000	0.008000	0.010000	0.011000	0.011000	0.011000	0.010000	0.008000	0.006000	0.004000	0.003000	0.003000	0.003000	0.004000	0.004000	0.003000	0.001000	0.001000	0.001000	0.002000	0.004000	0.005000	0.005000	0.004000	0.004000	0.004000	0.003000	0.004000	0.003000	0.002000	0.002000	0.002000	0.002000	0.003000	0.007000	0.009000	0.009000	0.013000	0.016000	0.017000	0.023000	0.027000	0.018000	0.013000	0.006000	0.003000	0.002000	0.002000	0.002000	0.002000	0.002000	0.002000	0.003000	0.004000	0.003000	0.004000	0.004000	0.003000	0.004000	0.006000	0.008000	0.008000	0.008000	0.006000	0.007000	0.006000	0.005000	0.006000	0.005000	0.003000	0.003000	0.002000	0.003000	0.005000	0.006000	0.009000	0.012000	0.013000	0.013000	0.011000	0.009000	0.009000	0.008000	0.007000	0.005000	0.006000	0.005000	0.004000	0.004000	0.003000	0.004000	0.007000	0.009000	0.010000	0.015000	0.018000	0.021000	0.030000	0.037000	0.041000	0.044000	0.045000	0.044000	0.042000	0.037000	0.031000	0.022000	0.010000	0.006000	0.005000	0.003000	0.003000	0.004000	0.007000	0.009000	0.010000	0.011000	0.010000	0.008000	0.005000	0.004000	0.006000	0.006000	0.005000	0.006000	0.006000	0.004000	0.002000	0.002000	0.002000	0.004000	0.005000	0.005000	0.004000	0.002000	0.001000	0.001000	0.002000	0.002000	0.003000	0.005000	0.007000	0.012000	0.016000	0.019000	0.022000	0.025000	0.027000	0.028000	0.027000	0.024000	0.020000	0.021000	0.020000	0.017000	0.013000	0.013000	0.017000	0.019000	0.019000	0.019000	0.019000	0.019000	0.018000	0.016000	0.015000	0.012000	0.009000	0.004000	0.003000	0.003000	0.004000	0.005000	0.004000	0.005000	0.006000	0.005000	0.006000	0.006000	0.005000	0.006000	0.007000	0.009000	0.010000	0.010000	0.009000	0.011000	0.016000	0.020000	0.023000	0.024000	0.024000	0.024000	0.024000	0.022000	0.019000	0.020000	0.019000	0.017000	0.013000	0.008000	0.007000	0.004000	NA	NA	NA	NA	NA	NA	NA	NA	NA	NA	NA	NA	NA	NA	NA	NA	NA	NA	NA	NA	NA	NA	NA	NA	NA	NA	NA	NA	NA	NA	NA	NA	NA	NA	NA	NA	NA	NA	NA	NA	NA	NA	NA	NA	NA	NA	NA	NA	NA	NA	NA	NA	NA	NA	NA	NA	NA	NA	NA	NA	NA	NA	NA	NA	NA	NA	NA	NA	NA	NA	NA	NA	NA	NA	NA	NA	NA	NA	NA	NA	NA	NA	NA	NA	NA	NA	NA	NA	NA	NA	NA	NA	NA	NA	NA	NA	NA	NA	NA	NA	NA	NA	NA	NA	NA	NA	NA	NA	NA	NA	NA	NA	NA	NA	NA	NA	NA	NA	NA	NA	NA	NA	NA	NA	NA	NA	NA	NA	NA	NA	NA	NA	NA	NA	NA	NA	NA	NA	NA	NA	NA	NA	NA	NA	NA	NA	NA	NA	NA	NA	NA	NA	NA	NA	NA	NA	NA	NA	NA	NA	NA	NA	NA	NA	NA	NA	NA	NA	NA	NA	NA	NA	NA	NA	NA	NA	NA	NA	NA	NA	NA	NA	NA	NA	NA	NA	NA	NA	NA	NA	NA	NA	NA	NA	NA	NA	NA	NA	NA	NA	NA	NA	NA	NA	NA	NA	NA	NA	NA	NA	NA	NA	NA	NA	NA	NA	NA	NA	NA	NA	NA	NA	NA	NA	NA	NA	NA	NA	NA	NA	NA	NA	NA	NA	NA	NA	NA	NA	NA	NA	NA	NA	NA	NA	NA	NA	NA	NA	NA	NA	NA	NA	NA	NA	NA	NA	NA	NA	NA	NA	NA	NA	NA	NA	NA	NA	NA	NA	NA	NA	NA	NA	NA	NA	NA	NA	NA	NA	NA	NA	NA	NA	NA	NA	NA	NA	NA	NA	NA	NA	NA	NA	NA	NA	NA	NA	NA	NA	NA	NA	NA	NA	NA	NA	NA	NA	NA	NA	NA	NA	NA	NA	NA	NA	NA	NA	NA	NA	NA	NA	NA	NA	NA	NA	NA	NA	NA	NA	NA	NA	NA	NA	NA	NA	NA	NA	NA	NA	NA	NA	NA	NA	NA	NA	NA	NA	NA	NA	NA	NA	NA	NA	NA	NA	NA	NA	NA	NA	NA	NA	NA	NA	NA	NA	NA	NA	NA	NA	NA	NA	NA	NA	NA	NA	NA	NA	NA	NA	NA	NA	NA	NA	NA	NA	NA	NA	NA	NA	NA	NA	NA	NA	NA	NA	NA	NA	NA	NA	NA	NA	NA	NA	NA	NA	NA	NA	NA	NA	NA	NA	NA	NA	NA	NA	NA	NA	NA	NA	NA	NA	NA	NA	NA	NA	NA	NA	NA	NA	NA	NA	NA	NA	NA	NA	NA	NA	NA	NA	NA	NA	NA	NA	NA	NA	NA	NA	NA	NA	NA	NA	NA	NA	NA	NA	NA	NA	NA	NA	NA	NA	NA	NA	NA	NA	NA	NA	NA	NA	NA	NA	NA	NA	NA	NA	NA	NA	NA	NA	NA	NA	NA	NA	NA	NA	NA	NA	NA	NA	NA	NA	NA	NA	NA	NA	NA	NA	NA	NA	NA	NA	NA	NA	NA	NA	NA	NA	NA	NA	NA	NA	NA	NA	NA	NA	NA	NA	NA	NA	NA	NA	NA	NA	NA	NA	NA	NA	NA	NA	NA	NA	NA	NA	NA	NA	NA	NA	NA	NA	NA	NA	NA	NA	NA	NA	NA	NA	NA	NA	NA	NA	NA	NA	NA	NA	NA	NA	NA	NA	NA	NA	NA	NA	NA	NA	NA	NA	NA	NA	NA	NA	NA	NA	NA	NA	NA	NA	NA	NA	NA	NA	NA	NA	NA	NA	NA	NA	NA	NA	NA	NA	NA	NA	NA	NA	0.003000	0.005000	0.007000	0.007000	0.006000	0.004000	0.005000	0.007000	0.008000	0.008000	0.007000	0.008000	0.013000	0.017000	0.019000	0.028000	0.033000	0.037000	0.040000	0.051000	0.059000	0.066000	0.070000	0.072000	0.072000	0.070000	0.066000	0.060000	0.051000	0.039000	0.024000	0.019000	0.012000	0.011000	0.008000	0.008000	0.006000	0.007000	0.011000	0.013000	0.015000	0.017000	0.018000	0.019000	0.018000	0.017000	0.014000	0.009000	0.008000	0.010000	0.011000	0.015000	0.018000	0.020000	0.028000	0.033000	0.037000	0.041000	0.044000	0.047000	0.049000	0.052000	0.054000	0.055000	0.057000	0.058000	0.059000	0.059000	0.059000	0.059000	0.059000	0.058000	0.057000	0.054000	0.049000	0.051000	0.051000	0.050000	0.046000	0.041000	0.034000	0.023000	0.010000	0.005000	0.003000	0.003000	0.002000	0.003000	0.002000	0.003000	0.006000	0.007000	0.012000	0.027000	0.038000	0.050000	0.061000	0.071000	0.082000	0.090000	0.096000	0.099000	0.100000	0.099000	0.097000	0.094000	0.090000	0.087000	0.083000	0.079000	0.075000	0.070000	0.063000	0.054000	0.042000	0.039000	0.034000	0.034000	0.034000	0.031000	0.027000	0.028000	0.028000	0.032000	0.035000	0.036000	0.035000	0.033000	0.030000	0.025000	0.017000	0.008000	0.004000	0.003000	0.004000	0.003000	0.005000	0.008000	0.010000	0.012000	0.012000	0.011000	0.013000	0.013000	0.018000	0.020000	0.022000	0.022000	0.021000	0.019000	0.006000	0.005000	0.006000	0.005000	0.007000	0.012000	0.026000	0.037000	0.046000	0.052000	0.056000	0.059000	0.071000	0.081000	0.088000	0.093000	0.095000	0.111000	0.122000	0.130000	0.136000	0.138000	0.138000	0.139000	0.138000	0.135000	0.130000	0.122000	0.124000	0.123000	0.120000	0.115000	0.107000	0.097000	0.083000	0.064000	0.059000	0.052000	0.052000	0.050000	0.046000	0.041000	0.033000	0.023000	0.020000	0.016000	0.016000	0.020000	0.023000	0.033000	0.041000	0.063000	0.081000	0.094000	0.104000	0.111000	0.116000	0.121000	0.126000	0.130000	0.134000	0.136000	0.136000	0.133000	0.128000	0.120000	0.108000	0.108000	0.105000	0.100000	0.092000	0.099000	0.098000	0.096000	0.091000	0.084000	0.074000	0.061000	0.045000	0.040000	0.034000	0.025000	0.014000	0.010000	0.005000	0.003000	0.003000	0.002000	0.002000	0.003000	0.005000	0.007000	0.012000	0.016000	0.018000	0.020000	0.020000	0.018000	0.015000	0.016000	0.015000	0.019000	0.021000	0.030000	0.037000	0.042000	0.044000	0.046000	0.045000	0.043000	0.039000	0.033000	0.025000	0.014000	0.011000	0.011000	0.009000	0.007000	0.004000	0.002000	0.003000	0.002000	0.003000	0.003000	0.002000	0.002000	0.001000	0.001000	NA	NA	NA	NA	NA	NA	NA	NA	NA	NA	NA	NA	NA	NA	NA	NA	NA	NA	NA	NA	NA	NA	NA	NA	NA	NA	NA	NA	NA	NA	NA	NA	NA	NA	NA	NA	NA	NA	NA	NA	NA	NA	NA	NA	NA	NA	NA	NA	NA	NA	NA	NA	NA	NA	NA	NA	NA	NA	NA	NA	NA	NA	NA	NA	NA	NA	NA	NA	NA	NA	NA	NA	NA	NA	NA	NA	NA	NA	NA	NA	NA	NA	NA	NA	NA	NA	NA	NA	NA	NA	NA	NA	NA	NA	NA	NA	NA	NA	NA	NA	NA	NA	NA	NA	NA	NA	NA	NA	NA	NA	NA	NA	NA	NA	NA	NA	NA	NA	NA	NA	NA	NA	NA	NA	NA	NA	NA	NA	NA	NA	NA	NA	NA	NA	NA	NA	NA	NA	NA	NA	NA	NA	NA	NA	NA	NA	NA	NA	NA	NA	NA	NA	NA	NA	NA	NA	NA	NA	NA	NA	NA	NA	NA	NA	NA	NA	NA	NA	NA	NA	NA	NA	NA	NA	NA	NA	NA	NA	NA	NA	NA	NA	NA	NA	NA	NA	NA	NA	NA	NA	NA	NA	NA	NA	NA	NA	NA	NA	NA	NA	NA	NA	NA	NA	NA	NA	NA	NA	NA	NA	NA	NA	NA	NA	NA	NA	NA	NA	NA	NA	NA	NA	NA	NA	NA	NA	NA	NA	NA	NA	NA	NA	NA	NA	NA	NA	NA	NA	NA	NA	NA	NA	NA	NA	NA	NA	NA	NA	NA	NA	NA	NA	NA	NA	NA	NA	NA	NA	NA	NA	NA	NA	NA	NA	NA	NA	NA	NA	NA	NA	NA	NA	NA	NA	NA	NA	NA	NA	NA	NA	NA	NA	NA	NA	NA	NA	NA	NA	NA	NA	NA	NA	NA	NA	NA	NA	NA	NA	NA	NA	NA	NA	NA	NA	NA	NA	NA	NA	NA	NA	NA	NA	NA	NA	NA	NA	NA	NA	NA	NA	NA	NA	NA	NA	NA	NA	NA	NA	NA	NA	NA	NA	NA	NA	NA	NA	NA	NA	NA	NA	NA	NA	NA	NA	NA	NA	NA	NA	NA	NA	NA	NA	NA	NA	NA	NA	NA	NA	NA	NA	NA	NA	NA	NA	NA	NA	NA	NA	NA	NA	NA	NA	NA	NA	NA	NA	NA	NA	NA	NA	NA	NA	NA	NA	NA	NA	NA	NA	NA	NA	NA	NA	NA	NA	NA	NA	NA	NA	NA	NA	NA	NA	NA	NA	NA	NA	NA	NA	NA	NA	NA	NA	NA	NA	NA	NA	NA	NA	NA	NA	NA	NA	NA	NA	NA	NA	NA	NA	NA	NA	NA	NA	NA	NA	NA	NA	NA	NA	NA	NA	NA	NA	NA	NA	NA	NA	NA	NA	NA	NA	NA	NA	NA	NA	NA	NA	NA	NA	NA	NA	NA	NA	NA	NA	NA	NA	NA	NA	NA	NA	NA	NA	NA	NA	NA	NA	NA	NA	NA	NA	NA	NA	NA	NA	NA	NA	NA	NA	NA	NA	NA	NA	NA	NA	NA	NA	NA	NA	NA	NA	NA	NA	NA	NA	NA	NA	NA	NA	NA	NA	NA	NA	NA	NA	NA	NA	NA	NA	NA	NA	NA	NA	NA	NA	NA	NA	NA	NA	NA	NA	NA	NA	NA	NA	NA	NA	NA	NA	NA	NA	NA	NA	NA	NA	NA	NA	NA	NA	NA	NA	NA	NA	NA	NA	NA	NA	NA	NA	NA	NA	NA	NA	NA	NA	NA	NA	NA	NA	NA	NA	NA	NA	NA	NA	NA	NA	NA	NA	NA	NA	NA	NA	NA	NA	NA	NA	NA	NA	NA	NA	NA	NA	NA	NA	NA	NA	NA	NA	NA	NA	NA	NA	NA	NA	NA	NA	NA	NA	NA	NA	NA	NA	NA	NA	NA	NA	NA	NA	NA	NA	NA	NA	NA	NA	NA	NA	NA	NA	NA	NA	NA	NA	NA	NA	NA	NA	NA	NA	NA	NA	NA	NA	NA	NA	NA	NA	NA	NA	NA	NA	NA	NA	NA	NA	NA	NA	NA	NA	NA	NA	NA	NA	NA	NA	NA	NA	NA	NA	NA	NA	NA	NA	NA	NA	NA	NA	NA	NA	NA	NA	NA	NA	NA	NA	NA	NA	NA	NA	NA	NA	NA	NA	NA	NA	NA	NA	NA	NA	NA	NA	NA	NA	NA	NA	NA	NA	NA	NA	NA	NA	NA	NA	NA	NA	NA	NA	NA	NA	NA	NA	NA	NA	NA	NA	NA	NA	NA	NA	NA	NA	NA	NA	NA	NA	NA	NA	NA	NA	NA	NA	NA	NA	NA	NA	NA	NA	NA	NA	NA	NA	NA	NA	NA	NA	NA	NA	NA	NA	NA	NA	NA	NA	NA	NA	NA	NA	NA	NA	NA	NA	NA	NA	NA	NA	NA	NA	NA	NA	NA	NA	NA	NA	NA	NA	NA	NA	NA	NA	NA	NA	NA	NA	NA	NA	NA	NA	NA	NA	NA	NA	NA	NA	NA	NA	NA	NA	NA	NA	NA	NA	NA	NA	NA	NA	NA	NA	NA	NA	NA	NA	NA	NA	NA	NA	NA	NA	NA	NA	NA	NA	NA	NA	NA	NA	NA	NA	NA	NA	NA	NA	NA	NA	NA	NA	NA	NA	NA	NA	NA	NA	NA	NA	NA	NA	NA	NA	NA	NA	NA	NA	NA	NA	NA	NA	NA	NA	NA	NA	NA	NA	NA	NA	NA	NA	NA	NA	NA	NA	NA	NA	NA	NA	NA	NA	NA	NA	NA	NA	NA	NA	NA	NA	NA	NA	NA	NA	NA	NA	NA	NA	NA	NA	NA	NA	NA	NA	NA	NA	NA	NA	NA	NA	NA	NA	NA	NA	NA	NA	NA	NA	NA	NA	NA	NA	NA	NA	NA	NA	NA	NA	NA	NA	NA	NA	NA	NA	NA	NA	NA	NA	NA	NA	NA	NA	NA	NA	NA	NA	NA	NA	NA	NA	NA	NA	NA	NA	NA	NA	NA	NA	NA	NA	NA	NA	NA	NA	NA	NA	NA	NA	NA	NA	NA	NA	NA	NA	NA	NA	NA	NA	NA	NA	NA	NA	NA	NA	NA	NA	NA	NA	NA	NA	NA	NA	NA	NA	NA	NA	NA	NA	NA	NA	NA	NA	NA	NA	NA	NA	NA	NA	NA	NA	NA	NA	NA	NA	NA	NA	NA	NA	NA	NA	NA	NA	NA	NA	NA	NA	NA	NA	NA	NA	NA	NA	NA	NA	NA	NA	NA	NA	NA	NA	NA	NA	NA	NA	NA	NA	NA	NA	NA	NA	NA	NA	NA	NA	NA	NA	NA	NA	NA	NA	NA	NA	NA	NA	NA	NA	NA	NA	NA	NA	NA	NA	NA	NA	NA	NA	NA	NA	NA	NA	NA	NA	NA	NA	NA	NA	NA	NA	NA	NA	NA	NA	NA	NA	NA	NA	NA	NA	NA	NA	NA	NA	NA	NA	NA	NA	NA	NA	NA	NA	NA	NA	NA	NA	NA	NA	NA	NA	NA	NA	NA	NA	NA	NA	NA	NA	NA	NA	NA	NA	NA	NA	NA	NA	NA	NA	NA	NA	NA	NA	NA	NA	NA	NA	NA	NA	NA	NA	NA	NA	NA	NA	NA	NA	NA	NA	NA	NA	NA	NA	NA	NA	NA	NA	NA	NA	NA	NA	NA	NA	NA	NA	NA	NA	NA	NA	NA	NA	NA	NA	NA	NA	NA	NA	NA	NA	NA	NA	NA	NA	NA	NA	NA	NA	NA	NA	NA	NA	NA	NA	NA	NA	NA	NA	NA	NA	NA	NA	NA	NA	NA	NA	NA	NA	NA	NA	NA	NA	NA	NA	NA	NA	NA	NA	NA	NA	NA	NA	NA	NA	NA	NA	NA	NA	NA	NA	NA	NA	NA	NA	NA	NA	NA	NA	NA	NA	NA	NA	NA	NA	NA	NA	NA	NA	NA	NA	NA	NA	NA	NA	NA	NA	NA	NA	NA	NA	NA	NA	NA	NA	NA	NA	NA	NA	NA	NA	NA	NA	NA	NA	NA	NA	NA	NA	NA	NA	NA	NA	NA	NA	NA	NA	NA	NA	NA	NA	NA	NA	NA	NA	NA	NA	NA	NA	NA	NA	NA	NA	NA	NA	NA	NA	NA	NA	NA	NA	NA	NA	NA	NA	NA	NA	NA	NA	NA	NA	NA	NA	NA	NA	NA	NA	NA	NA	NA	NA	NA	NA	NA	NA
chr1	54790271	54790272	XLOC_000208_TCONS_00000363	0	-	NA	NA	NA	NA	NA	NA	NA	NA	NA	NA	NA	NA	NA	NA	NA	NA	NA	NA	NA	NA	NA	NA	NA	NA	NA	NA	NA	NA	NA	NA	NA	NA	NA	NA	NA	NA	NA	NA	NA	NA	NA	NA	NA	NA	NA	NA	NA	NA	NA	NA	NA	NA	NA	NA	NA	NA	NA	NA	NA	NA	NA	NA	NA	NA	NA	NA	NA	NA	NA	NA	NA	NA	NA	NA	NA	NA	NA	NA	NA	NA	NA	NA	NA	NA	NA	NA	NA	NA	NA	NA	NA	NA	NA	NA	NA	NA	NA	NA	NA	NA	NA	NA	NA	NA	NA	NA	NA	NA	NA	NA	NA	NA	NA	NA	NA	NA	NA	NA	NA	NA	NA	NA	NA	NA	NA	NA	NA	NA	NA	NA	NA	NA	NA	NA	NA	NA	NA	NA	NA	NA	NA	NA	NA	NA	NA	NA	NA	NA	NA	NA	NA	NA	NA	NA	NA	NA	NA	NA	NA	NA	NA	NA	NA	NA	NA	NA	NA	NA	NA	NA	NA	NA	NA	NA	NA	NA	NA	NA	NA	NA	NA	NA	NA	NA	NA	NA	NA	NA	NA	NA	NA	NA	NA	NA	NA	NA	NA	NA	NA	NA	NA	NA	NA	NA	NA	NA	NA	NA	NA	NA	NA	NA	NA	NA	NA	NA	NA	NA	NA	NA	NA	NA	NA	NA	NA	NA	NA	NA	NA	NA	NA	NA	NA	NA	NA	NA	NA	NA	NA	NA	NA	NA	NA	NA	NA	NA	NA	NA	NA	NA	NA	NA	NA	NA	NA	NA	NA	NA	NA	NA	NA	NA	NA	NA	NA	NA	NA	NA	NA	NA	NA	NA	NA	NA	NA	NA	NA	NA	NA	NA	NA	NA	NA	NA	NA	NA	NA	NA	NA	NA	NA	NA	NA	NA	NA	NA	NA	NA	NA	NA	NA	NA	NA	NA	NA	NA	NA	NA	NA	NA	NA	NA	NA	NA	NA	NA	NA	NA	NA	NA	NA	NA	NA	NA	NA	NA	NA	NA	NA	NA	NA	NA	NA	NA	NA	NA	NA	NA	NA	NA	NA	NA	NA	NA	NA	NA	NA	NA	NA	NA	NA	NA	NA	NA	NA	NA	NA	NA	NA	NA	NA	NA	NA	NA	NA	NA	NA	NA	NA	NA	NA	NA	NA	NA	NA	NA	NA	NA	NA	NA	NA	NA	NA	NA	NA	NA	NA	NA	NA	NA	NA	NA	NA	NA	NA	NA	NA	NA	NA	NA	NA	NA	NA	NA	NA	NA	NA	NA	NA	NA	NA	NA	NA	NA	NA	NA	NA	NA	NA	NA	NA	NA	NA	NA	NA	NA	NA	NA	NA	NA	NA	NA	NA	NA	NA	NA	NA	NA	NA	NA	NA	NA	NA	NA	NA	NA	NA	NA	NA	NA	NA	NA	NA	NA	NA	NA	NA	NA	NA	NA	NA	NA	NA	NA	NA	NA	NA	NA	NA	NA	NA	NA	NA	NA	NA	NA	NA	NA	NA	NA	NA	NA	NA	NA	NA	NA	NA	NA	NA	NA	NA	NA	NA	NA	NA	NA	NA	NA	NA	NA	NA	NA	NA	NA	NA	NA	NA	NA	NA	NA	NA	NA	NA	NA	NA	NA	NA	NA	NA	NA	NA	NA	NA	NA	NA	NA	NA	NA	NA	NA	NA	NA	NA	NA	NA	NA	NA	NA	NA	NA	NA	NA	NA	NA	NA	NA	NA	NA	NA	NA	NA	NA	NA	NA	NA	NA	NA	NA	NA	NA	NA	NA	NA	NA	NA	NA	NA	NA	NA	NA	NA	NA	NA	NA	NA	NA	NA	NA	NA	NA	NA	NA	NA	NA	NA	NA	NA	NA	NA	NA	NA	NA	NA	NA	NA	NA	NA	NA	NA	NA	NA	NA	NA	NA	NA
chr1	80965800	80965801	XLOC_000356_TCONS_00000622	0	+	0.978000	0.980000	0.982000	0.982000	0.980000	0.978000	0.972000	0.966000	0.958000	0.946000	0.951000	0.953000	0.952000	0.949000	0.941000	0.928000	0.916000	0.905000	0.893000	0.883000	0.873000	0.863000	0.854000	0.845000	0.837000	0.826000	0.808000	0.804000	0.793000	0.772000	0.767000	0.756000	0.757000	0.752000	0.758000	0.765000	0.772000	0.780000	0.788000	0.796000	0.798000	0.796000	0.804000	0.807000	0.804000	0.798000	0.805000	0.809000	0.810000	0.812000	0.815000	0.817000	0.815000	0.807000	0.792000	0.766000	0.727000	0.664000	0.662000	0.653000	0.636000	0.633000	0.624000	0.591000	0.564000	0.557000	0.563000	0.582000	0.593000	0.597000	0.595000	0.586000	0.570000	0.514000	0.469000	0.450000	0.416000	0.405000	0.384000	0.346000	0.287000	0.263000	0.224000	0.210000	0.207000	0.244000	0.330000	0.529000	0.659000	0.743000	0.794000	0.824000	0.861000	0.875000	0.886000	0.891000	0.892000	0.889000	0.894000	0.910000	0.920000	0.924000	0.925000	0.922000	0.915000	0.916000	0.915000	0.910000	0.914000	0.928000	0.936000	0.959000	0.973000	0.982000	0.987000	0.990000	0.992000	0.993000	0.994000	0.994000	0.993000	0.991000	0.988000	0.982000	0.982000	0.985000	0.987000	0.988000	0.987000	0.985000	0.987000	0.987000	0.987000	0.990000	0.992000	0.993000	0.993000	0.992000	0.992000	0.991000	0.989000	0.985000	0.979000	0.973000	0.968000	0.963000	0.956000	0.943000	0.940000	0.943000	0.944000	0.943000	0.948000	0.950000	0.950000	0.956000	0.960000	0.961000	0.968000	0.973000	0.975000	0.976000	0.976000	0.974000	0.970000	0.971000	0.979000	0.983000	0.985000	0.986000	0.985000	0.983000	0.980000	0.974000	0.964000	0.948000	0.942000	0.943000	0.941000	0.945000	0.947000	0.957000	0.962000	0.965000	0.965000	0.962000	0.981000	0.986000	0.990000	0.993000	0.995000	0.996000	0.997000	0.997000	0.997000	0.997000	0.996000	0.994000	0.995000	0.996000	0.996000	0.995000	0.996000	0.997000	0.998000	0.998000	0.998000	0.998000	0.998000	0.998000	0.997000	0.996000	0.994000	0.991000	0.986000	0.979000	0.967000	0.948000	0.916000	0.868000	0.849000	0.844000	0.868000	0.882000	0.890000	0.893000	0.907000	0.940000	0.963000	0.976000	0.984000	0.990000	0.993000	0.995000	0.997000	0.997000	0.998000	0.998000	0.998000	0.998000	0.999000	0.999000	0.999000	0.999000	0.999000	0.999000	0.999000	0.999000	0.999000	0.999000	0.999000	0.999000	0.999000	0.999000	0.999000	0.999000	0.999000	0.999000	0.999000	0.999000	0.999000	0.998000	0.998000	0.998000	0.998000	0.997000	0.996000	0.996000	0.995000	0.994000	0.994000	0.993000	0.992000	0.990000	0.989000	0.991000	0.993000	0.995000	0.996000	0.997000	0.997000	0.997000	0.997000	0.996000	0.995000	0.993000	0.991000	0.987000	0.981000	0.971000	0.956000	0.931000	0.922000	0.907000	0.883000	0.847000	0.833000	0.811000	0.776000	0.764000	0.765000	0.762000	0.775000	0.809000	0.831000	0.844000	0.851000	0.874000	0.887000	0.920000	0.940000	0.953000	0.961000	0.965000	0.969000	0.972000	0.972000	0.971000	0.967000	0.961000	0.961000	0.967000	0.970000	0.971000	0.978000	0.982000	0.984000	0.985000	0.990000	0.993000	0.995000	0.996000	0.997000	0.997000	0.997000	0.997000	0.997000	0.997000	0.996000	0.996000	0.994000	0.992000	0.988000	0.982000	0.973000	0.958000	0.961000	0.961000	0.959000	0.962000	0.963000	0.962000	0.959000	0.961000	0.962000	0.961000	0.966000	0.968000	0.968000	0.967000	0.963000	0.966000	0.976000	0.982000	0.986000	0.988000	0.990000	0.990000	0.990000	0.993000	0.995000	0.996000	0.997000	0.998000	0.998000	0.998000	0.998000	0.998000	0.999000	0.999000	0.999000	0.999000	0.999000	0.999000	0.999000	0.999000	0.998000	0.998000	0.998000	0.997000	0.997000	0.995000	0.993000	0.994000	0.994000	0.993000	0.992000	0.989000	0.985000	0.989000	0.992000	0.994000	0.995000	0.996000	0.996000	0.996000	0.995000	0.996000	0.997000	0.998000	0.998000	0.998000	0.999000	0.999000	0.999000	0.999000	0.999000	0.999000	0.999000	0.999000	0.999000	0.999000	0.999000	0.999000	0.999000	0.999000	0.998000	0.998000	0.998000	0.998000	0.997000	0.996000	0.995000	0.992000	0.983000	0.980000	0.981000	0.980000	0.977000	0.973000	0.973000	0.971000	0.974000	0.975000	0.982000	0.986000	0.989000	0.990000	0.990000	0.993000	0.995000	0.997000	0.997000	0.998000	0.998000	0.998000	0.999000	0.999000	0.999000	0.999000	0.999000	0.999000	0.998000	0.998000	0.997000	0.997000	0.996000	0.995000	0.996000	0.997000	0.998000	0.998000	0.998000	0.998000	0.998000	0.998000	0.998000	0.997000	0.996000	0.995000	0.994000	0.989000	0.990000	0.992000	0.993000	0.994000	0.995000	0.996000	0.996000	0.997000	0.998000	0.998000	0.998000	0.998000	0.998000	0.999000	0.998000	0.998000	0.998000	0.998000	0.997000	0.997000	0.996000	0.994000	0.992000	0.988000	0.988000	0.992000	0.995000	0.996000	0.997000	0.998000	0.998000	0.998000	0.999000	0.999000	0.999000	0.999000	0.999000	0.999000	0.999000	0.999000	0.999000	0.999000	0.999000	0.999000	0.998000	0.998000	0.998000	0.997000	0.996000	0.997000	0.998000	0.998000	0.998000	0.999000	0.999000	0.999000	0.999000	0.999000	0.999000	0.999000	0.999000	0.999000	0.999000	0.999000	0.998000	0.998000	0.998000	0.997000	0.997000	0.997000	0.998000	0.998000	0.999000	0.999000	0.999000	0.999000	0.999000	0.999000	0.999000	0.999000	0.999000	0.999000	0.999000	0.999000	0.999000	0.999000	0.999000	0.999000	0.999000	0.999000	0.999000	0.999000	0.999000	0.999000	0.999000	0.999000	0.999000	0.999000	0.999000	0.999000	0.999000	0.999000	0.999000	0.999000	0.999000	0.999000	0.999000	0.999000	0.999000	0.999000	0.999000	0.999000	0.999000	0.999000	0.999000	0.999000	0.999000	0.998000	0.998000	0.998000	0.997000	0.996000	0.995000	0.996000	0.996000	0.996000	0.995000	0.993000	0.991000	0.992000	0.991000	0.990000	0.988000	0.985000	0.980000	0.971000	0.957000	0.936000	0.901000	0.888000	0.887000	0.880000	0.869000	0.849000	0.816000	0.766000	0.746000	0.712000	0.403000	0.381000	0.345000	0.292000	0.271000	0.235000	0.179000	0.091000	0.056000	0.041000	0.043000	0.051000	0.054000	0.054000	0.050000	0.040000	0.038000	0.041000	0.040000	0.036000	0.027000	0.011000	0.006000	0.004000	0.004000	0.004000	0.002000	0.002000	0.002000	0.001000	0.001000	0.002000	0.005000	0.011000	0.014000	0.015000	0.014000	0.015000	0.015000	0.017000	0.016000	0.013000	0.008000	0.006000	0.006000	0.009000	0.010000	0.014000	0.015000	0.034000	0.081000	0.184000	0.252000	0.293000	0.316000	0.331000	0.337000	0.336000	0.327000	0.332000	0.331000	0.326000	0.314000	0.293000	0.288000	0.294000	0.318000	0.330000	0.334000	0.332000	0.322000	0.325000	0.385000	0.427000	0.450000	0.511000	0.550000	0.643000	0.707000	0.750000	0.778000	0.795000	0.805000	0.812000	0.814000	0.810000	0.800000	0.782000	0.751000	0.704000	0.585000	0.562000	0.555000	0.540000	0.537000	0.547000	0.550000	0.546000	0.555000	0.557000	0.575000	0.583000	0.584000	0.577000	0.583000	0.590000	0.613000	0.627000	0.662000	0.683000	0.738000	0.770000	0.789000	0.799000	0.804000	0.802000	0.796000	0.801000	0.802000	0.797000	0.803000	0.823000	0.872000	0.905000	0.930000	0.946000	0.956000	0.961000	0.964000	0.965000	0.963000	0.959000	0.961000	0.969000	0.974000	0.976000	0.978000	0.977000	0.975000	0.970000	0.962000	0.949000	0.928000	0.902000	0.894000	0.884000	0.870000	0.854000	0.833000	0.805000	0.771000	0.728000	0.716000	0.701000	0.676000	0.669000	0.655000	0.630000	0.590000	0.528000	0.506000	0.502000	0.511000	0.609000	0.673000	0.716000	0.820000	0.884000	0.927000	0.952000	0.968000	0.979000	0.986000	0.990000	0.993000	0.994000	0.995000	0.995000	0.995000	0.994000	0.993000	0.990000	0.986000	0.979000	0.978000	0.975000	0.976000	0.977000	0.979000	0.982000	0.983000	0.982000	0.980000	0.977000	0.970000	0.960000	0.943000	0.918000	0.878000	0.827000	0.763000	0.682000	0.580000	0.455000	0.295000	0.241000	0.172000	0.150000	0.121000	0.112000	0.112000	0.110000	0.105000	0.097000	0.085000	0.070000	0.051000	0.032000	0.012000	0.005000	0.002000	0.002000	0.003000	0.005000	0.005000	0.005000	0.003000	0.002000	0.002000	0.001000	0.000000	0.000000	0.000000	0.001000	0.001000	0.002000	0.001000	0.001000	0.002000	0.002000	0.004000	0.004000	0.004000	0.002000	0.001000	0.001000	0.001000	0.001000	0.001000	0.001000	0.001000	0.002000	0.003000	0.004000	0.005000	0.005000	0.003000	0.005000	0.005000	0.004000	0.004000	0.003000	0.004000	0.003000	0.003000	0.001000	0.001000	0.001000	0.001000	0.003000	0.008000	0.010000	0.011000	0.010000	0.006000	0.005000	0.005000	0.006000	0.006000	0.008000	0.008000	0.010000	0.016000	0.029000	0.037000	0.057000	0.068000	0.075000	0.077000	0.087000	0.095000	0.094000	0.100000	0.101000	0.097000	0.089000	0.089000	0.085000	0.075000	0.074000	0.068000	0.058000	0.055000	0.058000	0.057000	0.053000	0.045000	0.043000	0.047000	0.058000	0.107000	0.121000	0.129000	0.131000	0.129000	0.136000	0.158000	0.211000	0.246000	0.332000	0.536000	0.677000	0.769000	0.824000	0.871000	0.899000	0.917000	0.928000	0.934000	0.937000	0.937000	0.934000	0.928000	0.916000	0.898000	0.870000	0.873000	0.871000	0.865000	0.853000	0.852000	0.847000	0.840000	0.826000	0.804000	0.771000	0.714000	0.627000	0.496000	0.437000	0.340000	0.299000	0.283000	0.258000	0.217000	0.155000	0.127000	0.084000	0.050000	0.046000	0.039000	0.031000	0.019000	0.016000	0.016000	0.015000	0.017000	0.018000	0.016000	0.012000	0.006000	0.006000	0.004000	0.004000	0.005000	0.008000	0.009000	0.009000	0.006000	0.006000	0.007000	0.018000	0.047000	0.064000	0.075000	0.101000	0.118000	0.127000	0.132000	0.131000	0.127000	0.117000	0.104000	0.087000	0.066000	0.059000	0.049000	0.033000	0.026000	0.025000	0.021000	0.020000	0.017000	0.023000	0.026000	0.027000	0.025000	0.028000	0.035000	0.038000	0.039000	0.037000	0.038000	0.046000	0.049000	0.049000	0.058000	0.082000	0.147000	0.189000	0.285000	0.343000	0.381000	0.405000	0.418000	0.423000	0.422000	0.419000	0.412000	0.402000	0.387000	0.366000	0.340000	0.307000	0.252000	0.228000	0.187000	0.124000	0.099000	0.090000	0.089000	0.084000	0.073000	0.056000	0.049000	0.049000	0.047000	0.044000	0.039000	0.029000	0.013000	0.006000	0.003000	0.001000	0.001000	0.001000	0.000000	0.000000	0.001000	0.001000	0.001000	0.002000	0.003000	0.002000	0.003000	0.005000	0.007000	0.007000	0.006000	0.005000	0.005000	0.003000	0.003000	0.007000	0.009000	0.009000	0.011000	0.011000	0.014000	0.015000	0.013000	0.013000	0.013000	0.016000	0.017000	0.015000	0.012000	0.006000	0.004000	0.003000	0.003000	0.004000	0.004000	0.003000	0.003000	0.004000	0.006000	0.007000	0.007000	0.005000	0.004000	0.005000	0.004000	0.005000	0.008000	0.009000	0.012000	0.020000	0.024000	0.025000	0.025000	0.028000	0.028000	0.032000	0.033000	0.039000	0.041000	0.041000	0.046000	0.047000	0.046000	0.040000	0.029000	0.026000	0.019000	0.017000	0.012000	0.010000	0.010000	0.008000	0.005000	0.006000	0.005000	0.011000	0.014000	0.015000	0.015000	0.013000	0.009000	0.004000	0.003000	0.002000	0.001000	0.001000	0.001000	0.001000	0.001000	0.001000	0.002000	0.001000	0.001000	0.002000	0.001000	0.001000	0.001000	0.001000	0.001000	0.001000	0.000000	0.001000	0.002000	0.002000	0.002000	0.004000	0.004000	0.005000	0.006000	0.007000	0.008000	0.008000	0.007000	0.004000	0.004000	0.003000	0.003000	0.002000	0.003000	0.001000	0.001000	0.001000	0.000000	0.000000	0.001000	0.007000	0.010000	0.011000	0.013000	0.012000	0.009000	0.008000	0.009000	0.008000	0.004000	0.002000	0.001000	0.003000	0.004000	0.010000	0.013000	0.014000	0.015000	0.014000	0.012000	0.008000	0.008000	0.007000	0.005000	0.001000	0.000000	0.000000	0.001000	0.002000	0.002000	0.001000	0.001000	0.000000	0.001000	0.001000	0.002000	0.005000	0.006000	0.005000	0.005000	0.004000	0.004000	0.005000	0.016000	0.026000	0.037000	0.047000	0.056000	0.063000	0.128000	0.257000	0.510000	0.658000	0.746000	0.794000	0.822000	0.840000	0.848000	0.850000	0.848000	0.839000	0.818000	0.782000	0.722000	0.609000	0.399000	0.301000	0.257000	0.237000	0.204000	0.140000	0.116000	0.106000	0.104000	0.095000	0.093000	0.085000	0.070000	0.066000	0.069000	0.070000	0.067000	0.058000	0.041000	0.033000	0.030000	0.023000	0.009000	0.002000	0.001000	0.001000	0.001000	0.002000	0.001000	0.002000	0.003000	0.003000	0.001000	0.001000	0.002000	0.007000	0.018000	0.024000	0.026000	0.033000	0.044000	0.071000	0.087000	0.119000	0.136000	0.145000	0.148000	0.145000	0.149000	0.161000	0.165000	0.161000	0.150000	0.128000	0.119000	0.101000	0.070000	0.056000	0.050000	0.049000	0.047000	0.040000	0.038000	0.039000	0.037000	0.030000	0.018000	0.013000	0.010000	0.010000	0.011000	0.014000	0.014000	0.013000	0.008000	0.007000	0.002000	0.002000	0.003000	0.004000	0.005000	0.011000	0.014000	0.015000	0.014000	0.023000	0.028000	0.038000	0.058000	0.101000	0.124000	0.167000	0.165000	0.170000	0.169000	0.162000	0.147000	0.142000	0.129000	0.106000	0.068000	0.049000	0.051000	0.057000	0.060000	0.066000	0.068000	0.065000	0.067000	0.076000	0.092000	0.330000	0.361000	0.378000	0.423000	0.448000	0.463000	0.470000	0.498000	0.862000	0.905000	0.931000	0.946000	0.953000	0.898000	0.855000	0.787000	0.781000	0.785000	0.781000	0.771000	0.791000	0.801000	0.804000	0.820000	0.827000	0.848000	0.859000	0.862000	0.861000	0.854000	0.841000	0.854000	0.860000	0.860000	0.856000	0.845000	0.825000	0.790000	0.779000	0.514000	0.451000	0.423000	0.412000	0.431000	0.472000	0.549000	0.595000	0.621000	0.634000	0.668000	0.734000	0.769000	0.836000	0.878000	0.900000	0.913000	0.919000	0.935000	0.945000	0.964000	0.974000	0.980000	0.984000	0.986000	0.986000	0.984000	0.981000	0.975000	0.965000	0.970000	0.972000	0.971000	0.976000	0.979000	0.980000	0.979000	0.975000	0.975000	0.973000	0.969000	0.960000	0.946000	0.940000	0.941000	0.939000	0.933000	0.920000	0.895000	0.853000	0.783000	0.653000	0.585000	0.477000	0.302000	0.224000	0.078000	0.057000	0.047000	0.030000	0.031000	0.034000	0.033000	0.029000	0.029000	0.032000	0.032000	0.029000	0.023000	0.021000	0.169000	0.186000	0.194000	0.215000	0.226000	0.228000	0.224000	0.250000	0.264000	0.270000	0.290000	0.300000	0.301000	0.295000	0.281000	0.253000	0.242000	0.260000	0.296000	0.317000	0.326000	0.326000	0.336000	0.338000	0.071000	0.040000	0.029000	0.026000	0.022000	0.016000	0.008000	0.006000	0.003000	0.001000	0.001000	0.001000	0.001000	0.001000	0.001000	0.001000	0.001000	0.000000	0.000000	0.001000	0.002000	0.002000	0.004000	0.008000	0.010000	0.010000	0.014000	0.015000	0.015000	0.014000	0.010000	0.009000	0.007000	0.008000	0.010000	0.011000	0.011000	0.009000	0.009000	0.008000	0.009000	0.008000	0.007000	0.007000	0.005000	0.003000	0.002000	0.002000	0.002000	0.002000	0.001000	0.001000	0.001000	0.001000	0.001000	0.001000	0.001000	0.003000	0.007000	0.010000	0.012000	0.011000	0.009000	0.006000	0.006000	0.010000	0.012000	0.012000	0.011000	0.009000	0.009000	0.008000	0.005000	0.004000	0.004000	0.004000	0.012000	0.016000	0.017000	0.016000	0.013000	0.016000	0.017000	0.016000	0.013000	0.007000	0.004000	0.003000	0.006000	0.007000	0.007000	0.005000	0.001000	0.001000	0.000000	0.000000	0.001000	0.001000	0.003000	0.003000	0.001000	0.001000	0.001000	0.002000	0.004000	0.005000	0.005000	0.004000	0.005000	0.006000	0.007000	0.008000	0.012000	0.013000	0.016000	0.015000	0.011000	0.004000	0.003000	0.003000	0.004000	0.004000	0.004000	0.003000	0.005000	0.005000	0.004000	0.001000	0.001000	0.002000	0.002000	0.003000	0.002000	0.003000	0.002000	0.001000	0.001000	0.001000	0.001000	0.001000	0.002000	0.002000	0.003000	0.003000	0.001000	0.001000	0.000000	0.000000	0.000000	0.000000	0.000000	0.001000	0.002000	0.002000	0.001000	0.000000	0.000000	0.002000	0.003000	0.003000	0.003000	0.003000	0.000000	0.000000	0.000000	0.001000	0.002000	0.002000	0.003000	0.003000	0.004000	0.004000	0.006000	0.006000	0.009000	0.017000	0.021000	0.024000	0.025000	0.023000	0.020000	0.014000	0.005000	0.002000	0.001000	0.000000	0.001000	0.001000	0.001000	0.001000	0.003000	0.003000	0.002000	0.002000	0.002000	0.001000	0.003000	0.003000	0.001000	0.000000	0.001000	0.001000	0.002000	0.002000	0.002000	0.001000	0.001000	0.001000	0.001000	0.001000	0.001000	0.001000	0.001000	0.001000	0.001000	0.000000	0.000000	0.000000	0.001000	0.001000	0.000000	0.000000	0.000000	0.000000	0.001000	0.001000	0.001000	0.001000	0.001000	0.001000	0.002000	0.003000	0.003000	0.001000	0.001000	0.000000	0.000000	0.000000	0.000000	0.000000	0.000000	0.000000	0.000000	0.000000	0.000000	0.000000	0.000000	0.000000	0.000000	0.001000	0.001000	0.001000	0.002000	0.001000	0.001000	0.002000	0.003000	0.003000	0.004000	0.003000	0.003000	0.001000	0.001000	0.000000	0.001000	0.001000	0.004000	0.005000	0.008000	0.008000	0.011000	0.012000	0.012000	0.010000	0.011000	0.010000	0.012000	0.013000	0.011000	0.008000	0.004000	0.002000	0.001000	0.001000	0.001000	0.000000	0.000000	0.000000	0.001000	0.002000	0.001000	0.002000	0.002000	0.002000	0.004000	0.010000	0.022000	0.029000	0.043000	0.050000	0.062000	0.059000	0.051000	0.040000	0.026000	0.009000	0.002000	0.002000	0.002000	0.002000	0.006000	0.034000	0.048000
chr1	144440120	144440121	XLOC_000633_TCONS_00001115	0	+	0.086000	0.081000	0.073000	0.072000	0.068000	0.070000	0.070000	0.067000	0.061000	0.063000	0.075000	0.083000	0.086000	0.087000	0.085000	0.090000	0.092000	0.091000	0.086000	0.077000	0.062000	0.043000	0.021000	0.013000	0.010000	0.010000	0.009000	0.006000	0.001000	0.001000	0.001000	0.004000	0.010000	0.015000	0.030000	0.024000	0.014000	0.010000	0.004000	0.002000	0.001000	0.002000	0.003000	0.004000	0.003000	0.001000	0.001000	0.001000	0.001000	0.001000	0.002000	0.002000	0.001000	0.000000	0.000000	0.001000	0.003000	0.010000	0.014000	0.015000	0.016000	0.035000	0.035000	0.033000	0.029000	0.023000	0.015000	0.013000	0.014000	0.019000	0.023000	0.025000	0.026000	0.025000	0.022000	0.018000	0.013000	0.012000	0.009000	0.005000	0.004000	0.001000	0.000000	NA	NA	NA	NA	NA	NA	NA	NA	NA	NA	NA	NA	NA	NA	NA	NA	NA	NA	NA	NA	NA	NA	NA	NA	NA	NA	NA	NA	NA	NA	NA	NA	NA	NA	NA	NA	NA	NA	NA	NA	NA	NA	NA	NA	NA	NA	NA	NA	NA	NA	NA	NA	NA	NA	NA	NA	NA	NA	NA	NA	NA	NA	NA	NA	NA	NA	NA	NA	NA	NA	NA	NA	NA	NA	NA	NA	NA	NA	NA	NA	NA	NA	NA	NA	NA	NA	NA	NA	NA	NA	NA	NA	NA	NA	NA	NA	NA	NA	NA	NA	NA	NA	NA	NA	NA	NA	NA	NA	NA	NA	NA	NA	NA	NA	NA	NA	NA	NA	NA	NA	NA	NA	NA	NA	NA	NA	NA	NA	NA	NA	NA	NA	NA	NA	NA	NA	NA	NA	NA	NA	NA	NA	NA	NA	NA	NA	NA	NA	NA	NA	NA	NA	NA	NA	NA	NA	NA	NA	NA	NA	NA	NA	NA	NA	NA	NA	NA	NA	NA	NA	NA	NA	NA	NA	NA	NA	NA	NA	NA	NA	NA	NA	NA	NA	NA	NA	NA	NA	NA	NA	NA	NA	NA	NA	NA	NA	NA	NA	NA	NA	NA	NA	NA	NA	NA	NA	NA	NA	NA	NA	NA	NA	NA	NA	NA	NA	NA	NA	NA	NA	NA	NA	NA	NA	NA	NA	NA	NA	NA	NA	NA	NA	NA	NA	NA	NA	NA	NA	NA	NA	NA	NA	NA	NA	NA	NA	NA	NA	NA	NA	NA	NA	NA	NA	NA	NA	NA	NA	NA	NA	NA	NA	NA	0.004000	0.007000	0.009000	0.009000	0.013000	0.015000	0.016000	0.015000	0.014000	0.011000	0.006000	0.005000	0.003000	0.003000	0.003000	0.003000	0.002000	0.002000	0.003000	0.003000	0.002000	0.001000	0.001000	0.001000	0.000000	0.000000	0.000000	0.000000	0.000000	0.001000	0.002000	0.002000	0.002000	0.001000	0.001000	0.001000	0.001000	0.001000	0.002000	0.002000	0.002000	0.006000	0.008000	0.009000	0.010000	0.009000	0.011000	0.012000	0.012000	0.015000	0.017000	0.018000	0.022000	0.025000	0.027000	0.036000	0.043000	0.047000	0.050000	0.051000	0.028000	0.022000	0.015000	0.012000	0.013000	0.013000	0.011000	0.013000	0.013000	0.013000	0.011000	0.011000	0.016000	0.019000	0.021000	0.021000	0.025000	0.028000	0.029000	0.036000	0.041000	0.044000	0.045000	0.044000	0.042000	0.045000	0.058000	0.067000	0.094000	0.116000	0.133000	0.145000	0.155000	0.162000	0.166000	0.167000	0.166000	0.164000	0.176000	0.185000	0.190000	0.193000	0.193000	0.191000	0.185000	0.177000	0.168000	0.160000	0.151000	0.139000	0.123000	0.121000	0.116000	0.108000	0.097000	0.083000	0.064000	0.058000	0.060000	0.060000	0.058000	0.054000	0.048000	0.039000	0.038000	0.042000	0.044000	0.045000	0.044000	0.042000	0.039000	0.042000	0.044000	0.044000	0.041000	0.038000	0.039000	0.039000	0.037000	0.035000	0.032000	0.033000	0.033000	0.031000	0.028000	0.022000	0.016000	0.014000	0.016000	0.014000	0.012000	0.008000	0.007000	0.009000	0.009000	0.009000	0.007000	0.007000	0.007000	0.008000	0.009000	0.008000	0.011000	0.012000	0.011000	0.010000	0.008000	0.008000	0.007000	0.005000	0.002000	0.001000	0.001000	0.001000	0.002000	0.004000	0.005000	0.009000	0.011000	0.012000	0.012000	0.011000	0.009000	0.005000	0.004000	0.002000	0.001000	0.002000	0.001000	0.001000	0.002000	0.002000	0.001000	0.001000	0.001000	0.003000	0.003000	0.001000	0.001000	0.001000	0.003000	0.006000	0.008000	0.014000	0.031000	0.043000	0.052000	0.059000	0.063000	0.066000	0.066000	0.065000	0.061000	0.056000	0.047000	0.035000	0.020000	NA	NA	NA	NA	NA	NA	NA	NA	NA	NA	NA	NA	NA	NA	NA	NA	NA	NA	NA	NA	NA	NA	NA	NA	NA	NA	NA	NA	NA	NA	NA	NA	NA	NA	NA	NA	NA	NA	NA	NA	NA	NA	NA	NA	NA	NA	NA	NA	NA	NA	NA	NA	NA	NA	NA	NA	NA	NA	NA	NA	NA	NA	NA	NA	NA	NA	NA	NA	NA	NA	NA	NA	NA	NA	NA	NA	NA	NA	NA	NA	NA	NA	NA	NA	NA	NA	NA	NA	NA	NA	NA	NA	NA	NA	NA	NA	NA	NA	NA	NA	NA	NA	NA	NA	NA	NA	NA	NA	NA	NA	NA	NA	NA	NA	NA	NA	NA	NA	NA	NA	NA	NA	NA	NA	NA	NA	NA	NA	NA	NA	NA	NA	NA	NA	NA	NA	NA	NA	NA	NA	NA	NA	NA	NA	NA	NA	NA	NA	NA	NA	NA	NA	NA	NA	NA	NA	NA	NA	NA	NA	NA	0.001000	0.003000	0.004000	0.008000	0.011000	0.018000	0.023000	0.027000	0.029000	0.039000	0.046000	0.069000	0.086000	0.140000	0.182000	0.216000	0.241000	0.262000	0.278000	0.289000	0.296000	0.299000	0.299000	0.296000	0.289000	0.280000	0.266000	0.248000	0.224000	0.161000	0.153000	0.141000	0.125000	0.104000	0.078000	0.069000	0.070000	0.069000	0.065000	0.060000	0.052000	0.041000	0.027000	0.023000	0.017000	0.009000	0.006000	0.006000	0.005000	0.003000	0.002000	0.001000	0.001000	0.001000	0.002000	0.006000	0.013000	0.018000	0.021000	0.022000	0.022000	0.021000	0.018000	0.019000	0.019000	0.018000	0.015000	0.011000	0.005000	0.003000	0.003000	0.004000	0.007000	0.009000	0.009000	0.027000	0.028000	0.027000	0.032000	0.035000	0.036000	0.010000	0.009000	0.007000	0.004000	0.003000	0.002000	0.001000	0.001000	0.001000	0.001000	0.001000	0.000000	0.000000	0.000000	0.001000	0.001000	0.001000	0.001000	0.001000	0.001000	0.001000	0.001000	0.002000	0.003000	0.002000	0.003000	0.002000	0.002000	0.001000	0.002000	0.005000	0.011000	0.016000	0.019000	0.021000	0.021000	0.008000	0.004000	0.002000	0.002000	0.002000	0.002000	0.001000	0.001000	0.001000	0.002000	0.001000	0.000000	0.000000	0.000000	0.000000	0.000000	0.003000	0.004000	0.003000	0.005000	0.007000	0.008000	0.012000	0.014000	0.014000	0.017000	0.018000	0.018000	0.015000	0.010000	0.009000	0.009000	0.013000	0.015000	0.015000	0.013000	0.021000	0.025000	0.028000	0.037000	0.042000	0.058000	0.068000	0.074000	0.076000	0.074000	0.069000	0.062000	0.051000	0.035000	0.028000	0.018000	0.015000	0.015000	0.013000	0.014000	0.019000	0.023000	0.028000	0.031000	0.032000	0.038000	0.041000	0.041000	0.039000	0.035000	0.036000	0.045000	0.069000	0.085000	0.097000	0.103000	0.106000	0.119000	0.128000	0.132000	0.133000	0.131000	0.124000	0.112000	0.002000	0.004000	0.004000	0.003000	0.001000	0.001000	0.000000	0.000000	0.000000	0.001000	0.001000	0.000000	0.000000	0.001000	0.001000	0.003000	0.003000	0.005000	0.011000	0.004000	0.006000	0.007000	0.007000	0.005000	0.005000	0.004000	0.002000	0.001000	0.000000	0.001000	0.001000	0.003000	0.007000	0.009000	0.015000	0.019000	0.022000	0.023000	0.030000	0.035000	0.049000	0.084000	0.107000	0.124000	0.169000	0.202000	0.225000	0.240000	0.251000	0.256000	0.258000	0.256000	0.249000	0.237000	0.219000	0.193000	0.156000	0.143000	0.156000	0.163000	0.166000	0.166000	0.164000	0.159000	0.152000	0.141000	0.127000	0.109000	0.105000	0.100000	0.095000	0.090000	0.093000	0.094000	0.093000	0.089000	0.083000	0.074000	0.062000	0.045000	0.025000	NA	NA	NA	NA	NA	NA	NA	NA	NA	NA	NA	NA	NA	NA	NA	NA	NA	NA	NA	NA	NA	NA	NA	NA	NA	NA	NA	NA	NA	NA	NA	NA	NA	NA	NA	NA	NA	NA	NA	NA	NA	NA	NA	NA	NA	NA	NA	NA	NA	NA	NA	NA	NA	NA	NA	NA	NA	NA	NA	NA	NA	NA	NA	NA	NA	NA	NA	NA	NA	NA	NA	NA	NA	NA	NA	NA	NA	NA	NA	NA	NA	NA	NA	NA	NA	NA	NA	NA	NA	NA	NA	NA	NA	NA	NA	NA	NA	NA	NA	NA	NA	NA	NA	NA	NA	NA	NA	NA	NA	NA	NA	NA	NA	NA	NA	NA	NA	NA	NA	NA	NA	NA	NA	NA	NA	NA	NA	NA	NA	NA	NA	NA	NA	NA	NA	NA	NA	NA	NA	NA	NA	NA	NA	NA	NA	NA	NA	NA	NA	NA	NA	NA	NA	NA	NA	NA	NA	NA	NA	NA	NA	NA	NA	NA	NA	NA	NA	NA	NA	NA	NA	NA	NA	NA	NA	NA	NA	NA	NA	NA	NA	NA	NA	NA	NA	NA	NA	NA	NA	NA	NA	NA	NA	NA	NA	NA	NA	NA	NA	NA	NA	NA	NA	NA	NA	NA	NA	NA	NA	NA	NA	NA	NA	NA	NA	NA	NA	NA	NA	NA	NA	NA	NA	NA	NA	NA	NA	NA	NA	NA	NA	NA	NA	NA	NA	NA	NA	NA	NA	NA	NA	NA	NA	NA	NA	NA	NA	NA	NA	NA	NA	NA	NA	NA	NA	NA	NA	NA	NA	NA	NA	NA	NA	NA	NA	NA	NA	NA	NA	NA	NA	NA	NA	NA	NA	NA	NA	NA	NA	NA	NA	NA	NA	NA	NA	NA	NA	NA	NA	NA	NA	NA	NA	NA	NA	NA	NA	NA	NA	NA	NA	NA	NA	NA	NA	NA	NA	NA	NA	NA	NA	NA	NA	NA	NA	NA	NA	NA	NA	NA	NA	NA	NA	NA	NA	NA	NA	NA	NA	NA	NA	NA	NA	NA	NA	NA	NA	NA	NA	NA	NA	NA	NA	NA	NA	NA	NA	NA	NA	NA	NA	NA	NA	NA	NA	NA	NA	NA	NA	NA	NA	NA	NA	NA	NA	NA	NA	NA	NA	NA	NA	NA	NA	NA	NA	NA	NA	NA	NA	NA	NA	NA	NA	NA	NA	NA	NA	NA	NA	NA	NA	NA	NA	NA	NA	NA	NA	NA	NA	NA	NA	NA	NA	NA	NA	NA	NA	NA	NA	NA	NA	NA	NA	NA	NA	NA	NA	NA	NA	NA	NA	NA	NA	NA	NA	NA	NA	NA	NA	NA	NA	NA	NA	NA	NA	NA	NA	NA	NA	NA	NA	NA	NA	NA	NA	NA	NA	NA	NA	NA	NA	NA	NA	NA	NA	NA	NA	NA	NA	NA	NA	NA	NA	NA	NA	NA	NA	NA	NA	NA	NA	NA	NA	NA	NA	NA	NA	NA	NA	NA	NA	NA	NA	NA	NA	NA	NA	NA	NA	NA	NA	NA	NA	NA	NA	NA	NA	NA	NA	NA	NA	NA	NA	NA	NA	NA	NA	NA	NA	NA	NA	NA	NA	NA	NA	NA	NA	NA	NA	NA	NA	NA	NA	NA	NA	NA	NA	NA	NA	NA	NA	NA	NA	NA	NA	NA	NA	NA	NA	NA	NA	NA	NA	NA	NA	NA	NA	NA	NA	NA	NA	NA	NA	NA	NA	NA	NA	NA	NA	NA	NA	NA	NA	NA	NA	NA	NA	NA	NA	NA	NA	NA	NA	NA	NA	NA	NA	NA	NA	NA	NA	NA	NA	NA	NA	NA	NA	NA	NA	NA	NA	NA	NA	NA	NA	NA	NA	NA	NA	NA	NA	NA	NA	NA	NA	NA	NA	NA	NA	NA	NA	NA	NA	NA	NA	NA	NA	NA	NA	NA	NA	NA	NA	NA	NA	NA	NA	NA	NA	NA	NA	NA	NA	NA	NA	NA	NA	NA	NA	NA	NA	NA	NA	NA	NA	NA	NA	NA	NA	NA	NA	NA	NA	NA	NA	NA	NA	NA	NA	NA	NA	NA	NA	NA	NA	NA	NA	NA	NA	NA	NA	NA	NA	NA	NA	NA	NA	NA	NA	NA	NA	NA	NA	NA	NA	NA	NA	NA	NA	NA	NA	NA	NA	NA	NA	NA	NA	NA	NA	NA	NA	NA	NA	NA	NA	NA	NA	NA	NA	NA	NA	NA	0.001000	0.002000	0.004000	0.005000	0.005000	0.004000	0.005000	0.005000	0.004000	0.004000	0.004000	0.003000	0.004000	0.007000	0.008000	0.014000	0.018000	0.020000	0.021000	0.021000	0.020000	0.017000	0.019000	0.026000	0.032000	0.035000	0.037000	0.038000	0.037000	0.035000	0.031000	0.025000	0.017000	0.015000	0.016000	0.015000	0.014000	0.011000	0.012000	0.011000	0.010000	0.008000	0.008000	0.011000	0.013000	0.014000	0.014000	0.012000	0.010000	0.009000	0.012000	0.013000	0.013000	0.017000	0.019000	0.020000	0.020000	0.019000	0.016000	0.017000	0.016000	0.014000	0.011000	0.011000	0.010000	0.008000	0.009000	0.012000	0.015000	0.016000	0.015000	0.014000	0.011000	0.007000	0.006000	0.004000	0.003000	0.004000	0.004000	0.004000	0.002000	0.001000	0.002000	0.004000	0.005000	0.005000	0.004000	0.004000	0.004000	0.003000	0.004000	0.006000	0.007000	0.008000	0.007000	0.009000	0.014000	0.018000	0.026000	0.024000	0.027000	0.029000	0.029000	0.034000	0.037000	0.039000	0.039000	0.037000	0.034000	0.028000	0.021000	0.012000	NA	NA	NA	NA	NA	NA	NA	NA	NA	0.004000	0.007000	0.008000	0.008000	0.010000	0.011000	0.010000	0.008000	0.004000	0.003000	0.002000	0.001000	0.001000	0.001000	0.002000	0.004000	0.004000	0.004000	0.002000	0.002000	0.001000	0.000000	0.001000	0.001000	0.001000	0.001000	0.001000	0.002000	0.001000	0.001000	0.002000	0.001000	0.001000	0.001000	0.000000	0.000000	0.000000	0.001000	0.001000	0.001000	0.001000	0.002000	0.004000	0.009000	0.011000	0.012000	0.012000	0.010000	0.004000	0.004000	0.002000	0.001000	0.001000	0.000000	0.000000	0.001000	0.001000	0.002000	0.002000	0.001000	0.001000	0.001000	0.001000	0.001000	0.000000	0.000000	0.001000	0.006000	0.006000	0.005000	0.005000	0.004000	0.004000	0.006000	0.007000	0.009000	0.014000	0.016000	0.017000	0.015000	0.016000	0.015000	0.012000	0.012000	0.014000	0.014000	0.016000	0.017000	0.016000	0.018000	0.018000	0.015000	0.011000	0.006000	0.004000	0.004000	0.005000	0.004000	0.005000	0.003000	0.003000	0.003000	0.003000	0.004000	0.003000	0.002000	0.001000	0.001000	0.001000	0.001000	0.001000	0.000000	0.000000	0.001000	0.001000	0.002000	0.002000	0.001000	0.001000	0.001000	0.001000	0.002000	0.001000	0.001000	0.002000	0.001000	0.003000	0.003000	0.005000	0.005000	0.007000	0.008000	0.007000	0.007000	0.010000	0.011000	0.015000	0.016000	0.023000	0.026000	0.035000	0.040000	0.042000	0.049000	0.052000	0.052000	0.049000	0.050000	0.049000	0.044000	0.037000	0.036000	0.032000	0.025000	0.023000	0.019000	0.018000	0.014000	0.013000	0.015000	0.015000	0.013000	0.013000	0.012000	0.019000	0.023000	0.033000	0.058000	0.073000	0.088000	0.097000	0.100000	0.113000	0.119000	0.120000	0.119000	0.116000	0.124000	0.129000	0.132000	0.133000	0.144000	0.153000	0.159000	0.163000	0.162000	0.171000	0.174000	0.172000	0.165000	0.168000	0.167000	0.160000	0.147000	0.145000	0.125000	0.114000	0.113000	0.109000	0.100000	0.087000	0.085000	0.080000	0.071000	0.070000	0.054000	0.047000	0.047000	0.044000	0.038000	0.030000	0.028000	0.024000	0.017000	0.016000	0.013000	0.013000	0.011000	0.012000	0.011000	0.012000	0.010000	0.011000	0.009000	0.010000	0.020000	0.025000	0.027000	0.025000	0.026000	0.024000	0.019000	0.010000	0.005000	0.003000	0.002000	0.004000	0.006000	0.010000	0.012000	0.016000	0.025000	0.029000	0.040000	0.047000	0.049000	0.048000	0.045000	0.037000	0.020000	0.011000	0.006000	0.008000	0.008000	0.005000	0.007000	0.012000	0.014000	0.013000	0.010000	0.003000	0.003000	0.003000	0.004000	0.003000	0.004000	0.003000	0.003000	0.004000	0.006000	0.006000	0.004000	0.001000	0.001000	0.002000	0.002000	0.002000	0.002000	0.002000	0.006000	0.007000	0.007000	0.005000	0.004000	0.004000	0.004000	0.003000	0.003000	0.004000	0.006000	0.010000	0.011000	0.010000	0.010000	0.019000	0.024000	0.024000	0.029000	0.030000	0.027000	0.021000	0.018000	0.013000	0.003000	0.002000	0.002000	0.002000	0.003000	0.012000	0.031000	0.066000	0.085000	0.103000	0.122000	0.140000	0.158000	0.176000	0.195000	0.209000	0.219000	0.226000	0.231000	0.232000	0.232000	0.224000	0.204000	0.196000	0.179000	0.150000	0.135000	0.104000	0.045000	0.017000	0.014000	0.014000	0.011000	0.005000	0.004000	0.003000	0.002000	0.003000	0.005000	0.010000	0.012000	0.016000	0.015000	0.017000	0.044000	0.042000	0.037000	0.038000	0.045000	0.048000	0.049000	0.040000	0.035000	0.025000	0.011000	0.005000	0.003000	0.003000	0.001000	0.001000	0.001000	0.002000	0.002000	0.001000	0.001000	0.001000	0.001000	0.003000	0.003000	0.003000	0.004000	0.003000	0.004000	0.003000	0.002000	0.003000	0.002000	0.003000	0.002000	0.002000	0.001000	0.001000	0.002000	0.003000	0.004000	0.006000	0.007000	0.010000	0.011000	0.009000	0.010000	0.012000	0.012000	0.014000	0.014000	0.011000	0.004000	0.001000	0.001000	0.001000	0.002000	0.005000	0.005000	0.004000	0.002000	0.002000	0.002000	0.002000	0.000000	0.001000	0.001000	0.001000	0.000000	0.000000	0.002000	0.002000	0.003000	0.003000	0.002000	0.001000	0.002000	0.001000	0.001000	0.000000	0.001000	0.001000	0.003000	0.006000	0.006000	0.006000	0.005000	0.004000	0.003000	0.007000	0.008000	0.011000	0.003000	0.002000	0.001000	0.000000	0.000000	0.001000	0.003000	0.007000	0.009000	0.010000	0.013000	0.014000	0.018000	0.020000	0.020000	0.019000	0.023000	0.024000	0.022000	0.024000	0.024000	0.021000	0.021000	0.025000	0.032000	0.031000	0.027000	0.021000	0.014000	0.012000	0.009000	0.009000	0.007000	0.009000	0.013000	0.016000	0.018000	0.019000	0.019000	0.023000	0.026000	0.027000	0.028000	0.027000	0.027000	0.026000	0.025000	0.024000	0.021000	0.017000	0.017000	0.016000	0.014000	0.015000	0.015000	0.014000	0.017000	0.018000	0.018000	0.017000	0.015000	0.011000	0.006000	NA	NA	NA	NA	NA	NA	NA	NA	NA	NA	NA	NA	NA	NA	NA	NA	NA	NA	NA	NA	0.003000	0.005000	0.007000	0.007000	0.007000	0.008000	0.014000	0.019000	0.022000	0.024000	0.032000	0.038000	0.043000	0.045000	0.045000	0.044000	0.041000	0.036000	0.029000	0.020000	0.008000	0.004000	0.002000	0.002000	0.003000	0.003000	0.003000	0.003000	0.003000	0.002000	0.003000	0.003000	0.003000	0.006000	0.008000	0.009000	0.014000	0.017000	0.027000	0.034000	0.040000	0.043000	0.045000	0.045000	0.044000	0.041000	0.036000	0.030000	0.029000	0.033000	0.035000	0.036000	0.036000	0.034000	0.031000	0.026000	0.019000	0.011000	0.007000	0.007000	0.009000	0.007000	0.005000	0.004000	0.003000	0.004000	0.006000	0.007000	0.008000	0.007000	0.006000	0.003000	0.003000	0.002000	0.002000
chr1	65675384	65675385	XLOC_000948_TCONS_00001717	0	-	0.997000	0.998000	0.998000	0.999000	0.999000	0.999000	1.000000	1.000000	1.000000	1.000000	1.000000	1.000000	1.000000	1.000000	1.000000	1.000000	1.000000	1.000000	1.000000	1.000000	0.999000	0.999000	0.998000	0.998000	0.997000	0.995000	0.993000	0.993000	0.993000	0.995000	0.997000	0.997000	0.998000	0.998000	0.998000	0.998000	0.997000	0.998000	0.998000	0.998000	0.998000	0.998000	0.998000	0.998000	0.999000	0.999000	0.999000	1.000000	1.000000	1.000000	0.999000	0.999000	0.998000	0.997000	0.996000	0.993000	0.989000	0.989000	0.988000	0.986000	0.991000	0.995000	0.997000	0.998000	0.998000	0.999000	0.999000	1.000000	1.000000	1.000000	1.000000	1.000000	0.999000	0.999000	0.999000	0.999000	0.999000	0.999000	0.998000	0.997000	0.998000	0.998000	0.998000	0.998000	0.998000	0.997000	0.997000	0.998000	0.998000	0.999000	0.999000	0.999000	0.999000	0.999000	0.998000	0.998000	0.997000	0.998000	0.999000	0.999000	1.000000	1.000000	1.000000	1.000000	1.000000	1.000000	1.000000	1.000000	0.999000	0.999000	0.998000	0.998000	0.997000	0.998000	0.998000	0.999000	0.999000	0.999000	0.999000	0.998000	0.998000	0.997000	0.998000	0.998000	0.999000	0.999000	1.000000	1.000000	1.000000	1.000000	1.000000	1.000000	1.000000	1.000000	1.000000	1.000000	0.999000	0.999000	0.999000	0.998000	0.997000	0.998000	0.998000	0.998000	0.997000	0.996000	0.997000	0.997000	0.997000	0.996000	0.997000	0.998000	0.998000	0.998000	0.998000	0.998000	0.998000	0.998000	0.999000	0.999000	0.999000	1.000000	1.000000	1.000000	0.999000	0.999000	0.998000	0.998000	0.997000	0.997000	0.996000	0.994000	0.995000	0.995000	0.994000	0.991000	0.987000	0.986000	0.983000	0.977000	0.976000	0.972000	0.966000	0.964000	0.959000	0.960000	0.957000	0.951000	0.940000	0.921000	0.913000	0.913000	0.919000	0.921000	0.930000	0.934000	0.945000	0.951000	0.952000	0.951000	0.946000	0.935000	0.917000	0.911000	0.898000	0.896000	0.892000	0.883000	0.866000	0.860000	0.882000	0.896000	0.903000	0.922000	0.933000	0.938000	0.940000	0.947000	0.950000	0.962000	0.969000	0.972000	0.982000	0.988000	0.991000	0.993000	0.994000	0.994000	0.996000	0.997000	0.998000	0.998000	0.999000	0.999000	0.999000	0.999000	0.998000	0.998000	0.997000	0.996000	0.994000	0.991000	0.991000	0.994000	0.995000	0.996000	0.996000	0.995000	0.997000	0.997000	0.997000	0.997000	0.996000	0.995000	0.993000	0.990000	0.984000	0.974000	0.977000	0.978000	0.978000	0.976000	0.971000	0.971000	0.968000	0.970000	0.970000	0.970000	0.970000	0.971000	0.973000	0.971000	0.968000	0.970000	0.970000	0.967000	0.961000	0.961000	0.964000	0.965000	0.971000	0.974000	0.983000	0.988000	0.990000	0.992000	0.992000	0.995000	0.996000	0.997000	0.997000	0.997000	0.996000	0.995000	0.996000	0.996000	0.995000	0.997000	0.998000	0.998000	0.999000	0.999000	0.999000	0.998000	0.998000	0.997000	0.996000	0.997000	0.997000	0.998000	0.998000	0.998000	0.997000	0.997000	0.996000	0.994000	0.990000	0.984000	0.982000	0.983000	0.983000	0.981000	0.978000	0.978000	0.979000	0.978000	0.981000	0.983000	0.982000	0.981000	0.980000	0.984000	0.986000	0.987000	0.986000	0.983000	0.978000	0.968000	0.954000	0.929000	0.891000	0.825000	0.714000	0.508000	0.397000	0.340000	0.314000	0.271000	0.272000	0.266000	0.270000	0.268000	0.277000	0.298000	0.310000	0.313000	0.331000	0.369000	0.391000	0.441000	0.472000	0.489000	0.496000	0.843000	0.896000	0.927000	0.944000	0.953000	0.958000	0.969000	0.976000	0.979000	0.980000	0.986000	0.989000	0.990000	0.990000	0.989000	0.990000	0.990000	0.989000	0.987000	0.983000	0.975000	0.973000	0.968000	0.959000	0.944000	0.938000	0.927000	0.923000	0.915000	0.914000	0.920000	0.921000	0.919000	0.939000	0.952000	0.959000	0.962000	0.963000	0.969000	0.982000	0.989000	0.992000	0.994000	0.996000	0.996000	0.997000	0.996000	0.995000	0.993000	0.990000	0.994000	0.996000	0.998000	0.998000	0.999000	0.999000	0.999000	0.999000	0.999000	0.998000	0.997000	0.996000	0.994000	0.991000	0.985000	0.975000	0.972000	0.965000	0.956000	0.941000	0.914000	0.902000	0.880000	0.844000	0.784000	0.763000	0.727000	0.663000	0.556000	0.506000	0.483000	0.473000	0.450000	0.408000	0.388000	0.382000	0.366000	0.337000	0.324000	0.321000	0.310000	0.288000	0.249000	0.186000	0.155000	0.142000	0.154000	0.158000	0.175000	0.183000	0.183000	0.176000	0.162000	0.158000	0.160000	0.156000	0.144000	0.122000	0.090000	0.078000	0.062000	0.056000	0.047000	0.033000	0.028000	0.020000	0.009000	0.009000	0.011000	0.012000	0.015000	0.016000	0.014000	0.014000	0.012000	0.007000	0.005000	0.004000	0.004000	0.003000	0.003000	0.000000	0.000000	0.000000	0.001000	0.004000	0.004000	0.006000	0.010000	0.011000	0.014000	0.015000	0.019000	0.027000	0.044000	0.054000	0.058000	0.058000	0.054000	0.045000	0.029000	0.023000	0.021000	0.022000	0.026000	0.034000	0.039000	0.049000	0.079000	0.094000	0.102000	0.102000	0.097000	0.086000	0.081000	0.082000	0.078000	0.079000	0.074000	0.072000	0.074000	0.071000	0.061000	0.067000	0.110000	0.195000	0.248000	0.275000	0.290000	0.295000	0.292000	0.282000	0.261000	0.253000	0.235000	0.202000	0.148000	0.120000	0.108000	0.105000	0.095000	0.076000	0.067000	0.073000	0.090000	0.121000	0.136000	0.143000	0.144000	0.152000	0.155000	0.169000	0.176000	0.197000	0.207000	0.288000	0.482000	0.598000	0.660000	0.693000	0.708000	0.716000	0.715000	0.707000	0.690000	0.656000	0.658000	0.658000	0.668000	0.670000	0.683000	0.712000	0.793000	0.837000	0.859000	0.911000	0.943000	0.960000	0.968000	0.973000	0.983000	0.990000	0.994000	0.996000	0.997000	0.998000	0.999000	0.999000	0.999000	1.000000	1.000000	1.000000	1.000000	1.000000	1.000000	1.000000	1.000000	1.000000	0.999000	0.999000	0.998000	0.998000	0.997000	0.998000	0.998000	0.998000	0.998000	0.997000	0.997000	0.998000	0.998000	0.998000	0.999000	0.999000	0.999000	0.999000	1.000000	1.000000	1.000000	1.000000	1.000000	1.000000	1.000000	1.000000	1.000000	1.000000	1.000000	1.000000	1.000000	1.000000	1.000000	1.000000	1.000000	1.000000	1.000000	1.000000	1.000000	1.000000	1.000000	1.000000	1.000000	1.000000	1.000000	1.000000	1.000000	1.000000	1.000000	1.000000	1.000000	1.000000	1.000000	1.000000	1.000000	1.000000	1.000000	1.000000	1.000000	1.000000	1.000000	1.000000	1.000000	1.000000	1.000000	1.000000	1.000000	1.000000	1.000000	1.000000	1.000000	1.000000	1.000000	1.000000	1.000000	1.000000	1.000000	1.000000	1.000000	1.000000	1.000000	1.000000	1.000000	1.000000	1.000000	1.000000	1.000000	1.000000	1.000000	1.000000	1.000000	1.000000	1.000000	1.000000	0.999000	0.999000	0.998000	0.998000	0.996000	0.998000	0.998000	0.999000	0.999000	0.999000	1.000000	1.000000	1.000000	1.000000	1.000000	1.000000	1.000000	1.000000	1.000000	1.000000	1.000000	1.000000	0.999000	0.999000	0.998000	0.998000	0.998000	0.998000	0.997000	0.995000	0.995000	0.995000	0.996000	0.997000	0.997000	0.997000	0.998000	0.998000	0.999000	0.999000	0.999000	1.000000	1.000000	1.000000	1.000000	1.000000	1.000000	1.000000	1.000000	1.000000	1.000000	1.000000	1.000000	0.999000	0.999000	0.999000	0.998000	0.998000	0.997000	0.998000	0.998000	0.999000	0.999000	1.000000	1.000000	1.000000	1.000000	1.000000	1.000000	1.000000	1.000000	1.000000	1.000000	1.000000	1.000000	1.000000	1.000000	1.000000	1.000000	1.000000	1.000000	1.000000	1.000000	1.000000	1.000000	1.000000	1.000000	1.000000	1.000000	0.999000	0.999000	0.998000	0.998000	0.997000	0.996000	0.997000	0.998000	0.999000	0.999000	0.999000	0.999000	0.999000	0.999000	0.998000	0.998000	0.998000	0.999000	1.000000	1.000000	1.000000	1.000000	1.000000	1.000000	1.000000	1.000000	1.000000	1.000000	1.000000	0.999000	0.999000	0.999000	0.999000	0.999000	0.999000	0.999000	0.999000	0.999000	0.998000	0.998000	0.997000	0.996000	0.996000	0.996000	0.995000	0.994000	0.991000	0.991000	0.994000	0.996000	0.997000	0.998000	0.999000	0.999000	0.999000	0.999000	1.000000	1.000000	1.000000	1.000000	1.000000	1.000000	1.000000	1.000000	1.000000	1.000000	1.000000	1.000000	1.000000	1.000000	1.000000	1.000000	1.000000	1.000000	1.000000	1.000000	1.000000	1.000000	1.000000	1.000000	1.000000	1.000000	1.000000	1.000000	1.000000	1.000000	1.000000	1.000000	1.000000	1.000000	1.000000	1.000000	1.000000	1.000000	1.000000	1.000000	1.000000	1.000000	1.000000	1.000000	1.000000	1.000000	1.000000	1.000000	1.000000	1.000000	1.000000	1.000000	1.000000	1.000000	1.000000	1.000000	1.000000	1.000000	1.000000	1.000000	1.000000	1.000000	1.000000	1.000000	1.000000	1.000000	1.000000	1.000000	1.000000	1.000000	1.000000	1.000000	0.999000	0.999000	0.999000	0.999000	0.998000	0.998000	0.998000	0.998000	0.997000	0.997000	0.996000	0.995000	0.993000	0.991000	0.990000	0.989000	0.993000	0.995000	0.996000	0.997000	0.998000	0.999000	0.999000	0.999000	0.999000	0.999000	0.999000	0.999000	0.999000	0.999000	0.998000	0.998000	0.998000	0.998000	0.998000	0.998000	0.997000	0.996000	0.997000	0.997000	0.997000	0.997000	0.996000	0.997000	0.998000	0.998000	0.999000	0.999000	1.000000	1.000000	1.000000	1.000000	1.000000	1.000000	1.000000	1.000000	1.000000	1.000000	1.000000	1.000000	1.000000	1.000000	1.000000	1.000000	1.000000	1.000000	1.000000	1.000000	1.000000	1.000000	1.000000	1.000000	1.000000	0.999000	0.999000	0.999000	0.999000	0.998000	0.997000	0.998000	0.998000	0.999000	0.999000	0.999000	0.999000	0.999000	0.998000	0.997000	0.998000	0.999000	0.999000	1.000000	1.000000	1.000000	1.000000	1.000000	1.000000	1.000000	1.000000	1.000000	1.000000	1.000000	1.000000	1.000000	1.000000	1.000000	1.000000	1.000000	1.000000	0.999000	0.999000	0.999000	0.998000	0.998000	0.997000	0.998000	0.998000	0.999000	0.999000	1.000000	1.000000	1.000000	1.000000	1.000000	1.000000	1.000000	1.000000	1.000000	1.000000	1.000000	1.000000	1.000000	1.000000	1.000000	0.999000	0.999000	0.998000	0.997000	0.996000	0.996000	0.996000	0.996000	0.995000	0.993000	0.993000	0.993000	0.991000	0.989000	0.984000	0.983000	0.980000	0.988000	0.992000	0.995000	0.997000	0.998000	0.998000	0.999000	0.999000	0.999000	1.000000	1.000000	1.000000	1.000000	1.000000	1.000000	1.000000	1.000000	1.000000	1.000000	1.000000	1.000000	1.000000	1.000000	1.000000	1.000000	1.000000	1.000000	0.999000	0.999000	0.999000	0.999000	0.999000	0.998000	0.998000	0.997000	0.998000	0.998000	0.999000	0.999000	0.999000	0.999000	0.999000	0.998000	0.998000	0.997000	0.996000	0.995000	0.996000	0.996000	0.996000	0.996000	0.994000	0.992000	0.987000	0.992000	0.995000	0.997000	0.998000	0.998000	0.999000	0.999000	1.000000	1.000000	1.000000	1.000000	1.000000	1.000000	1.000000	1.000000	1.000000	1.000000	1.000000	1.000000	1.000000	1.000000	1.000000	0.999000	0.999000	0.999000	0.998000	0.997000	0.998000	0.999000	0.999000	0.999000	1.000000	1.000000	1.000000	1.000000	1.000000	1.000000	1.000000	1.000000	1.000000	1.000000	0.999000	0.999000	0.999000	0.998000	0.997000	0.998000	0.998000	0.999000	0.999000	0.999000	0.998000	0.999000	0.999000	0.998000	0.998000	0.997000	0.996000	0.994000	0.991000	0.991000	0.990000	0.988000	0.984000	0.984000	0.982000	0.983000	0.987000	0.990000	0.990000	0.990000	0.994000	0.995000	0.995000	0.995000	0.993000	0.995000	0.995000	0.997000	0.998000	0.998000	0.998000	0.998000	0.998000	0.997000	0.996000	0.994000	0.994000	0.996000	0.997000	0.998000	0.998000	0.999000	0.999000	0.999000	0.999000	0.999000	0.998000	0.998000	0.997000	0.995000	0.995000	0.995000	0.996000	0.997000	0.998000	0.999000	0.999000	0.999000	0.999000	0.999000	0.999000	0.999000	0.998000	0.998000	0.997000	0.996000	0.994000	0.990000	0.983000	0.982000	0.978000	0.978000	0.976000	0.978000	0.978000	0.975000	0.971000	0.970000	0.967000	0.961000	0.949000	0.929000	0.894000	0.835000	0.804000	0.807000	0.803000	0.792000	0.772000	0.739000	0.723000	0.695000	0.648000	0.571000	0.564000	0.568000	0.584000	0.591000	0.590000	0.579000	0.581000	0.594000	0.600000	0.598000	0.589000	0.568000	0.532000	0.516000	0.512000	0.520000	0.541000	0.601000	0.635000	0.652000	0.660000	0.682000	0.692000	0.695000	0.717000	0.765000	0.791000	0.845000	0.877000	0.896000	0.905000	0.908000	0.906000	0.927000	0.939000	0.945000	0.948000	0.948000	0.954000	0.956000	0.956000	0.961000	0.964000	0.964000	0.961000	0.955000	0.955000	0.960000	0.963000	0.971000	0.976000	0.980000	0.983000	0.985000	0.985000	0.986000	0.988000	0.989000	0.992000	0.994000	0.996000	0.996000	0.997000	0.996000	0.996000	0.994000	0.994000	0.994000	0.992000	0.988000	0.983000	0.981000	0.983000	0.990000	0.993000	0.995000	0.996000	0.997000	0.997000	0.997000	0.997000	0.996000	0.994000	0.990000	0.990000	0.988000	0.984000	0.984000	0.982000	0.978000	0.970000	0.955000	0.932000	0.887000	0.865000	0.829000	0.771000	0.678000	0.634000	0.558000	0.552000	0.556000	0.570000	0.576000	0.574000	0.564000	0.544000	0.503000	0.486000	0.481000	0.467000	0.485000	0.492000	0.497000	0.498000	0.498000	0.494000	0.487000	0.492000	0.489000	0.479000	0.484000	0.481000	0.472000	0.473000	0.467000	0.456000	0.460000	0.456000	0.464000	0.464000	0.481000	0.489000	0.507000	0.545000	0.563000	0.570000	0.569000	0.568000	0.567000	0.567000	0.567000	0.567000	0.568000	0.568000	0.569000	0.570000	0.562000	0.544000	0.510000	0.435000	0.429000	0.414000	0.409000	0.396000	0.373000	0.382000	0.403000	0.571000	0.668000	0.729000	0.764000	0.785000	0.794000	0.820000	0.833000	0.838000	0.839000	0.835000	0.824000	0.778000	0.739000	0.722000	0.715000	0.700000	0.674000	0.626000	0.546000	0.467000	0.431000	0.371000	0.270000	0.219000	0.193000	0.181000	0.160000	0.164000	0.162000	0.154000	0.173000	0.225000	0.507000	0.538000	0.624000	0.675000	0.704000	0.768000	0.804000	0.825000	0.834000	0.838000	0.851000	0.857000	0.858000	0.854000	0.843000	0.842000	0.836000	0.824000	0.822000	0.828000	0.842000	0.850000	0.853000	0.866000	0.872000	0.874000	0.870000	0.860000	0.860000	0.853000	0.840000	0.388000	0.313000	0.307000	0.312000	0.330000	0.368000	0.389000	0.399000	0.427000	0.441000	0.474000	0.544000	0.586000	0.610000	0.659000	0.770000	0.830000	0.861000	0.920000	0.952000	0.971000	0.983000	0.990000	0.994000	0.996000	0.997000	0.998000	0.999000	0.999000	1.000000	1.000000	1.000000	1.000000	1.000000	0.999000	0.999000	0.998000	0.998000	0.997000	0.996000	0.996000	0.996000	0.996000	0.997000	0.998000	0.999000	0.999000	0.999000	1.000000	0.999000	0.999000	0.999000	0.999000	0.999000	0.999000	0.999000	0.999000	0.999000	0.998000	0.998000	0.997000	0.996000	0.994000	0.991000	0.990000	0.988000	0.985000	0.985000	0.983000	0.980000	0.981000	0.985000	0.987000	0.988000	0.987000	0.985000	0.980000	0.978000	0.975000	0.968000	0.956000	0.950000	0.938000	0.921000	0.893000	0.845000	0.821000	0.811000	0.812000	0.808000	0.813000	0.830000	0.871000	0.892000	0.906000	0.939000	0.961000	0.976000	0.985000	0.991000	0.994000	0.996000	0.996000	0.997000	0.997000	0.996000	0.995000	0.992000	0.989000	0.988000	0.987000	0.988000	0.992000	0.995000	0.997000	0.998000	0.998000	0.999000	1.000000	1.000000	1.000000	0.999000	0.999000	0.999000	0.998000	0.997000	0.996000	0.993000	0.989000	0.981000	0.969000	0.951000	0.945000	0.934000	0.932000	0.943000	0.944000	0.952000	0.956000	0.957000	0.955000	0.950000	0.950000	0.947000	0.962000	0.970000	0.974000	0.977000	0.984000	0.988000	0.991000	0.992000	0.992000	0.994000	0.996000	0.997000	0.997000	0.997000	0.996000	0.995000	0.992000	0.987000	0.986000	0.982000	0.982000	0.985000	0.986000	0.985000	0.983000	0.979000	0.972000	0.957000	0.933000	0.895000	0.824000	0.788000	0.725000	0.696000	0.681000	0.679000	0.688000	0.712000	0.725000	0.729000	0.724000	0.729000	0.727000	0.738000	0.776000	0.797000	0.846000	0.877000	0.895000	0.904000	0.925000	0.939000	0.946000	0.949000	0.949000	0.946000	0.939000	0.925000	0.921000	0.911000	0.893000	0.841000	0.825000	0.820000	0.807000	0.808000	0.803000	0.792000	0.767000	0.759000	0.740000	0.733000	0.718000	0.716000	0.706000	0.686000	0.650000	0.588000	0.485000	0.438000	0.417000	0.381000	0.319000	0.286000	0.228000	0.196000	0.180000	0.151000	0.138000	0.136000	0.140000	0.157000	0.165000	0.167000	0.162000	0.151000	0.128000	0.090000	0.071000	0.073000	0.079000	0.081000	0.181000	0.181000	0.174000	0.159000	0.157000	0.162000	0.178000	0.215000	0.233000	0.243000	0.265000	0.313000	0.408000	0.619000	0.733000	0.794000	0.830000	0.901000	0.943000	0.966000	0.980000	0.988000	0.992000	0.995000	0.996000	0.996000	0.996000	0.996000	0.997000	0.998000	0.998000	0.998000	0.998000	0.998000	0.998000	0.997000	0.996000	0.994000	0.994000	0.994000	0.992000	0.993000	0.994000	0.993000	0.995000	0.996000	0.996000	0.996000	0.995000	0.994000	0.991000	0.986000	0.985000	0.981000	0.982000	0.986000	0.988000	0.988000	0.987000	0.989000	0.990000	0.993000	0.996000	0.997000	0.998000	0.998000	0.998000	0.998000	0.998000	0.998000	0.997000	0.996000	0.996000	0.996000	0.996000	0.997000	0.998000	0.998000	0.998000	0.998000	0.998000	0.998000	0.997000	0.995000	0.993000	0.988000	0.979000	0.965000	0.942000	0.897000	0.901000	0.917000	0.928000	0.934000	0.938000	0.950000	0.959000	0.963000	0.965000	0.965000	0.970000	0.972000	0.972000	0.972000	0.973000	0.975000	0.977000	0.979000	0.982000	0.985000	0.987000	0.987000	0.986000	0.984000	0.979000	0.971000	0.970000	0.967000	0.968000	0.974000	0.977000	0.978000	0.976000	0.972000	0.967000	0.959000	0.958000	0.956000	0.953000	0.954000	0.961000	0.965000	0.966000	0.964000	0.966000	0.965000	0.969000	0.970000	0.969000	0.973000	0.974000	0.974000	0.977000	0.977000	0.982000	0.984000	0.985000	0.983000	0.980000	0.973000	0.963000	0.944000	0.913000	0.898000	0.874000	0.867000	0.854000	0.854000	0.863000	0.868000	0.868000	0.876000	0.880000	0.884000	0.888000	0.893000	0.899000	0.905000	0.911000	0.918000	0.925000	0.933000	0.953000	0.966000	0.973000	0.978000	0.980000	0.980000	0.979000	0.976000	0.971000	0.961000	0.945000	0.938000	0.925000	0.903000	0.895000	0.893000	0.898000	0.898000	0.894000	0.888000	0.877000	0.863000	0.859000	0.848000	0.846000	0.840000	0.840000	0.854000	0.861000	0.877000	0.884000	0.885000	0.882000	0.873000	0.871000	0.867000	0.859000	0.847000	0.829000	0.804000	0.769000	0.721000	0.650000	0.531000	0.470000	0.443000	0.437000	0.423000	0.420000	0.409000	0.380000	0.354000	0.311000	0.292000	0.260000	0.206000	0.203000	0.209000	0.227000	0.265000	0.286000	0.332000	0.426000	0.605000	0.711000	0.775000	0.812000	0.835000	0.887000	0.917000	0.935000	0.946000	0.951000	0.953000	0.952000	0.948000	0.951000	0.951000	0.948000	0.942000	0.931000	0.912000	0.879000	0.865000	0.861000	0.864000	0.863000	0.872000	0.876000	0.875000	0.883000	0.888000	0.889000	0.900000	0.908000	0.913000	0.915000	0.913000	0.906000	0.908000	0.906000	0.899000	0.898000	0.904000	0.920000	0.928000	0.930000	0.929000	0.923000	0.910000	0.884000	0.840000	0.759000	0.525000	0.552000	0.603000	0.632000	0.646000	0.651000	0.671000	0.680000	0.705000	0.719000	0.724000	0.743000	0.751000	0.754000	0.776000	0.791000	0.800000	0.806000	0.808000	0.806000	0.801000	0.418000	0.378000	0.360000	0.327000	0.269000	0.242000	0.084000	0.055000	0.041000	0.043000	0.041000	0.035000	0.028000	0.027000	0.029000	0.029000	0.026000	0.028000	0.032000	0.033000	0.030000	0.024000	0.021000	0.021000	0.019000	0.024000	0.035000	0.039000	0.040000	0.038000	0.030000	0.027000	0.027000	0.031000	0.031000	0.035000	0.043000	0.046000	0.046000	0.042000	0.041000	0.045000	0.045000	0.041000	0.033000	0.030000	0.030000	0.028000	0.021000	0.009000	0.008000	0.009000	0.021000	0.093000	0.131000	0.153000	0.164000	0.190000	0.208000	0.221000	0.259000	0.286000	0.304000	0.315000	0.320000	0.321000	0.317000	0.309000	0.295000	0.295000	0.309000	0.350000	0.378000	0.398000	0.410000	0.418000	0.421000	0.419000	0.412000	0.399000	0.380000	0.287000	0.262000	0.250000	0.248000	0.240000	0.240000	0.232000	0.225000	0.217000	0.210000	0.211000	0.206000	0.209000	0.222000	0.227000	0.226000	0.215000	0.195000	0.188000	0.027000	0.019000	0.016000	0.009000	0.009000	0.012000	0.017000	0.020000	0.020000	0.018000	0.012000	0.014000	0.014000	0.011000	0.006000	0.003000	0.003000	0.001000	0.001000	0.000000	0.000000	0.000000	0.000000	0.000000	0.001000	0.003000	0.007000	0.009000	0.014000	0.016000	0.021000	0.059000	0.083000	0.095000	0.124000	0.318000	0.439000	0.561000	0.685000	0.810000	0.884000	0.929000	0.956000	0.973000	0.982000	0.988000	0.991000	0.994000	0.995000	0.995000	0.994000	0.992000	0.989000	0.989000	0.986000	0.981000	0.972000	0.958000	0.930000	0.886000	0.813000	0.676000	0.606000	0.492000	0.437000	0.342000	0.249000	0.156000	0.065000	0.030000	0.017000	0.012000	0.011000	0.012000	0.013000	0.015000	0.015000	0.018000	0.017000	0.018000	0.023000	0.024000	0.022000	0.023000	0.027000	0.027000	0.024000	0.024000	0.039000	0.140000	0.324000	0.423000	0.614000	0.729000	0.807000	0.849000	0.873000	0.887000	0.894000	0.896000	0.893000	0.901000	0.902000	0.900000	0.892000	0.893000	0.888000	0.878000	0.858000	0.822000	0.775000	0.705000	0.612000	0.578000	0.486000	0.470000	0.441000	0.392000	0.367000	0.320000	0.238000	0.198000	0.126000	0.090000	0.073000	0.065000	0.052000	0.047000	0.046000	0.050000	0.060000	0.063000	0.061000	0.064000	0.075000	0.081000	0.083000	0.078000	0.079000	0.085000	0.090000	0.091000	0.086000	0.087000	0.083000	0.084000	0.080000	0.070000	0.076000	0.077000	0.073000	0.073000	0.069000	0.061000	0.046000	0.020000	0.008000	0.001000	0.000000	0.001000	0.000000	0.000000	0.000000	0.001000	0.003000	0.004000	0.004000	0.004000	0.006000	0.009000	0.010000	0.014000	0.021000	0.036000	0.067000	0.126000	0.162000	0.234000	0.275000	0.359000	0.404000	0.428000	0.441000	0.473000	0.545000	0.684000	0.759000	0.799000	0.820000	0.830000	0.837000	0.838000	0.833000	0.821000	0.819000	0.824000	0.822000	0.829000	0.854000	0.867000	0.875000	0.895000	0.906000	0.912000	0.912000	0.946000	0.966000	0.978000	0.984000	0.988000	0.990000	0.991000	0.990000	0.989000	0.987000	0.987000	0.985000	0.987000	0.962000	0.973000	0.979000	0.983000	0.984000	0.984000	0.987000	0.988000	0.988000	0.986000	0.988000	0.988000	0.983000	0.980000	0.975000	0.965000	0.918000	0.893000	0.881000	0.877000	0.860000	0.845000	0.816000	0.804000	0.781000	0.772000	0.751000	0.712000	0.577000	0.541000	0.526000	0.497000	0.484000	0.459000	0.450000	0.430000	0.405000	0.401000	0.413000	0.453000	0.536000	0.708000	0.809000	0.869000	0.901000	0.920000	0.930000	0.935000	0.938000	0.946000	0.950000	0.951000	0.949000	0.943000	0.932000	0.913000	0.880000	0.863000	0.831000	0.815000	0.789000	0.775000	0.748000	0.696000	0.606000	0.462000	0.396000	0.392000	0.380000	0.356000	0.348000	0.328000	0.292000	0.229000	0.222000	0.208000	0.178000	0.126000	0.098000	0.051000	0.028000	0.017000	0.012000	0.014000	0.019000	0.029000	0.034000	0.039000	0.044000	0.048000	0.052000	0.056000	0.059000	0.095000	0.166000	0.318000	0.399000	0.551000	0.646000	0.705000	0.741000	0.761000	0.771000	0.775000	0.772000	0.762000	0.763000	0.778000	0.813000	0.833000	0.844000	0.868000	0.882000	0.889000	0.909000	0.923000	0.933000	0.939000	0.943000	0.957000	0.967000	0.974000	0.979000	0.982000	0.997000	0.998000	0.998000	0.999000	0.999000	0.999000	0.998000	0.998000	0.997000	0.996000	0.993000	0.993000	0.995000	0.996000	0.996000	0.995000	0.994000	0.992000	0.987000	0.980000	0.967000	0.961000	0.962000	0.967000	0.970000	0.970000	0.968000	0.963000	0.955000	0.953000	0.956000	0.958000	0.958000	0.956000	0.952000	0.946000	0.937000	0.920000	0.913000	0.913000	0.919000	0.936000	0.946000	0.951000	0.954000	0.965000	0.971000	0.974000	0.975000	0.980000	0.982000	0.982000	0.980000	0.976000	0.967000	0.953000	0.948000	0.935000	0.912000	0.868000	0.787000	0.754000	0.780000	0.796000	0.833000	0.854000	0.865000	0.870000	0.869000	0.861000	0.844000	0.814000	0.802000	0.778000	0.736000	0.664000	0.631000	0.569000	0.451000	0.393000	0.299000	0.142000	0.121000	0.099000	0.093000	0.080000	0.075000	0.076000	0.081000	0.081000	0.077000	0.078000	0.076000	0.071000	0.063000	0.051000	0.047000	0.041000	0.031000	0.029000	0.025000	0.019000	0.019000	0.017000	0.018000	0.016000	0.011000	0.010000	0.017000	0.020000	0.027000	0.042000	0.050000	0.053000	0.053000	0.056000	0.066000	0.070000	0.082000	0.177000	0.416000	0.558000	0.643000	0.693000	0.722000	0.738000	0.753000	0.784000	0.849000	0.888000	0.911000	0.924000	0.955000	0.973000	0.984000	0.990000	0.994000	0.997000	0.998000	0.998000	0.999000	1.000000	1.000000	1.000000	1.000000	1.000000	1.000000	1.000000	1.000000	1.000000	1.000000	1.000000	1.000000	1.000000	1.000000	1.000000	1.000000	1.000000	1.000000	1.000000	1.000000	1.000000	1.000000	1.000000	1.000000	1.000000	1.000000	1.000000	1.000000	1.000000	1.000000	1.000000	1.000000	1.000000	1.000000	1.000000	1.000000	1.000000	1.000000	1.000000	1.000000	1.000000	1.000000	1.000000	1.000000	1.000000	1.000000	1.000000	1.000000	1.000000	1.000000	1.000000	1.000000	1.000000	1.000000	1.000000	1.000000	1.000000	1.000000	1.000000	1.000000	1.000000	1.000000	1.000000	1.000000	1.000000	1.000000	1.000000	1.000000	1.000000	1.000000	1.000000	1.000000	1.000000	1.000000	1.000000	1.000000	1.000000	1.000000	1.000000	1.000000	1.000000	1.000000	1.000000	1.000000	1.000000	1.000000	1.000000	1.000000	1.000000	1.000000	1.000000	1.000000	1.000000	1.000000	1.000000	1.000000	1.000000	1.000000	1.000000	1.000000	1.000000	1.000000	1.000000	1.000000	1.000000	1.000000	1.000000	1.000000	1.000000	1.000000	1.000000	1.000000	1.000000	1.000000	0.999000	0.999000	0.999000	0.998000	0.998000	0.996000	0.997000	0.998000	0.998000	0.999000	0.999000	0.999000	0.998000	0.998000	0.997000	0.998000	0.998000	0.998000	0.998000	0.998000	0.997000	0.998000	0.998000	0.999000	0.999000	1.000000	1.000000	1.000000	1.000000	1.000000	1.000000	1.000000	1.000000	1.000000	1.000000	1.000000	1.000000	1.000000	1.000000	1.000000	1.000000	1.000000	1.000000	1.000000	1.000000	1.000000	1.000000	1.000000	1.000000	1.000000	1.000000	1.000000	1.000000	1.000000	1.000000	1.000000	1.000000	1.000000	1.000000	1.000000	1.000000	1.000000	1.000000	1.000000	1.000000	1.000000	1.000000	1.000000	1.000000	1.000000	1.000000	1.000000	1.000000	1.000000	1.000000	1.000000	1.000000	1.000000	1.000000	1.000000	1.000000	1.000000	1.000000	1.000000	1.000000	1.000000	1.000000	1.000000	1.000000	1.000000	1.000000	1.000000	1.000000	1.000000	1.000000	1.000000	1.000000	1.000000	0.999000	0.999000	0.998000	0.998000	0.997000	0.998000	0.998000	0.999000	0.999000	0.999000	1.000000	1.000000	1.000000	1.000000	1.000000	0.999000	0.999000	0.999000	0.999000	0.998000	0.998000	0.997000	0.996000	0.993000	0.993000	0.996000	0.997000	0.998000	0.999000	0.999000	0.999000	1.000000	1.000000	1.000000	1.000000	0.999000	0.999000	0.999000	0.999000	0.998000	0.997000	0.998000	0.999000	0.999000	0.999000	1.000000	1.000000	1.000000	1.000000	1.000000	1.000000	1.000000	1.000000	1.000000	1.000000	1.000000	1.000000	1.000000	1.000000	1.000000	1.000000	1.000000	1.000000	0.999000	0.998000	0.998000	0.997000	0.995000	0.983000	0.984000	0.990000	0.993000	0.995000	0.997000	0.997000	0.998000	0.998000	0.998000	0.997000	0.997000	0.996000	0.995000	0.996000	0.997000	0.998000	0.998000	0.997000	0.997000	0.996000	0.993000	0.990000	0.989000	0.989000	0.989000	0.993000	0.995000	0.997000	0.998000	0.998000	0.999000	0.999000	1.000000	1.000000	1.000000	1.000000	1.000000	1.000000	1.000000	1.000000	0.999000	0.998000	0.998000	0.997000	0.998000	0.998000	0.998000	0.998000	0.998000	0.998000	0.997000	0.997000	0.998000	0.998000	0.998000	0.999000	0.999000	0.999000	0.999000	0.999000	0.998000	0.998000	0.997000	0.996000	0.993000	0.989000	0.988000	0.985000	0.980000	0.972000	0.970000	0.964000	0.963000	0.978000	0.987000	0.992000	0.995000	0.997000	0.998000	0.998000	0.999000	0.999000	0.999000	1.000000	1.000000	1.000000	0.999000	0.999000	0.998000	0.998000	0.997000	0.995000	0.992000	0.986000	0.977000	0.962000	0.937000	0.897000	0.828000	0.793000	0.794000	0.804000	0.829000	0.842000	0.873000	0.890000	0.900000	0.924000	0.939000	0.946000	0.949000	0.958000	0.963000	0.977000	0.985000	0.989000	0.992000	0.993000	0.993000	0.993000	0.991000	0.988000	0.983000	0.973000	0.958000	0.942000	0.928000	0.913000	0.900000	0.887000	0.875000	0.853000	0.763000	0.775000	0.778000	0.775000	0.764000	0.742000	0.734000	0.717000	0.686000	0.671000	0.668000	0.676000	0.702000	0.766000	0.806000	0.827000	0.872000	0.899000	0.915000	0.924000	0.929000	0.942000	0.949000	0.967000	0.979000	0.980000	0.980000	0.978000	0.974000	0.967000	0.955000	0.950000	0.942000	0.927000	0.903000	0.860000	0.787000	0.662000	0.447000	0.337000	0.287000	0.265000	0.228000	0.230000	0.242000	0.245000	0.240000	0.225000	0.193000	0.132000	0.127000	0.043000	0.053000	0.075000	0.087000	0.110000	0.124000	0.130000	0.147000	0.186000	0.208000	0.219000	0.226000	0.251000	0.263000	0.268000	0.339000	0.380000	0.403000	0.413000	0.414000	0.408000	0.391000	0.391000	0.381000	0.361000	0.354000	0.338000	0.311000	0.266000	0.191000	0.067000	0.050000	0.042000	0.038000	0.038000	0.035000	0.028000	0.014000	0.008000	0.008000	0.006000	0.005000	0.006000	0.008000	0.008000	0.015000	0.019000	0.028000	0.032000	0.041000	0.046000	0.046000	0.051000	0.051000	0.048000	0.049000	0.054000	0.066000	0.070000	0.071000	0.065000	0.066000	0.062000	0.075000	0.082000	0.083000	0.080000	0.071000	0.055000	0.023000	0.020000	0.020000	0.017000	0.017000	0.020000	0.025000	0.042000	0.053000	0.083000	0.103000	0.155000	0.294000	0.397000	0.480000	0.567000	0.592000	0.605000	0.608000	0.603000	0.585000	0.581000	0.567000	0.538000	0.489000	0.410000	0.374000	0.357000	0.356000	0.348000	0.350000	0.345000	0.350000	0.347000	0.336000	0.335000	0.326000	0.326000	0.319000	0.299000	0.260000	0.197000	0.165000	0.109000	0.104000	0.105000	0.102000	0.106000	0.117000	0.122000	0.121000	0.128000	0.144000	0.179000	0.199000	0.241000	0.326000	0.376000	0.401000	0.414000	0.418000	0.414000	0.402000	0.375000	0.326000	0.320000	0.355000	0.429000	0.584000	0.674000	0.728000	0.756000	0.816000	0.854000	0.877000	0.890000	0.897000	0.899000	0.897000	0.891000	0.892000	0.889000	0.880000	0.879000	0.886000	0.911000	0.926000	0.934000	0.955000	0.968000	0.976000	0.980000	0.982000	0.981000	0.977000	0.971000	0.961000	0.942000	0.906000	0.849000	0.750000	0.592000	0.517000	0.511000	0.494000	0.463000	0.409000	0.390000	0.353000	0.335000	0.302000	0.245000	0.226000	0.219000	0.221000	0.216000	0.202000	0.178000	0.137000	0.118000	0.084000	0.068000	0.036000	0.025000	0.004000	0.001000	0.001000	0.002000	0.002000	0.005000	0.005000	0.007000	0.022000	0.030000	0.082000	0.113000	0.130000	0.138000	0.140000	0.137000	0.128000	0.126000	0.132000	0.149000	0.157000	0.229000	0.303000	0.322000	0.331000	0.332000	0.326000	0.308000	0.276000	0.263000	0.261000	0.253000	0.235000	0.204000	0.152000	0.128000	0.085000	0.063000	0.054000	0.037000	0.029000	0.026000	0.026000	0.030000	0.031000	0.035000	0.047000	0.052000	0.103000	0.144000	0.176000	0.196000	0.205000	0.208000	0.226000	0.234000	0.233000	0.226000	0.209000	0.175000	0.116000	0.111000	0.099000	0.097000	0.091000	0.078000	0.054000	0.043000	0.040000	0.034000	0.024000	0.010000	0.010000	0.011000	0.015000	0.017000	0.016000	0.012000	0.004000	0.004000	0.009000	0.019000	0.040000	0.205000	0.308000	0.371000	0.509000	0.583000	0.629000	0.656000	0.716000	0.748000	0.819000	0.864000	0.891000	0.908000	0.916000	0.918000	0.918000	0.917000	0.913000	0.906000	0.895000	0.895000	0.892000	0.886000	0.877000	0.857000	0.852000	0.876000	0.890000	0.896000	0.913000	0.923000	0.928000	0.929000	0.926000	0.919000	0.907000	0.887000	0.851000	0.794000	0.765000	0.753000	0.755000	0.807000	0.837000	0.855000	0.894000	0.919000	0.933000	0.941000	0.944000	0.944000	0.941000	0.943000	0.943000	0.940000	0.942000	0.952000	0.956000	0.968000	0.974000	0.978000	0.978000	0.976000	0.972000	0.973000	0.978000	0.980000	0.986000	0.990000	0.992000	0.993000	0.992000	0.989000	0.985000	0.979000	0.967000	0.949000	0.950000	0.958000	0.962000	0.962000	0.960000	0.953000	0.941000	0.937000	0.941000	0.940000	0.935000	0.924000	0.905000	0.897000	0.896000	0.892000	0.897000	0.898000	0.894000	0.883000	0.881000	0.874000	0.950000	0.959000	0.964000	0.966000	0.965000	0.971000	0.974000	0.976000	0.977000	0.976000	0.975000	0.972000	0.968000	0.962000	0.953000	0.941000	0.939000	0.934000	0.937000	0.938000	0.937000	0.934000	0.928000	0.919000	0.901000	0.872000	0.823000	0.740000	0.597000	0.530000	0.404000	0.391000	0.368000	0.322000	0.307000	0.279000	0.268000	0.268000	0.260000	0.243000	0.214000	0.169000	0.145000	0.099000	0.077000	0.038000	0.034000	0.033000	0.035000	0.040000	0.087000	0.116000	0.132000	0.139000	0.204000	0.344000	0.431000	0.481000	0.580000	0.632000	0.662000	0.678000	0.683000	0.699000	0.706000	0.706000	0.714000	0.738000	0.752000	0.782000	0.869000	0.922000	0.952000	0.971000	0.982000	0.989000	0.993000	0.995000	0.997000	0.998000	0.998000	0.998000	0.998000	0.997000	0.995000	0.993000	0.993000	0.995000	0.996000	0.997000	0.997000	0.997000	0.996000	0.994000	0.992000	0.989000	0.985000	0.985000	0.983000	0.979000	0.978000	0.982000	0.984000	0.984000	0.987000	0.988000	0.988000	0.986000	0.983000	0.983000	0.980000	0.981000	0.980000	0.977000	0.971000	0.958000	0.934000	0.897000	0.877000	0.842000	0.827000	0.826000	0.817000	0.817000	0.829000	0.834000	0.834000	0.828000	0.813000	0.808000	0.825000	0.848000	0.893000	0.920000	0.934000	0.940000	0.942000	0.950000	0.968000	0.978000	0.984000	0.987000	0.988000	0.988000	0.991000	0.993000	0.993000	0.992000	0.990000	0.987000	0.981000	0.972000	0.968000	0.961000	0.949000	0.930000	0.897000	0.840000	0.836000	0.826000	0.806000	0.802000	0.791000	0.791000	0.800000	0.802000	0.798000	0.786000	0.761000	0.718000	0.637000	0.485000	0.405000	0.266000	0.245000	0.208000	0.188000	0.180000	0.163000	0.157000	0.158000	0.170000	0.199000	0.215000	0.222000	0.241000	0.296000	0.413000	0.475000	0.511000	0.530000	0.572000	0.665000	0.720000	0.752000	0.767000	0.773000	0.775000	0.768000	0.769000	0.780000	0.764000	0.740000	0.694000	0.354000	0.214000	0.192000	0.150000	0.070000	0.032000	0.012000	0.002000	0.001000	0.001000	0.000000	0.009000	0.014000	0.023000	0.027000	0.037000	0.042000	0.043000	0.040000	0.041000	0.039000	0.051000	0.084000	0.103000	0.142000	0.455000	0.623000	0.714000	0.776000	0.821000	0.854000	0.878000	0.895000	0.903000	0.906000	0.917000	0.922000	0.924000	0.953000	0.970000	0.980000	0.986000	0.988000	0.990000	0.990000	0.989000	0.987000	0.985000	0.980000	0.971000	0.956000	0.950000	0.939000	0.947000	0.951000	0.951000	0.956000	0.958000	0.957000	0.962000	0.964000	0.963000	0.959000	0.952000	0.939000	0.934000	0.923000	0.912000	0.909000	0.902000	0.887000	0.880000	0.881000	0.890000	0.894000	0.892000	0.886000	0.886000	0.881000	0.867000	0.841000	0.795000	0.773000	0.763000	0.741000	0.702000	0.683000	0.699000	0.704000	0.710000	0.716000	0.714000	0.703000	0.727000	0.740000	0.744000	0.757000	0.788000	0.847000	0.878000	0.894000	0.903000	0.906000	0.969000	0.976000	0.979000	0.988000	0.992000	0.994000	0.996000	0.996000	0.996000	0.996000	0.997000	0.998000	0.998000	0.999000	0.999000	1.000000	1.000000	1.000000	1.000000	1.000000	1.000000	1.000000	1.000000	1.000000	1.000000	1.000000	0.999000	0.999000	0.999000	0.998000	0.998000	0.997000	0.996000	0.993000	0.989000	0.988000	0.990000	0.991000	0.994000	0.996000	0.997000	0.998000	0.999000	0.999000	0.999000	1.000000	1.000000	1.000000	1.000000	1.000000	1.000000	1.000000	1.000000	1.000000	1.000000	1.000000	1.000000	1.000000	1.000000	1.000000	1.000000	1.000000	1.000000	1.000000	1.000000	1.000000	1.000000	1.000000	1.000000	1.000000	1.000000	1.000000	1.000000	1.000000	1.000000	1.000000	1.000000	1.000000	1.000000	1.000000	1.000000	1.000000	1.000000	1.000000	1.000000	1.000000	1.000000	1.000000	0.999000	0.999000	0.999000	0.998000	0.997000	0.996000	0.994000	0.992000	0.993000	0.994000	0.994000	0.994000	0.994000	0.996000	0.997000	0.998000	0.998000	0.999000	0.999000	0.999000	0.999000	1.000000	1.000000	1.000000	1.000000	1.000000	1.000000	1.000000	1.000000	1.000000	1.000000	1.000000	1.000000	0.999000	0.999000	0.998000	0.997000	0.996000	0.993000	0.989000	0.982000	0.969000	0.972000	0.971000	0.969000	0.963000	0.962000	0.965000	0.977000	0.985000	0.989000	0.991000	0.992000	0.992000	0.992000	0.990000	0.986000	0.980000	0.970000	0.954000	0.949000	0.940000	0.938000	0.932000	0.924000	0.923000	0.928000	0.929000	0.926000	0.920000	0.907000	0.884000	0.844000	0.827000	0.796000	0.738000	0.712000	0.702000	0.707000	0.706000	0.695000	0.679000	0.656000	0.615000	0.596000	0.563000	0.548000	0.546000	0.555000	0.582000	0.597000	0.634000	0.654000	0.664000	0.666000	0.680000	0.684000	0.682000	0.695000	0.721000	0.735000	0.769000	0.788000	0.797000	0.800000	0.846000	0.874000	0.890000	0.926000	0.948000	0.961000	0.968000	0.972000	0.974000	0.974000	0.971000	0.966000	0.957000	0.961000	0.963000	0.970000	0.974000	0.984000	0.990000	0.994000	0.996000	0.997000	0.998000	0.998000	0.999000	0.999000	1.000000	1.000000	1.000000	1.000000	1.000000	1.000000	1.000000	1.000000	1.000000	1.000000	1.000000	1.000000	1.000000	1.000000	0.999000	0.999000	0.999000	0.999000	0.998000	0.998000	0.997000	0.996000	0.993000	0.993000	0.992000	0.990000	0.981000	0.988000	0.993000	0.995000	0.997000	0.997000	0.998000	0.998000	0.997000	0.996000	0.995000	0.995000	0.996000	0.995000	0.995000	0.992000	0.989000	0.985000	0.978000	0.975000	0.976000	0.981000	0.984000	0.985000	0.984000	0.982000	0.983000	0.983000	0.980000	0.975000	0.970000	0.963000	0.949000	0.953000	0.954000	0.960000	0.974000	0.983000	0.988000	0.990000	0.986000	0.984000	0.986000	0.987000	0.991000	0.993000	0.995000	0.996000	0.996000	0.995000	0.994000	0.992000	0.988000	0.982000	0.972000	0.955000	0.928000	0.915000	0.911000	0.915000	0.913000	0.916000	0.916000	0.910000	0.912000	0.925000	0.953000	0.968000	0.976000	0.980000	0.982000	0.987000	0.989000	0.991000	0.991000	0.982000	0.975000	0.973000	0.975000	0.975000	0.973000	0.968000	0.959000	0.943000	0.937000	0.926000	0.908000	0.876000	0.862000	0.857000	0.859000	0.870000	0.875000	0.874000	0.881000	0.899000	0.937000	0.960000	0.974000	0.982000	0.988000	0.991000	0.992000	0.993000	0.993000	0.991000	0.993000	0.993000	0.992000	0.990000	0.992000	0.992000	0.991000	0.990000	0.986000	0.980000	0.970000	0.953000	0.924000	0.914000	0.895000	0.887000	0.880000	0.873000	0.867000	0.861000	0.856000	0.851000	0.847000	0.843000	0.840000	0.837000	0.834000	0.832000	0.830000	0.829000	0.828000	0.828000	0.828000	0.828000	0.829000	0.830000	0.832000	0.834000	0.837000	0.840000	0.844000	0.848000	0.852000	0.857000	0.860000	0.862000	0.862000	0.874000	0.915000	0.950000	0.971000	0.983000	0.990000	0.993000	0.995000	0.996000	0.996000	0.996000	0.995000	0.996000	0.997000	0.997000	0.997000	0.996000	0.995000	0.997000	0.997000	0.998000	0.998000	0.997000	0.997000	0.995000	0.993000	0.990000	0.984000	0.862000	0.830000	0.833000	0.830000	0.859000	0.875000	0.912000	0.934000	0.947000	0.955000	0.972000	0.982000	0.987000	0.991000	0.993000	0.993000	0.993000	0.992000	0.994000	0.995000	0.995000	0.995000	0.994000	0.995000	0.995000	0.995000	0.995000	0.993000	0.990000	0.993000	0.996000	0.997000	0.998000	0.998000	0.999000	0.999000	0.999000	1.000000	1.000000	1.000000	1.000000	1.000000	1.000000	0.999000	0.999000	0.998000	0.998000	0.997000	0.995000	0.995000	0.994000	0.992000	0.993000	0.993000	0.995000	0.996000	0.996000	0.996000	0.995000	0.994000	0.991000	0.991000	0.991000	0.990000	0.990000	0.990000	0.989000	0.986000	0.986000	0.990000	0.991000	0.992000	0.992000	0.995000	0.997000	0.997000	0.998000	0.998000	0.998000	0.998000	0.997000	0.995000	0.996000	0.995000	0.994000	0.993000	0.993000	0.993000	0.993000	0.991000	0.988000	0.988000	0.986000	0.983000	0.978000	0.984000	0.987000	0.988000	0.988000	0.987000	0.984000	0.980000	0.980000	0.983000	0.986000	0.987000	0.987000	0.986000	0.985000	0.981000	0.976000	0.968000	0.955000	0.953000	0.956000	0.957000	0.956000	0.951000	0.952000	0.951000	0.957000	0.960000	0.968000	0.973000	0.975000	0.982000	0.986000	0.988000	0.988000	0.988000	0.990000	0.990000	0.994000	0.996000	0.997000	0.998000	0.998000	0.999000	0.999000	0.999000	0.998000	0.998000	0.998000	0.998000	0.997000	0.996000	0.994000	0.994000	0.994000	0.996000	0.997000	0.997000	0.998000	0.998000	0.997000	0.996000	0.997000	0.997000	0.996000	0.996000	0.997000	0.997000	0.997000	0.997000	0.998000	0.998000	0.998000	0.998000	0.997000	0.996000	0.994000	0.991000	0.991000	0.994000	0.996000	0.997000	0.998000	0.998000	0.999000	0.999000	0.999000	0.999000	0.999000	0.999000	0.999000	0.998000	0.997000	0.996000	0.997000	0.997000	0.997000	0.996000	0.997000	0.998000	0.998000	0.998000	0.998000	0.998000	0.998000	0.997000	0.995000	0.996000	0.996000	0.995000	0.994000	0.992000	0.992000	0.991000	0.989000	0.986000	0.981000	0.979000	0.974000	0.974000	0.972000	0.967000	0.957000	0.942000	0.935000	0.935000	0.939000	0.974000	0.984000	0.990000	0.993000	0.995000	0.996000	0.997000	0.997000	0.996000	0.995000	0.992000	0.992000	0.991000	0.989000	0.986000	0.986000	0.989000	0.990000	0.990000	0.989000	0.986000	0.981000	0.971000	0.955000	0.929000	0.916000	0.912000	0.913000	0.912000	0.916000	0.917000	0.928000	0.951000	0.965000	0.973000	0.978000	0.980000	0.982000	0.982000	0.981000	0.978000	0.973000	0.971000	0.968000	0.961000	0.968000	0.971000	0.980000	0.985000	0.987000	0.988000	0.988000	0.991000	0.992000	0.993000	0.992000	0.994000	0.995000	0.996000	0.995000	0.995000	0.993000	0.989000	0.988000	0.989000	0.989000	0.991000	0.993000	0.994000	0.995000	0.995000	0.994000	0.994000	0.995000	0.994000	0.993000	0.991000	0.987000	0.980000	0.968000	0.950000	0.920000	0.906000	0.884000	0.847000	0.785000	0.754000	0.699000	0.612000	0.464000	0.449000	0.465000	0.471000	0.470000	0.459000	0.438000	0.399000	0.381000	0.350000	0.294000	0.203000	0.048000	0.026000	0.025000	0.035000	0.105000	0.143000	0.165000	0.310000	0.400000	0.578000	0.688000	0.757000	0.799000	0.823000	0.873000	0.902000	0.920000	0.928000	0.931000	0.929000	0.924000	0.913000	0.909000	0.912000	0.921000	0.926000	0.926000	0.934000	0.937000	0.938000	0.935000	0.938000	0.941000	0.945000	0.949000	0.951000	0.952000	0.958000	0.974000	0.984000	0.989000	0.993000	0.995000	0.996000	0.996000	0.996000	0.995000	0.994000	0.991000	0.985000	0.977000	0.973000	0.975000	0.975000	0.979000	0.981000	0.988000	0.992000	0.994000	0.995000	0.995000	0.995000	0.994000	0.992000	0.987000	0.979000	0.966000	0.942000	0.901000	0.826000	0.700000	0.498000	0.399000	0.239000	0.106000	0.079000	0.067000	0.064000	0.056000	0.052000	0.044000	0.028000	0.021000	0.017000	0.016000	0.012000	0.011000	0.012000	0.014000	0.021000	0.024000	0.024000	0.021000	0.014000	0.012000	0.013000	0.017000	0.020000	0.019000	0.021000	0.021000	0.018000	0.018000	0.015000	0.009000	0.005000	0.004000	0.003000	0.004000	0.003000	0.003000	0.004000	0.003000	0.003000	0.004000	0.006000	0.007000	0.007000	0.009000	0.009000	0.010000	0.010000	0.011000	0.009000	0.010000	0.008000	0.004000	0.002000	0.001000	0.000000	0.001000	0.001000	0.001000	0.000000	0.004000	0.010000	0.012000	0.013000	0.016000	0.016000	0.014000	0.014000	0.011000	0.011000	0.008000	0.007000	0.008000	0.010000	0.015000	0.031000	0.039000	0.042000	0.042000	0.047000	0.047000	0.043000	0.046000	0.054000	0.058000	0.058000	0.055000	0.058000	0.058000	0.053000	0.041000	0.036000	0.036000	0.031000	0.022000	0.018000	0.017000	0.012000	0.015000	0.015000	0.018000	0.025000	0.027000	0.027000	0.024000	0.017000	0.014000	0.013000	0.010000	0.009000	0.005000	0.004000	0.003000	0.004000	0.002000	0.002000	0.002000	0.002000	0.003000	0.006000	0.010000	0.012000	0.017000	0.026000	0.046000	0.102000	0.209000	0.429000	0.557000	0.637000	0.686000	0.716000	0.730000	0.735000	0.733000	0.724000	0.706000	0.669000	0.599000	0.565000	0.549000	0.520000	0.469000	0.381000	0.341000	0.323000	0.290000	0.227000	0.121000	0.109000	0.088000	0.078000	0.059000	0.025000	0.009000	0.003000	0.002000	0.006000	0.008000	0.007000	0.008000	0.007000	0.003000	0.001000	0.000000	0.000000	0.000000	0.003000	0.006000	0.012000	0.015000	0.010000	0.012000	0.012000	0.015000	0.015000	0.012000	0.012000	0.013000	0.013000	0.014000	0.019000	0.029000	0.034000	0.036000	0.032000	0.032000	0.029000	0.022000	0.014000	0.006000	0.002000	0.001000	0.000000	0.000000	0.001000	0.004000	0.006000	0.008000	0.009000	0.010000	0.011000	0.011000	0.011000	0.010000	0.009000	0.008000	0.006000	0.004000	0.003000	0.005000	0.005000	0.008000	0.027000	0.039000	0.045000	0.047000	0.076000	0.092000	0.100000	0.171000	0.213000	0.236000	0.248000	0.276000	0.336000	0.368000	0.384000	0.391000	0.390000	0.382000	0.383000	0.394000	0.424000	0.487000	0.621000	0.701000	0.744000	0.768000	0.779000	0.806000	0.821000	0.828000	0.829000	0.824000	0.828000	0.828000	0.822000	0.810000	0.787000	0.746000	0.675000	0.560000	0.377000	0.286000	0.242000	0.223000	0.159000	0.122000	0.059000	0.051000	0.036000	0.030000	0.028000	0.029000	0.035000	0.048000	0.073000	0.086000	0.094000	0.110000	0.120000	0.126000	0.126000	0.122000	0.112000	0.112000	0.123000	0.129000	0.130000	0.140000	0.145000	0.145000	0.181000	0.203000	0.251000	0.348000	0.404000	0.515000	0.581000	0.711000	0.793000	0.843000	0.874000	0.892000	0.935000	0.962000	0.976000	0.984000	0.989000	0.992000	0.994000	0.994000	0.994000	0.991000	0.988000	0.980000	0.967000	0.946000	0.939000	0.926000	0.903000	0.907000	0.906000	0.900000	0.889000	0.886000	0.877000	0.876000	0.871000	0.858000	0.855000	0.846000	0.954000	0.960000	0.963000	0.963000	0.969000	0.988000	0.992000	0.994000	0.995000	0.995000	0.995000	0.994000	0.992000	0.988000	0.987000	0.984000	0.979000	0.978000	0.976000	0.970000	0.959000	0.942000	0.909000	0.896000	0.871000	0.828000	0.827000	0.833000	0.857000	0.870000	0.899000	0.915000	0.952000	0.971000	0.983000	0.989000	0.993000	0.996000	0.997000	0.998000	0.998000	0.998000	0.997000	0.996000	0.995000	0.992000	0.987000	0.979000	0.976000	0.978000	0.977000	0.974000	0.975000	0.975000	0.973000	0.968000	0.960000	0.957000	0.958000	0.957000	0.960000	0.959000	0.956000	0.950000	0.938000	0.934000	0.925000	0.924000	0.917000	0.918000	0.926000	0.947000	0.959000	0.966000	0.970000	0.981000	0.989000	0.993000	0.995000	0.997000	0.998000	0.998000	0.998000	0.998000	0.998000	0.998000	0.997000	0.996000	0.997000	0.997000	0.997000	0.997000	0.996000	0.995000	0.992000	0.988000	0.981000	0.978000	0.980000	0.988000	0.992000	0.995000	0.996000	0.997000	0.997000	0.997000	0.996000	0.998000	0.998000	0.999000	0.999000	1.000000	1.000000	1.000000	1.000000	1.000000	1.000000	1.000000	1.000000	1.000000	1.000000	1.000000	1.000000	1.000000	1.000000	1.000000	1.000000	1.000000	1.000000	1.000000	1.000000	1.000000	1.000000	1.000000	1.000000	1.000000	1.000000	1.000000	1.000000	0.999000	0.999000	0.998000	0.997000	0.996000	0.993000	0.993000	0.992000	0.990000	0.991000	0.990000	0.992000	0.993000	0.994000	0.993000	0.991000	0.987000	0.981000	0.980000	0.977000	0.970000	0.968000	0.964000	0.964000	0.971000	0.974000	0.982000	0.986000	0.989000	0.991000	0.991000	0.994000	0.996000	0.997000	0.998000	0.998000	0.998000	0.998000	0.997000	0.996000	0.994000	0.991000	0.986000	0.978000	0.965000	0.949000	0.922000	0.877000	0.857000	0.822000	0.806000	0.801000	0.789000	0.766000	0.727000	0.708000	0.803000	0.877000	0.920000	0.946000	0.959000	0.967000	0.971000	0.973000	0.972000	0.968000	0.963000	0.953000	0.951000	0.955000	0.956000	0.965000	0.969000	0.971000	0.980000	0.986000	0.990000	0.992000	0.993000	0.993000	0.993000	0.991000	0.993000	0.993000	0.993000	0.991000	0.992000	0.991000	0.989000	0.990000	0.994000	0.996000	0.997000	0.998000	0.997000	0.997000	0.998000	0.999000	0.999000	1.000000	1.000000	1.000000	1.000000	1.000000	0.999000	0.999000	0.998000	0.997000	0.996000	0.993000	0.993000	0.996000	0.997000	0.998000	0.998000	0.998000	0.998000	0.998000	0.998000	0.997000	0.998000	0.998000	0.999000	0.999000	0.998000	0.998000	0.998000	0.997000	0.995000	0.996000	0.996000	0.995000	0.992000	0.993000	0.992000	0.990000	0.986000	0.979000	0.968000	0.965000	0.957000	0.955000	0.950000	0.983000	0.986000	0.988000	0.992000	0.995000	0.997000	0.998000	0.998000	0.999000	0.999000	1.000000	1.000000	1.000000	1.000000	1.000000	1.000000	1.000000	1.000000	0.999000	0.999000	0.998000	0.998000	0.997000	0.998000	0.998000	0.998000	0.998000	0.998000	0.997000	0.996000	0.994000	0.994000	0.994000	0.993000	0.992000	0.990000	0.990000	0.990000	0.988000	0.989000	0.988000	0.986000	0.982000	0.975000	0.963000	0.958000	0.958000	0.955000	0.948000	0.947000	0.953000	0.969000	0.977000	0.983000	0.985000	0.986000	0.991000	0.993000	0.995000	0.996000	0.997000	0.997000	0.998000	0.998000	0.997000	0.997000	0.995000	0.993000	0.993000	0.995000	0.996000	0.997000	0.997000	0.997000	0.996000	0.994000	0.995000	0.995000	0.996000	0.997000	0.998000	0.998000	0.997000	0.997000	0.995000	0.993000	0.990000	0.983000	0.981000	0.983000	0.993000	0.996000	0.997000	0.998000	0.999000	0.999000	1.000000	1.000000	1.000000	1.000000	1.000000	1.000000	0.999000	0.999000	0.999000	0.998000	0.998000	0.996000	0.995000	0.991000	0.995000	0.997000	0.998000	0.998000	0.999000	0.999000	0.999000	0.999000	0.999000	0.999000	0.998000	0.998000	0.999000	0.999000	1.000000	1.000000	1.000000	1.000000	1.000000	1.000000	1.000000	1.000000	1.000000	1.000000	1.000000	1.000000	1.000000	1.000000	1.000000	1.000000	1.000000	1.000000	1.000000	1.000000	1.000000	1.000000	1.000000	1.000000	1.000000	1.000000	1.000000	1.000000	1.000000	1.000000	1.000000	0.999000	0.999000	0.999000	0.998000	0.998000	0.998000	0.998000	0.997000	0.997000	0.997000	0.998000	0.999000	0.999000	0.999000	1.000000	1.000000	1.000000	1.000000	1.000000	1.000000	1.000000	1.000000	1.000000	1.000000	1.000000	0.999000	0.999000	0.999000	0.998000	0.998000	0.996000	0.995000	0.991000	0.986000	0.984000	0.986000	0.985000	0.983000	0.979000	0.984000	0.988000	0.990000	0.991000	0.990000	0.989000	0.987000	0.992000	0.995000	0.996000	0.997000	0.998000	0.998000	0.998000	0.998000	0.998000	0.998000	0.998000	0.997000	0.998000	0.998000	0.999000	0.999000	0.999000	0.999000	0.999000	0.999000	0.999000	0.998000	0.997000	0.998000	0.999000	0.999000	1.000000	1.000000	1.000000	1.000000	1.000000	1.000000	1.000000	1.000000	1.000000	1.000000	1.000000	1.000000	1.000000	1.000000	1.000000	0.999000	0.999000	0.998000	0.998000	0.998000	0.999000	0.999000	0.999000	0.999000	0.999000	0.998000	0.998000	0.997000	0.996000	0.995000	0.993000	0.989000	0.989000	0.988000	0.984000	0.984000	0.983000	0.979000	0.971000	0.958000	0.953000	0.964000	0.971000	0.975000	0.976000	0.975000	0.978000	0.978000	0.983000	0.985000	0.991000	0.994000	0.996000	0.997000	0.998000	0.998000	0.997000	0.996000	0.995000	0.996000	0.996000	0.995000	0.996000	0.997000	0.997000	0.997000	0.998000	0.998000	0.999000	0.999000	0.999000	0.999000	1.000000	0.999000	0.999000	0.998000	0.998000	0.996000	0.994000	0.994000	0.997000	0.998000	0.998000	0.999000	0.999000	1.000000	1.000000	1.000000	1.000000	1.000000	0.999000	0.999000	0.998000	0.998000	0.997000	0.995000	0.991000	0.985000	0.987000	0.988000	0.987000	0.989000	0.989000	0.989000	0.991000	0.992000	0.993000	0.996000	0.997000	0.998000	0.998000	0.999000	0.999000	1.000000	1.000000	1.000000	1.000000	1.000000	1.000000	0.999000	0.999000	0.998000	0.997000	0.996000	0.994000	0.994000	0.993000	0.994000	0.994000	0.994000	0.993000	0.991000	0.987000	0.987000	0.984000	0.980000	0.972000	0.960000	0.937000	0.897000	0.830000	0.719000	0.666000	0.581000	0.538000	0.542000	0.538000	0.525000	0.500000	0.490000	0.492000	0.506000	0.511000	0.499000	0.508000	0.517000	0.526000	0.550000	0.561000	0.563000	0.575000	0.579000	0.573000	0.558000	0.555000	0.544000	0.518000	0.473000	0.450000	0.408000	0.336000	0.214000	0.155000	0.124000	0.109000	0.084000	0.085000	0.081000	0.072000	0.054000	0.046000	0.030000	0.023000	0.020000	0.025000	0.040000	0.048000	0.068000	0.079000	0.082000	0.082000	0.075000	0.064000	0.062000	0.057000	0.049000	0.036000	0.032000	0.025000	0.014000	0.010000	0.010000	0.011000	0.011000	0.014000	0.022000	0.028000	0.043000	0.053000	0.060000	0.063000	0.064000	0.062000	0.056000	0.048000	0.034000	0.029000	0.029000	0.027000	0.022000	0.022000	0.020000	0.021000	0.027000	0.030000	0.032000	0.031000	0.028000	0.001000	0.001000	0.001000	0.002000	0.004000	0.010000	0.013000	0.014000	0.036000	0.049000	0.059000	0.065000	0.068000	0.068000	0.066000	0.061000	0.052000	0.040000	0.036000	0.029000	0.020000	0.016000	0.022000	0.026000	0.026000	0.025000	0.022000	0.017000	0.008000	0.005000	NA	NA	NA	NA	NA	NA	NA	NA	NA	NA	NA	NA	NA	NA	NA	NA	NA	NA	NA	NA	NA	NA	NA	NA	NA	NA	NA	NA	NA	NA	NA	NA	NA	NA	NA	NA	NA	NA	NA	NA	NA	NA	NA	NA	NA	NA	NA	NA	NA	NA	NA	NA	NA	NA	NA	NA	NA	NA	NA	NA	NA	NA	NA	NA	NA	NA	NA	NA	NA	NA	NA	NA	NA	NA	NA	NA	NA	NA	NA	NA	NA	NA	NA	NA	NA	NA	NA	NA	NA	NA	NA	NA	NA	NA	NA	NA	NA	NA	NA	NA	NA	NA	NA	NA	NA	NA	NA	NA	NA	NA	NA	NA	NA	NA	NA	NA	NA	NA	NA	NA	NA	NA	NA	NA	NA	NA	NA	NA	NA	NA	NA	NA	NA	NA	NA	NA	NA	NA	NA	NA	NA	NA	NA	NA	NA	NA	NA	NA	NA	NA	NA	NA	NA	NA	NA	NA	NA	NA	NA	NA	NA	NA	NA	NA	NA	NA	NA	NA	NA	NA	NA	NA	NA	NA	NA	NA	NA	NA	NA	NA	NA	NA	NA	NA	NA	NA	NA	NA	NA	NA	NA	NA	NA	NA	NA	NA	NA	NA	NA	NA	NA	NA	NA	NA	NA	NA	NA	NA	NA	NA	NA	NA	NA	NA	NA	NA	NA	NA	NA	NA	NA	NA	NA	NA	NA	NA	NA	NA	NA	NA	NA	NA	NA	NA	NA	NA	NA	NA	NA	NA	NA	NA	NA	NA	NA	NA	NA	NA	NA	NA	NA	NA	NA	NA	NA	NA	NA	NA	NA	NA	NA	NA	NA	NA	NA	NA	NA	NA	NA	NA	NA	NA	NA	NA	NA	NA	NA	NA	NA	NA	NA	NA	NA	NA	NA	NA	NA	NA	NA	NA	NA	NA	NA	NA	NA	NA	NA	NA	NA	NA	NA	NA	NA	NA	NA	NA	NA	NA	NA	NA	NA	NA	NA	NA	NA	NA	NA	NA	NA	NA	NA	NA	NA	NA	NA	NA	NA	NA	NA	NA	NA	NA	NA	NA	NA	NA	NA	NA	NA	NA	NA	NA	NA	NA	NA	NA	NA	NA	NA	NA	NA	NA	NA	NA	NA	NA	NA	NA	NA	NA	NA	NA	NA	NA	NA	NA	NA	NA	NA	NA	NA	NA	NA	NA	NA	NA	NA	NA	NA	NA	NA	NA	NA	NA	NA	NA	NA	NA	NA	NA	NA	NA	NA	NA	NA	NA	NA	NA	NA	NA	NA	NA	NA	NA	NA	NA	NA	NA	NA	NA	NA	NA	NA	NA	NA	NA	NA	NA	NA	NA	NA	NA	NA	NA	NA	NA	NA	NA	NA	NA	NA	NA	NA	NA	NA	NA	NA	NA	NA	NA	NA	NA	NA	NA	NA	NA	NA	NA	NA	NA	NA	NA	NA	NA	NA	NA	NA	NA	NA	NA	NA	NA	NA	NA	NA	NA	NA	NA	NA	NA	NA	NA	NA	NA	NA	NA	NA	NA	NA	NA	NA	NA	NA	NA	NA	NA	NA	NA	NA	NA	NA	NA	NA	NA	NA	NA	NA	NA	NA	NA	NA	NA	NA	NA	NA	NA	NA	NA	NA	NA	NA	NA	NA	NA	NA	NA	NA	NA	NA	NA	NA	NA	NA	NA	NA	NA	NA	NA	NA	NA	NA	NA	NA	NA	NA	NA	NA	NA	NA	NA	NA	NA	NA	NA	NA	NA	NA	NA	NA	NA	NA	NA	NA	NA	NA	NA	NA	NA	NA	NA	NA	NA	NA	NA	NA	NA	NA	NA	NA	NA	NA	NA	NA	NA	NA	NA	NA	NA	NA	NA	NA	NA	NA	NA	NA	NA	NA	NA	NA	NA	NA	NA	NA	NA	NA	NA	NA	NA	NA	NA	NA	NA	NA	NA	NA	NA	NA	NA	NA	NA	NA	NA	NA	NA	NA	NA	NA	NA	NA	NA	NA	NA	NA	NA	NA	NA	NA	NA	NA	NA	NA	NA	NA	NA	NA	NA	NA	NA	NA	NA	NA	NA	NA	NA	NA	NA	NA	NA	NA	NA	NA	NA	NA	NA	NA	NA	NA	NA	NA	NA	NA	NA	NA	NA	NA	NA	NA	NA	NA	NA	NA	NA	NA	NA	NA	NA	NA	NA	NA	NA	NA	NA	NA	NA	NA	NA	NA	NA	NA	NA	NA	NA	NA	NA	NA	NA	NA	NA	NA	NA	NA	NA	NA	NA	NA	NA	NA	NA	NA	NA	NA	NA	NA	NA	NA	NA	NA	NA	NA	NA	NA	NA	NA	NA	NA	NA	NA	NA	NA	NA	NA	NA	NA	NA	NA	NA	NA	NA	NA	NA	NA	NA	NA	NA	NA	NA	NA	NA	NA	NA	NA	NA	NA	NA	NA	NA	NA	NA	NA	NA	NA	NA	NA	NA	NA	NA	NA	NA	NA	NA	NA	NA	NA	NA	NA	NA	NA	NA	NA	NA	NA	NA	NA	NA	NA	NA	NA	NA	NA	NA	NA	NA	NA	NA	NA	NA	NA	NA	NA	NA	NA	NA	NA	NA	NA	NA	NA	NA	NA	NA	NA	NA	NA	NA	NA	NA	NA	NA	NA	NA	NA	NA	NA	NA	NA	NA	NA	NA	NA	NA	NA	NA	NA	NA	NA	NA	NA	NA	NA	NA	NA	NA	NA	NA	NA	NA	NA	NA	NA	NA	NA	NA	NA	NA	NA	NA	NA	NA	NA	NA	NA	NA	NA	NA	NA	NA	NA	NA	NA	NA	NA	NA	NA	NA	NA	NA	NA	NA	NA	NA	NA	NA	NA	NA	NA	NA	NA	NA	NA	NA	NA	NA	NA	NA	NA	NA	NA	NA	NA	NA	NA	NA	NA	NA	NA	NA	NA	NA	NA	NA	NA	NA	NA	NA	NA	NA	NA	NA	NA	NA	NA	NA	NA	NA	NA	NA	NA	NA	NA	NA	NA	NA	NA	NA	NA	NA	NA	NA	NA	NA	NA	NA	NA	NA	NA	NA	NA	NA	NA	NA	NA	NA	NA	NA	NA	NA	NA	NA	NA	NA	NA	NA	NA	NA	NA	NA	NA	NA	NA	NA	NA	NA	NA	NA	NA	NA	NA	NA	NA	NA	NA	NA	NA	NA	NA	NA	NA	NA	NA	NA	NA	NA	NA	NA	NA	NA	NA	NA	NA	NA	NA	NA	NA	NA	NA	NA	NA	NA	NA	NA	NA	NA	NA	NA	NA	NA	NA	NA	NA	NA	NA	NA	NA	NA	NA	NA	NA	NA	NA	NA	NA	NA	NA	NA	NA	NA	NA	NA	NA	NA	NA	NA	NA	NA	NA	NA	NA	NA	NA	NA	NA	NA	NA	NA	NA	NA	NA	NA	NA	NA	NA	NA	NA	NA	NA	NA	NA	NA	NA	NA	NA	NA	NA	NA	NA	NA	NA	NA	NA	NA	NA	NA	NA	NA	NA	NA	NA	NA	NA	NA	NA	NA	NA	NA	NA	NA	NA	NA	NA	NA	NA	NA	NA	NA	NA	NA	NA	NA	NA	NA	NA	NA	NA	NA	NA	NA	NA	NA	NA	NA	NA	NA	NA	NA	NA	NA	NA	NA	NA	NA	NA	NA	NA	NA	NA	NA	NA	NA	NA	NA	NA	NA	NA	NA	NA	NA	NA	NA	NA	NA	NA	NA	NA	NA	NA	NA	NA	NA	NA	NA	NA	NA	NA	NA	NA	NA	NA	NA	NA	NA	NA	NA	NA	NA	NA	NA	NA	NA	NA	NA	NA	NA	NA	NA	NA	NA	NA	NA	NA	NA	NA	NA	NA	NA	NA	NA	NA	NA	NA	NA	NA	NA	NA	NA	NA	NA	NA	NA	NA	NA	NA	NA	NA	NA	NA	NA	NA	NA	NA	NA	NA	NA	NA	NA	NA	NA	NA	NA	NA	NA	NA	NA	NA	NA	NA	NA	NA	NA	NA	NA	NA	NA	NA	NA	NA	NA	NA	NA	NA	NA	NA	NA	NA	NA	NA	NA	NA	NA	NA	NA	NA	NA	NA	NA	NA	NA	NA	NA	NA	NA	NA	NA	NA	NA	NA	NA	NA	NA	NA	NA	NA	NA	NA	NA	NA	NA	NA	NA	NA	NA	NA	NA	NA	NA	NA	NA	NA	NA	NA	NA	NA	NA	NA	NA	NA	NA	NA	NA	NA	NA	NA	NA	NA	NA	0.006000	0.011000	0.022000	0.030000	0.051000	0.065000	0.074000	0.080000	0.082000	0.082000	0.090000	0.094000	0.095000	0.093000	0.087000	0.078000	0.065000	0.046000	0.019000	0.009000	0.005000	0.004000	0.004000	0.003000	0.003000	0.002000	0.002000	0.002000	0.002000	0.001000	0.001000	0.001000	0.002000	0.002000	0.004000	0.004000	0.003000	0.001000	0.001000	0.002000	0.005000	0.006000	0.006000	0.005000	0.002000	0.001000	0.001000	0.001000	0.001000	0.000000	0.001000	0.003000	0.004000	0.003000	0.004000	0.004000	0.005000	0.009000	0.019000	0.025000	0.028000	0.038000	0.045000	0.064000	0.077000	0.084000	0.088000	0.088000	0.085000	0.078000	0.068000	0.066000	0.071000	0.072000	0.071000	0.066000	0.069000	0.068000	0.065000	0.069000	0.070000	0.068000	0.073000	0.075000	0.075000	0.072000	0.065000	0.055000	0.054000	0.051000	0.054000	0.054000	0.050000	0.042000	0.027000	0.019000	0.006000	0.004000	0.004000	0.004000	0.002000	0.007000	0.015000	0.021000	0.022000	0.021000	0.017000	0.015000	0.022000	0.025000	0.025000	0.039000	0.047000	0.050000	0.060000	0.081000	0.120000	0.143000	0.155000	0.160000	0.159000	0.165000	0.180000	0.186000	0.186000	0.182000	0.187000	0.185000	0.192000	0.191000	0.199000	0.220000	0.317000	0.345000	0.358000	0.361000	0.358000	0.364000	0.346000	0.332000	0.305000	0.295000	0.316000	0.359000	0.381000	0.391000	0.433000	0.439000	0.441000	0.460000	0.518000	0.526000	0.531000	0.530000	0.523000	0.512000	0.516000	0.511000	0.517000	0.516000	0.507000	0.466000	0.458000	0.484000	0.499000	0.511000	0.506000	0.492000	0.489000	0.477000	0.453000	0.445000	0.448000	0.441000	0.470000	0.486000	0.611000	0.685000	0.727000	0.835000	0.902000	0.938000	0.960000	0.973000	0.980000	0.984000	0.987000	0.988000	0.987000	0.990000	0.991000	0.991000	0.990000	0.989000	0.988000	0.985000	0.981000	0.982000	0.982000	0.981000	0.978000	0.975000	0.970000	0.963000	0.952000	0.938000	0.935000	0.928000	0.918000	0.904000	0.878000	0.868000	0.850000	0.818000	0.765000	0.742000	0.732000	0.712000	0.679000	0.621000	0.594000	0.546000	0.523000	0.482000	0.416000	0.388000	0.376000	0.354000	0.311000	0.236000	0.198000	0.180000	0.173000	0.191000	0.230000	0.249000	0.259000	0.262000	0.277000	0.310000	0.328000	0.368000	0.451000	0.500000	0.611000	0.670000	0.704000	0.722000	0.731000	0.733000	0.728000	0.717000	0.691000	0.646000	0.585000	0.487000	0.322000	0.243000	0.096000	0.037000	0.012000	0.009000	0.009000	0.007000	0.007000	0.008000	0.008000	0.010000	0.016000	0.030000	0.039000	0.043000	0.044000	0.050000	0.052000	0.051000	0.053000	0.051000	0.044000	0.045000	0.042000	0.037000	0.029000	0.017000	0.013000	0.012000	0.013000	0.014000	0.012000	0.014000	0.019000	0.022000	0.023000	0.022000	0.018000	0.019000	0.017000	0.014000	0.008000	0.006000	0.006000	0.009000	0.009000	0.009000	0.006000	0.010000	0.020000	0.025000	0.028000	0.029000	0.028000	0.031000	0.032000	0.039000	0.044000	0.047000	0.048000	0.048000	0.046000	0.043000	0.046000	0.047000	0.056000	0.082000	0.104000	0.121000	0.135000	0.145000	0.153000	0.158000	0.161000	0.161000	0.176000	0.187000	0.195000	0.200000	0.203000	0.221000	0.235000	0.245000	0.252000	0.256000	0.258000	0.257000	0.271000	0.280000	0.287000	0.291000	0.293000	0.292000	0.289000	0.283000	0.273000	0.260000	0.243000	0.219000	0.211000	0.199000	0.179000	0.175000	0.166000	0.151000	0.149000	0.144000	0.147000	0.148000	0.160000	0.167000	0.170000	0.169000	0.165000	0.156000	0.143000	0.125000	0.120000	0.123000	0.140000	0.151000	0.183000	0.206000	0.264000	0.306000	0.337000	0.415000	0.467000	0.505000	0.532000	0.548000	0.559000	0.673000	0.705000	0.727000	0.742000	0.752000	0.783000	0.805000	0.820000	0.830000	0.835000	0.837000	0.836000	0.831000	0.823000	0.811000	0.739000	0.698000	0.642000	0.622000	0.593000	0.550000	0.490000	0.472000	0.449000	0.420000	0.384000	0.337000	0.324000	0.307000	0.284000	0.280000	0.272000	0.258000	0.258000	0.271000	0.278000	0.282000	0.281000	0.276000	0.284000	0.287000	0.286000	0.281000	0.271000	0.274000	0.273000	0.287000	0.294000	0.297000	0.296000	0.291000	0.298000	0.300000	0.298000	0.292000	0.281000	0.263000	0.240000	0.205000	0.193000	0.175000	0.150000	0.114000	0.065000	0.046000	0.039000	0.038000	0.036000	0.030000	0.021000	0.018000	0.013000	0.005000	0.003000	0.002000	0.003000	0.002000	0.001000	0.001000	0.001000	0.002000	0.003000	0.004000	0.008000	0.017000	0.024000	0.048000	0.048000	0.046000	0.041000	0.032000	0.020000	0.016000	0.016000	0.013000	0.010000	0.004000	0.001000	0.001000	0.003000	0.003000	0.005000	0.006000	0.006000	0.004000	0.004000	0.006000	0.007000	0.009000	0.011000	0.015000	0.017000	0.018000	0.017000	0.014000	0.009000	0.008000	0.005000	0.005000	0.003000	0.003000	0.004000	0.004000	0.005000	0.005000	0.004000	0.005000	0.004000	0.003000	0.002000	0.003000	0.002000	0.003000	0.003000	0.003000	0.003000	0.002000	0.002000	0.002000	0.002000	0.001000	0.001000	0.001000	0.001000	0.002000	0.001000	0.002000	0.001000	0.001000	0.002000	0.010000	0.074000	0.120000	0.153000	0.175000	0.191000	0.200000	0.210000	0.219000	0.228000	0.237000	0.247000	0.256000	0.265000	0.274000	0.284000	0.293000	0.302000	0.311000	0.343000	0.366000	0.381000	0.391000	0.397000	0.397000	0.393000	0.383000	0.365000	0.340000	0.304000	0.309000	0.310000	0.327000	0.338000	0.343000	0.345000	0.342000	0.336000	0.327000	0.314000	0.298000	0.277000	0.250000	0.244000	0.234000	0.219000	0.200000	0.198000	0.194000	0.186000	0.175000	0.160000	0.159000	0.156000	0.151000	0.143000	0.131000	0.115000	0.113000	0.108000	0.100000	0.090000	0.077000	0.073000	0.079000	0.096000	0.109000	0.118000	0.147000	0.170000	0.189000	0.242000	0.286000	0.321000	0.349000	0.371000	0.389000	0.401000	0.410000	0.415000	0.417000	0.416000	0.412000	0.404000	0.411000	0.415000	0.416000	0.414000	0.409000	0.400000	0.387000	0.374000	0.361000	0.349000	0.336000	0.324000	0.312000	0.300000	0.287000	0.275000	0.263000	0.251000	0.239000	0.227000	0.215000	0.203000	0.188000	0.167000	0.142000	0.136000	0.140000	0.160000	0.175000	0.188000	0.196000	0.201000	0.202000	0.199000	0.192000	0.180000	0.161000	0.157000	0.148000	0.133000	0.111000	0.105000	0.107000	0.106000	0.113000	0.117000	0.134000	0.146000	0.153000	0.156000	0.155000	0.151000	0.142000	0.129000	0.111000	0.084000	0.047000	0.032000	0.027000	0.026000	0.023000	0.018000	0.016000	0.013000	0.008000	0.006000	0.003000	0.002000	0.002000	0.003000	0.003000	0.002000	0.002000	0.003000	0.003000	0.002000	0.002000	0.004000	0.006000	0.008000	0.008000	0.008000	0.006000	0.003000	0.002000	NA	NA	NA	NA	NA	NA	NA	NA	NA	NA	NA	NA	NA	NA	NA	NA	NA	NA	NA	NA	NA	NA	NA	NA	NA	NA	NA	NA	NA	NA	NA	NA	NA	NA	NA	NA	NA	NA	NA	NA	NA	NA	NA	NA	NA	NA	NA	NA	NA	NA	NA	NA	NA	NA	NA	NA	NA	NA	NA	NA	NA	NA	NA	NA	NA	NA	NA	NA	NA	NA	NA	NA	NA	NA	NA	NA	NA	NA	NA	NA	NA	NA	NA	NA	NA	NA	NA	NA	NA	NA	NA	NA	NA	NA	NA	NA	NA	NA	NA	NA	NA	NA	NA	NA	NA	NA	NA	NA	NA	NA	NA	NA	NA	NA	NA	NA	NA	NA	NA	NA	NA	NA	NA	NA	NA	NA	NA	NA	NA	NA	NA	NA	NA	NA	NA	NA	NA	NA	NA	NA	NA	NA	NA	NA	NA	NA	NA	NA	NA	NA	NA	NA	NA	NA	NA	NA	NA	NA	NA	NA	NA	NA	NA	NA	NA	NA	NA	NA	NA	NA	NA	NA	NA	NA	NA	NA	NA	NA	NA	NA	NA	NA	NA	NA	NA	NA	NA	NA	NA	NA	NA	NA	NA	NA	NA	NA	NA	NA	NA	NA	NA	NA	NA	NA	NA	NA	NA	NA	NA	NA	NA	NA	NA	NA	NA	NA	NA	NA	NA	NA	NA	NA	NA	NA	NA	NA	NA	NA	NA	NA	NA	NA	NA	NA	NA	NA	NA	NA	NA	NA	NA	NA	NA	NA	NA	NA	NA	NA	NA	NA	NA	NA	NA	NA	NA	NA	NA	NA	NA	NA	NA	NA	NA	NA	NA	NA	NA	NA	NA	NA	NA	NA	NA	NA	0.013000	0.023000	0.031000	0.037000	0.040000	0.042000	0.044000	0.046000	0.047000	0.048000	0.049000	0.049000	0.049000	0.049000	0.047000	0.043000	0.046000	0.047000	0.047000	0.045000	0.042000	0.037000	0.038000	0.045000	0.049000	0.052000	0.053000	0.053000	0.051000	0.046000	0.040000	0.030000	0.027000	0.028000	0.027000	0.031000	0.032000	0.039000	0.044000	0.045000	0.044000	0.041000	0.043000	0.042000	0.040000	0.035000	0.035000	0.033000	0.028000	0.021000	0.019000	0.014000	0.014000	0.016000	0.024000	0.029000	0.033000	0.035000	0.034000	0.039000	0.042000	0.041000	0.039000	0.042000	0.052000	0.058000	0.061000	0.062000	0.063000	0.063000	0.060000	0.053000	0.030000	0.012000	0.005000	0.002000	0.001000	0.001000	0.001000	0.001000	0.002000	0.003000	0.003000	0.004000	0.004000	0.003000	0.003000	0.002000	0.002000	0.003000	0.001000	0.001000	0.002000	0.002000	0.001000	0.001000	0.002000	0.006000	0.016000	0.022000	0.039000	0.049000	0.077000	0.096000	0.109000	0.146000	0.173000	0.192000	0.205000	0.213000	0.242000	0.261000	0.274000	0.281000	0.308000	0.326000	0.337000	0.344000	0.345000	0.407000	0.452000	0.566000	0.652000	0.716000	0.761000	0.795000	0.818000	0.835000	0.846000	0.853000	0.857000	0.858000	0.855000	0.849000	0.839000	0.824000	0.803000	0.772000	0.729000	0.731000	0.730000	0.724000	0.714000	0.700000	0.682000	0.682000	0.678000	0.668000	0.652000	0.628000	0.623000	0.611000	0.593000	0.590000	0.582000	0.568000	0.569000	0.567000	0.558000	0.544000	0.523000	0.520000	0.511000	0.515000	0.514000	0.509000	0.498000	0.480000	0.451000	0.408000	0.393000	0.370000	0.339000	0.293000	0.232000	0.150000	0.117000	0.119000	0.117000	0.111000	0.114000	0.113000	0.109000	0.100000	0.086000	0.066000	0.060000	0.049000	0.047000	0.050000	0.062000	0.070000	0.074000	0.075000	0.073000	0.068000	0.060000	0.046000	0.042000	0.025000	0.022000	0.016000	0.015000	0.017000	0.025000	0.030000	0.047000	0.060000	0.070000	0.078000	0.084000	0.101000	0.112000	0.118000	0.121000	0.121000	0.117000	0.123000	0.125000	0.137000	0.144000	0.165000	0.181000	0.190000	0.194000	0.194000	0.189000	0.180000	0.165000	0.143000	0.111000	0.067000	0.050000	0.025000	0.017000	0.015000	0.010000	0.009000	0.010000	0.010000	0.008000	0.008000	0.011000	0.019000	0.040000	0.054000	0.064000	0.069000	0.072000	0.071000	0.067000	0.061000	0.050000	0.048000	0.044000	0.045000	0.044000	0.049000	0.051000	0.050000	0.056000	0.059000	0.059000	0.058000	0.011000	0.009000	0.005000	0.003000	0.003000	0.004000	0.006000	0.008000	0.008000	0.010000	0.011000	0.010000	0.012000	0.012000	0.011000	0.008000	0.008000	0.005000	0.005000	0.006000	0.007000	0.009000	0.011000	0.028000	0.040000	0.048000	0.053000	0.056000	0.055000	0.016000	0.012000	0.012000	0.014000	0.022000	0.042000	0.056000	0.093000	0.121000	0.190000	0.240000	0.277000	0.301000	0.317000	0.359000	0.391000	0.411000	0.424000	0.432000	0.435000	0.432000	0.424000	0.411000	0.391000	0.387000	0.398000	0.433000	0.459000	0.477000	0.487000	0.491000	0.491000	0.486000	0.476000	0.462000	0.442000	0.411000	0.401000	0.405000	0.406000	0.402000	0.393000	0.378000	0.357000	0.353000	0.345000	0.350000	0.374000	0.391000	0.402000	0.408000	0.408000	0.404000	0.395000	0.380000	0.358000	0.328000	0.320000	0.306000	0.307000	0.304000	0.296000	0.301000	0.300000	0.292000	0.280000	0.280000	0.277000	0.271000	0.279000	0.283000	0.285000	0.284000	0.280000	0.274000	0.305000	0.309000	0.311000	0.310000	0.306000	0.299000	0.288000	0.274000	0.257000	0.253000	0.244000	0.229000	0.228000	0.223000	0.213000	0.197000	0.173000	0.139000	0.089000	0.085000	0.078000	0.069000	0.056000	0.042000	0.023000	NA	NA	NA	NA	NA	NA	NA	NA	NA	NA	NA	NA	NA	NA	NA	NA	NA	NA	NA	NA	NA	NA	NA	NA	NA	NA	NA	NA	NA	NA	NA	NA	NA	NA	NA	NA	NA	NA	NA	NA	NA	NA	NA	NA	NA	NA	NA	NA	NA	NA	NA	NA	NA	NA	NA	NA	NA	NA	NA	NA	NA	NA	NA	NA	NA	NA	NA	NA	NA	NA	NA	NA	NA	NA	NA	NA	NA	NA	NA	NA	NA	NA	NA	NA	NA	NA	NA	NA	NA	NA	NA	NA	NA	NA	NA	NA	NA	NA	NA	NA	NA	NA	NA	NA	NA	NA	NA	NA	0.006000	0.010000	0.022000	0.055000	0.080000	0.101000	0.117000	0.129000	0.137000	0.145000	0.153000	0.161000	0.169000	0.177000	0.185000	0.192000	0.200000	0.207000	0.214000	0.221000	0.229000	0.236000	0.243000	0.250000	0.257000	0.264000	0.271000	0.278000	0.284000	0.291000	0.298000	0.305000	0.312000	0.319000	0.326000	0.334000	0.341000	0.348000	0.355000	0.363000	0.370000	0.378000	0.385000	0.393000	0.401000	0.409000	0.417000	0.426000	0.434000	0.443000	0.451000	0.460000	0.470000	0.479000	0.489000	0.494000	0.497000	0.496000	0.492000	0.485000	0.478000	0.472000	0.465000	0.459000	0.453000	0.447000	0.441000	0.436000	0.430000	0.425000	0.420000	0.415000	0.410000	0.405000	0.400000	0.396000	0.391000	0.387000	0.383000	0.378000	0.374000	0.370000	0.366000	0.362000	0.359000	0.355000	0.351000	0.348000	0.344000	0.340000	0.337000	0.330000	0.321000	0.307000	0.289000	0.264000	0.231000	0.190000	0.178000	0.179000	0.177000	0.175000	0.173000	0.171000	0.169000	0.167000	0.164000	0.161000	0.159000	0.156000	0.152000	0.149000	0.146000	0.142000	0.138000	0.134000	0.130000	0.126000	0.121000	0.116000	0.112000	0.106000	0.097000	0.084000	0.081000	0.076000	0.067000	0.052000	0.047000	0.039000	0.027000	0.023000	0.017000	0.016000	0.013000	0.013000	0.012000	0.009000	0.008000	0.006000	0.003000	0.002000	0.002000	0.002000	0.004000	0.028000	0.027000	0.029000	0.037000	0.040000	0.050000	0.054000	0.065000	0.070000	0.069000	0.073000	0.073000	0.099000	0.114000	0.120000	0.136000	0.144000	0.161000	0.200000	0.223000	0.237000	0.242000	0.239000	0.245000	0.245000	0.239000	0.223000	0.196000	0.148000	0.067000	0.029000	0.010000	0.001000	0.000000	0.001000	0.000000	0.001000	0.002000	0.003000	0.003000	0.004000	0.003000	0.004000	0.003000	0.003000	0.004000	0.014000	0.034000	0.045000	0.051000	0.053000	0.050000	0.043000	0.041000	0.035000	0.034000	0.045000	0.051000	0.052000	0.050000	0.043000	0.031000	0.025000	0.014000	0.009000	0.007000	0.004000	0.003000	0.003000	0.001000	0.001000	0.001000	0.001000	0.001000	0.001000	0.002000	0.004000	0.004000	0.006000	0.006000	0.008000	0.008000	0.011000	0.017000	0.017000	0.020000	0.030000	0.108000	0.158000	0.191000	0.209000	0.250000	0.272000	0.284000	0.315000	0.331000	0.338000	0.336000	0.326000	0.304000	0.265000	0.201000	0.097000	0.049000	0.043000	0.031000	0.028000	0.035000	0.051000	0.086000	0.160000	0.206000	0.292000	0.304000	0.307000	0.326000	0.338000	0.341000	0.338000	0.345000	0.369000	0.379000	0.379000	0.370000	0.348000	0.342000	0.325000	0.292000	0.281000	0.264000	0.239000	0.204000	0.153000	0.084000	0.059000	0.050000	0.048000	0.044000	0.038000	0.035000	0.031000	0.024000	0.009000	0.003000	0.002000	0.002000	0.001000	0.001000	0.001000	0.003000	0.003000	0.004000	0.006000	0.006000	0.004000	0.007000	0.007000	0.006000	0.007000	0.011000	0.012000	0.012000	0.011000	0.013000	0.012000	0.009000	0.002000	0.002000	0.004000	0.004000	0.003000	0.003000	0.007000	0.009000	0.023000	0.032000	0.036000	0.037000	0.034000	0.027000	0.015000	0.010000	0.008000	0.002000	0.002000	0.003000	0.005000	0.110000	0.120000	0.126000	0.128000	0.127000	0.123000	0.115000	0.102000	0.084000	0.058000	0.048000	0.046000	0.041000	0.042000	0.040000	0.036000	0.038000	0.037000	0.034000	0.029000	0.020000	0.008000	0.007000	0.004000	0.003000	0.003000	0.004000	0.007000	0.007000	0.006000	0.002000	0.000000	0.000000	0.001000	0.000000	0.000000	0.000000	0.000000	0.001000	0.001000	0.000000	0.000000	0.000000	0.001000	0.001000	0.001000	0.000000	0.001000	0.002000	0.003000	0.006000	0.013000	0.017000	0.020000	0.020000	0.019000	0.021000	0.031000	0.038000	0.043000	0.047000	0.048000	0.048000	0.047000	0.043000	0.037000	0.037000	0.034000	0.028000	0.027000	0.030000	0.031000	0.036000	0.038000	0.037000	0.040000	0.040000	0.038000	0.033000	0.027000	0.026000	0.028000	0.029000	0.028000	0.025000	0.018000	0.022000	0.032000	0.038000	0.042000	0.043000	0.051000	0.055000	0.057000	0.057000	0.054000	0.048000	0.039000	0.026000	0.019000	0.007000	0.002000	0.001000	0.004000	0.010000	0.020000	0.026000	0.028000	0.027000	0.029000	0.034000	0.045000	0.070000	0.084000	0.114000	0.129000	0.174000	0.199000	0.212000	0.220000	0.223000	0.221000	0.215000	0.203000	0.183000	0.154000	0.113000	0.098000	0.074000	0.066000	0.066000	0.064000	0.059000	0.052000	0.052000	0.052000	0.051000	0.050000	0.049000	0.047000	0.045000	0.043000	0.038000	0.030000	0.019000	0.015000	0.015000	0.018000	0.019000	0.019000	0.016000	0.016000	0.014000	0.013000	0.010000	0.008000	0.009000	0.007000	0.003000	0.002000	0.001000	0.001000	0.002000	0.005000	0.006000	0.009000	0.010000	0.008000	0.009000	0.006000	0.006000	0.004000	0.002000	0.002000	0.001000	0.000000	0.000000	0.000000	0.000000	0.000000	0.001000	0.001000	0.002000	0.003000	0.003000	0.002000	0.001000	0.001000	0.001000	0.001000	0.000000	0.001000	0.001000	0.001000	0.000000	0.000000	0.001000	0.001000	0.001000	0.000000	0.000000	0.000000	0.001000	0.001000	0.001000	0.001000	0.001000	0.001000	0.002000	0.004000	0.007000	0.015000	0.019000	0.020000	0.019000	0.015000	0.018000	0.026000	0.030000	0.030000	0.028000	0.028000	0.026000	0.027000	0.031000	0.032000	0.037000	0.039000	0.044000	0.045000	0.044000	0.040000	0.034000	0.024000	0.010000	0.004000	0.004000	0.006000	0.010000	0.011000	0.011000	0.013000	0.013000	0.011000	0.006000	0.004000	0.005000	0.005000	0.010000	0.012000	0.012000	0.009000	0.009000	0.006000	0.005000	0.002000	0.002000	0.002000	0.001000	0.001000	0.001000	0.003000	0.005000	0.004000	0.002000	0.001000	0.001000	0.001000	0.003000	0.003000	0.002000	0.001000	0.001000	0.001000	0.001000	0.002000	0.002000	0.002000	0.003000	0.002000	0.002000	0.003000	0.004000	0.007000	0.008000	0.007000	0.007000	0.009000	0.013000	0.015000	0.019000	0.020000	0.019000	0.016000	0.015000	0.016000	0.015000	0.011000	0.004000	0.003000	0.003000	0.004000	0.005000	0.006000	0.007000	0.007000	0.008000	0.008000	0.009000	0.020000	0.047000	0.062000	0.070000	0.088000	0.097000	0.101000	0.114000	0.119000	0.119000	0.114000	0.103000	0.099000	0.089000	0.071000	0.061000	0.045000	0.037000	0.035000	0.031000	0.020000	0.016000	0.016000	0.018000	0.017000	0.014000	0.007000	0.003000	0.002000	0.001000	0.001000	0.001000	0.001000	0.000000	0.001000	0.003000	0.003000	0.004000	0.003000	0.007000	0.008000	0.007000	0.005000	0.004000	0.004000	0.005000	0.005000	0.004000	0.004000	0.006000	0.011000	0.014000	0.016000	0.015000	0.013000	0.014000	0.026000	0.126000	0.187000	0.313000	0.388000	0.434000	0.461000	0.476000	0.483000	0.503000	0.512000	0.540000	0.601000	0.637000	0.658000	0.669000	0.707000	0.728000	0.772000	0.795000	0.807000	0.812000	0.827000	0.835000	0.835000	0.829000	0.814000	0.790000	0.743000	0.662000	0.655000	0.640000	0.612000	0.565000	0.328000	0.291000	0.228000	0.122000	0.005000	0.002000	0.001000	0.002000	0.003000	0.002000	0.001000	0.001000	0.001000	0.004000	0.002000	0.004000	0.007000	0.013000	0.015000	0.016000	0.017000	0.017000	0.014000	0.018000	0.029000	0.041000	0.045000	0.047000	0.048000	0.047000	0.044000	0.048000	0.064000	0.077000	0.087000	0.095000	0.122000	0.145000	0.163000	0.177000	0.187000	0.194000	0.199000	0.203000	0.203000	0.200000	0.195000	0.187000	0.176000	0.162000	0.160000	0.157000	0.151000	0.142000	0.130000	0.108000	0.069000	0.051000	0.019000	0.003000	0.001000	0.001000	0.001000	0.000000	0.000000	0.000000	0.000000	0.004000	0.005000	0.007000	0.008000	0.006000	0.006000	0.004000	0.003000	0.002000	0.002000	0.001000	0.002000	0.005000	0.002000	0.006000	0.007000	0.007000	0.005000	0.005000	0.005000	0.006000	0.010000	0.011000	0.010000	0.010000	0.010000	0.011000	0.014000	0.022000	0.037000	0.046000	0.049000	0.059000	0.081000	0.092000	0.228000	0.240000	0.244000	0.240000	0.247000	0.267000	0.276000	0.279000	0.273000	0.258000	0.230000	0.218000	0.192000	0.180000	0.178000	0.183000	0.183000	0.176000	0.161000	0.133000	0.120000	0.096000	0.086000	0.067000	0.033000	0.018000	0.010000	0.005000	0.006000	0.005000	0.006000	0.006000	0.004000	0.005000	0.006000	0.011000	0.014000	0.015000	0.018000	0.018000	0.021000	0.028000	0.031000	0.031000	0.028000	0.030000	0.029000	0.031000	0.052000	0.064000	0.072000	0.076000	0.092000	0.099000	0.100000	0.108000	0.109000	0.105000	0.096000	0.092000	0.096000	0.094000	0.087000	0.070000	0.038000	0.023000	0.022000	0.026000	0.026000	0.024000	0.017000	0.006000	0.005000	0.002000	0.003000	0.003000	0.002000	0.003000	0.002000	0.001000	0.002000	0.001000	0.001000	0.001000	0.001000	0.004000	0.009000	0.021000	0.038000	0.039000	0.048000	0.051000	0.050000	0.045000	0.033000	0.035000	0.033000	0.029000	0.005000	0.003000	0.003000	0.004000	0.004000	0.001000	0.001000	0.001000	0.002000	0.002000	0.002000	0.002000	0.003000	0.005000	0.006000	0.010000	0.012000	0.013000	0.017000	0.019000	0.019000	0.022000	0.024000	0.024000	0.022000	0.014000	0.016000	0.016000	0.013000	0.006000	0.003000	0.004000	0.003000	0.001000	0.000000	0.000000	0.000000	0.000000	0.000000	0.001000	0.001000	0.002000	0.001000	0.001000	0.001000	0.001000	0.001000	0.004000	0.003000	0.003000	0.021000	0.074000	0.085000	0.089000	0.101000	0.105000	0.119000	0.125000	0.126000	0.120000	0.106000	0.078000	0.031000	0.008000	0.004000	0.003000	0.002000	0.002000	0.002000	0.002000	0.001000	0.002000	0.001000	0.001000	0.001000	0.001000	0.000000	0.000000	0.000000	0.000000	0.000000	0.001000	0.002000	0.002000	0.001000	0.001000	0.001000	0.001000	0.001000	0.000000	0.000000	0.000000	0.000000	0.000000	0.001000	0.002000	0.000000	0.000000	0.000000	0.000000	0.001000	0.003000	0.003000	0.004000	0.006000	0.007000	0.009000	0.009000	0.007000	0.004000	0.002000	0.003000	0.005000	0.005000	0.006000	0.006000	0.007000	0.007000	0.005000	0.005000	0.002000	0.001000	0.001000	0.002000	0.004000	0.004000	0.003000	0.012000	0.005000	0.002000	0.002000	0.002000	0.003000	0.006000	0.007000	0.006000	0.006000	0.014000	0.017000	0.024000	0.027000	0.027000	0.030000	0.038000	0.041000	0.041000	0.037000	0.029000	0.026000	0.019000	0.017000	0.012000	0.011000	0.012000	0.011000	0.013000	0.013000	0.016000	0.017000	0.016000	0.013000	0.007000	0.005000	0.005000	0.006000	0.006000	0.007000	0.011000	0.013000	0.013000	0.011000	0.015000	0.018000	0.018000	0.016000	0.012000	0.011000	0.009000	0.005000	0.004000	0.003000	0.004000	0.006000	0.007000	0.006000	0.004000	0.003000	0.004000	0.006000	0.006000	0.005000	0.005000	0.007000	0.008000	0.007000	0.006000	0.006000	0.010000	0.011000	0.016000	0.028000	0.036000	0.054000	0.097000	0.125000	0.147000	0.165000	0.179000	0.225000	0.261000	0.290000	0.312000	0.330000	0.340000	0.343000	0.340000	0.349000	0.351000	0.368000	0.412000	0.440000	0.457000	0.466000	0.468000	0.485000	0.494000	0.496000	0.493000	0.504000	0.508000	0.505000	0.497000	0.480000	0.477000	0.486000	0.488000	0.485000	0.475000	0.457000	0.428000	0.419000	0.402000	0.375000	0.331000	0.317000	0.290000	0.282000	0.274000	0.258000	0.232000	0.189000	0.170000	0.165000	0.170000	0.186000	0.195000	0.198000	0.196000	0.188000	0.173000	0.149000	0.140000	0.125000	0.134000	0.160000	0.230000	0.277000	0.382000	0.452000	0.497000	0.527000	0.545000	0.553000	0.555000	0.551000	0.539000	0.519000	0.487000	0.478000	0.460000	0.459000	0.451000	0.436000	0.413000	0.377000	0.321000	0.300000	0.257000	0.186000	0.055000	0.037000	0.037000	0.034000	0.026000	0.012000	0.011000	0.012000	0.010000	0.006000	0.005000	0.005000	0.010000	0.012000	0.011000	0.009000	0.003000	0.003000	0.003000	0.003000	0.002000	0.005000	0.006000	0.009000	0.016000	0.029000	0.067000	0.148000	0.198000	0.226000	0.242000	0.248000	0.246000	0.238000	0.239000	0.250000	0.253000	0.250000	0.239000	0.217000	0.179000	0.114000	0.083000	0.069000	0.045000	0.032000	0.016000	0.009000	0.007000	0.006000	0.003000	0.001000	0.001000	0.001000	0.001000	0.002000	0.004000	0.005000	0.004000	0.004000	0.004000	0.004000	0.004000	0.010000	0.020000	0.020000	0.017000	0.011000	0.008000	0.008000	0.010000	0.009000	0.010000	0.025000	0.034000	0.039000	0.041000	0.049000	0.052000	0.052000	0.047000	0.047000	0.043000	0.042000	0.038000	0.038000	0.035000	0.027000	0.024000	0.017000	0.014000	0.014000	0.012000	0.007000	0.005000	0.001000	0.000000	0.000000	0.000000	0.003000	0.003000	0.005000	0.005000	0.004000	0.004000	0.005000	0.004000	0.008000	0.010000	0.014000	0.016000	0.015000	0.011000	0.004000	0.004000	0.001000	0.000000	0.000000	0.001000	0.001000	0.000000	0.000000	0.000000	0.001000	0.000000	0.000000	0.001000	0.001000	0.004000	0.010000	0.022000	0.032000	0.038000	0.039000	0.038000	0.040000	0.039000	0.042000	0.051000	0.054000	0.063000	0.067000	0.067000	0.062000	0.063000	0.069000	0.070000	0.080000	0.087000	0.090000	0.089000	0.081000	0.067000	0.061000	0.049000	0.020000	0.017000	0.010000	0.006000	0.005000	0.005000	0.003000	0.003000	0.003000	0.005000	0.005000	0.006000	0.006000	0.008000	0.009000	0.012000	0.014000	0.021000	0.025000	0.037000	0.046000	0.050000	0.052000	0.052000	0.049000	0.043000	0.033000	0.019000	0.013000	0.011000	0.008000	0.003000	0.001000	0.001000	0.001000	0.000000	0.001000	0.002000	0.003000	0.004000	0.006000	0.007000	0.007000	0.008000	0.008000	0.007000	0.006000	0.007000	0.006000	0.005000	0.005000	0.007000	0.007000	0.007000	0.005000	0.005000	0.004000	0.002000	0.002000	0.003000	0.003000	0.005000	0.005000	0.004000	0.005000	0.005000	0.004000	0.004000	0.003000	0.004000	0.003000	0.002000	0.001000	0.001000	0.002000	0.003000	0.007000	0.010000	0.011000	0.010000	0.008000	0.004000	0.003000	0.003000	0.002000	0.002000	0.003000	0.003000	0.004000	0.007000	0.009000	0.014000	0.017000	0.019000	0.018000	0.016000	0.013000	0.007000	0.004000	0.004000	0.002000	0.002000	0.003000	0.002000	0.003000	0.003000	0.004000	0.004000	0.010000	0.013000	0.024000	0.031000	0.035000	0.036000	0.044000	0.049000	0.051000	0.062000	0.090000	0.110000	0.161000	0.197000	0.221000	0.241000	0.256000	0.267000	0.274000	0.276000	0.272000	0.264000	0.251000	0.250000	0.246000	0.235000	0.219000	0.193000	0.186000	0.174000	0.175000	0.171000	0.178000	0.183000	0.204000	0.218000	0.228000	0.233000	0.234000	0.231000	0.224000	0.211000	0.191000	0.162000	0.118000	0.054000	0.047000	0.036000	0.034000	0.031000	0.032000	0.032000	0.031000	0.031000	0.029000	0.028000	0.024000	0.018000	0.016000	0.018000	0.018000	0.016000	0.012000	0.012000	0.013000	0.013000	0.012000	0.013000	0.012000	0.014000	0.020000	0.024000	0.026000	0.025000	0.030000	0.031000	0.039000	0.043000	0.058000	0.068000	0.074000	0.077000	0.077000	0.074000	0.068000	0.069000	0.068000	0.064000	0.057000	0.049000	0.042000	0.034000	0.022000	0.018000	0.011000	0.008000	0.008000	0.007000	0.005000	0.004000	0.004000	0.004000	0.003000	0.002000	0.001000	0.001000	0.001000	0.002000	0.005000	0.006000	0.011000	0.014000	0.015000	0.015000	0.017000	0.018000	0.017000	0.013000	0.009000	0.007000	0.004000	0.003000	0.004000	0.003000	0.003000	0.005000	0.005000	0.004000	0.005000	0.005000	0.003000	0.001000	0.000000	0.000000	0.001000	0.001000	0.002000	0.004000	0.004000	0.004000	0.003000	0.002000	0.003000	0.003000	0.001000	0.001000	0.001000	0.002000	0.002000	0.001000	0.000000	0.001000	0.002000	0.002000	0.001000	0.002000	0.004000	0.005000	0.005000	0.004000	0.005000	0.004000	0.003000	0.003000	0.004000	0.005000	0.004000	0.003000	0.003000	0.003000	0.004000	0.007000	0.009000	0.010000	0.010000	0.009000	0.010000	0.011000	0.010000	0.009000	0.006000	0.006000	0.006000	0.007000	0.007000	0.009000	0.011000	0.011000	0.016000	0.018000	0.028000	0.035000	0.040000	0.044000	0.046000	0.046000	0.045000	0.042000	0.038000	0.032000	0.023000	0.022000	0.019000	0.019000	0.025000	0.029000	0.056000	0.066000	0.074000	0.080000	0.083000	0.085000	0.085000	0.095000	0.103000	0.107000	0.110000	0.113000	0.115000	0.117000	0.119000	0.121000	0.123000	0.122000	0.119000	0.114000	0.106000	0.096000	0.083000	0.067000	0.047000	0.040000	0.032000	0.030000	0.026000	0.021000	0.014000	0.005000	0.001000	NA	NA	NA	NA	NA	NA	NA	NA	NA	NA	NA	NA	NA	NA	NA	NA	NA	NA	NA	NA	NA	NA	NA	NA	NA	NA	NA	NA	NA	NA	NA	NA	NA	NA	NA	NA	NA	NA	NA	NA	NA	NA	NA	NA	NA	NA	NA	NA	NA	NA	NA	NA	NA	NA	NA	NA	NA	NA	NA	NA	NA	NA	NA	NA	NA	NA	NA	NA	NA	NA	NA	NA	NA	NA	NA	NA	NA	NA	NA	NA	NA	NA	NA	NA	NA	NA	NA	NA	NA	NA	NA	NA	NA	NA	NA	NA	NA	NA	NA	NA	NA	NA	NA	NA	NA	NA	NA	NA	NA	NA	NA	NA	NA	NA	NA	NA	NA	NA	NA	NA	NA	NA	NA	NA	NA	NA	NA	NA	NA	NA	NA	NA	NA	NA	NA	NA	NA	NA	NA	NA	NA	NA	NA	NA	NA	NA	NA	NA	NA	NA	NA	NA	NA	NA	NA	NA	NA	NA	NA	NA	NA	NA	NA	NA	NA	NA	NA	NA	NA	NA	NA	NA	NA	NA	NA	NA	NA	NA	NA	NA	NA	NA	NA	NA	NA	NA	NA	NA	NA	NA	NA	NA	NA	NA	NA	NA	NA	NA	NA	NA	NA	NA	NA	NA	NA	NA	NA	NA	NA	NA	NA	NA	NA	NA	NA	NA	NA	NA	NA	NA	NA	NA	NA	NA	NA	NA	NA	NA	NA	NA	NA	NA	NA	NA	NA	NA	NA	NA	NA	NA	NA	NA	NA	NA	NA	NA	NA	NA	NA	NA	NA	NA	NA	NA	NA	NA	NA	NA	NA	NA	NA	NA	NA	NA	NA	NA	NA	NA	NA	NA	NA	NA	NA	NA	NA	NA	NA	NA	NA	NA	NA	NA	NA	NA	NA	NA	NA	NA	NA	NA	NA	NA	NA	NA	NA	NA	NA	NA	NA	NA	NA	NA	NA	NA	0.058000	0.106000	0.146000	0.179000	0.206000	0.225000	0.238000	0.277000	0.380000	0.455000	0.510000	0.549000	0.577000	0.596000	0.608000	0.616000	0.644000	0.663000	0.676000	0.685000	0.689000	0.689000	0.686000	0.681000	0.673000	0.662000	0.648000	0.629000	0.606000	0.577000	0.542000	0.497000	0.484000	0.465000	0.441000	0.411000	0.369000	0.311000	0.231000	0.199000	0.191000	0.179000	0.161000	0.135000	0.099000	0.085000	0.082000	0.086000	0.086000	0.083000	0.088000	0.090000	0.090000	0.097000	0.101000	0.102000	0.102000	0.111000	0.117000	0.119000	0.118000	0.114000	0.137000	0.154000	0.165000	0.196000	0.219000	0.234000	0.244000	0.249000	0.250000	0.247000	0.240000	0.245000	0.245000	0.242000	0.234000	0.220000	0.219000	0.233000	0.241000	0.246000	0.245000	0.241000	0.233000	0.219000	0.198000	0.169000	0.127000	0.112000	0.090000	0.083000	0.084000	0.082000	0.078000	0.070000	0.057000	0.040000	0.015000	0.005000	0.001000	0.001000	0.000000	0.000000	0.000000	0.000000	0.001000	0.000000	0.000000	0.001000	0.001000	0.001000	0.001000	0.003000	0.004000	0.004000	0.007000	0.008000	0.008000	0.008000	0.007000	0.007000	0.007000	0.006000	0.005000	0.002000	0.001000	0.001000	0.001000	0.002000	0.003000	0.005000	0.006000	0.006000	0.006000	0.004000	0.002000	0.001000	NA	NA	NA	NA	NA	NA	NA	NA	NA	NA	NA	NA	NA	NA	NA	NA	NA	NA	NA	NA	NA	NA	NA	NA	NA	NA	NA	NA	NA	NA	NA	NA	NA	NA	NA	NA	NA	NA	NA	NA	NA	NA	NA	NA	NA	NA	NA	NA	NA	NA	NA	NA	NA	NA	NA	NA	NA	NA	NA	NA	NA	NA	NA	NA	NA	NA	NA	NA	NA	NA	NA	NA	NA	NA	NA	NA	NA	NA	NA	NA	NA	NA	NA	NA	NA	NA	NA	NA	NA	NA	NA	NA	NA	NA	NA	NA	NA	NA	NA	NA	NA	NA	NA	NA	NA	NA	NA	NA	NA	NA	NA	NA	NA	NA	NA	NA	NA	NA	NA	NA	NA	NA	NA	NA	NA	NA	NA	NA	NA	NA	NA	NA	NA	NA	NA	NA	NA	NA	NA	0.003000	0.004000	0.005000	0.005000	0.007000	0.012000	0.026000	0.036000	0.044000	0.052000	0.060000	0.067000	0.074000	0.081000	0.087000	0.094000	0.100000	0.106000	0.111000	0.117000	0.122000	0.127000	0.132000	0.137000	0.141000	0.146000	0.150000	0.154000	0.158000	0.162000	0.165000	0.169000	0.172000	0.175000	0.178000	0.181000	0.184000	0.187000	0.189000	0.192000	0.194000	0.196000	0.199000	0.201000	0.202000	0.204000	0.206000	0.205000	0.202000	0.195000	0.186000	0.173000	0.173000	0.170000	0.164000	0.169000	0.171000	0.171000	0.168000	0.162000	0.153000	0.155000	0.155000	0.152000	0.147000	0.139000	0.142000	0.142000	0.140000	0.149000	0.180000	0.206000	0.226000	0.242000	0.254000	0.452000	0.480000	0.499000	0.512000	0.520000	0.523000	0.521000	0.515000	0.503000	0.485000	0.458000	0.420000	0.366000	0.348000	0.322000	0.287000	0.238000	0.168000	0.073000	0.037000	0.023000	0.018000	0.017000	0.028000	0.058000	0.078000	0.093000	0.102000	0.126000	0.144000	0.158000	0.166000	0.170000	0.171000	0.167000	0.159000	0.145000	0.124000	0.118000	0.107000	0.090000	0.086000	0.078000	0.090000	0.123000	0.148000	0.163000	0.204000	0.233000	0.252000	0.266000	0.274000	0.278000	0.278000	0.272000	0.278000	0.280000	0.278000	0.272000	0.261000	0.243000	0.217000	0.181000	0.168000	0.127000	0.122000	0.125000	0.124000	0.120000	0.111000	0.099000	0.097000	0.103000	0.105000	0.020000	0.011000	0.007000	0.002000	0.001000	0.001000	0.002000	0.002000	0.001000	0.001000	0.001000	0.001000	0.001000	0.001000	0.001000	0.001000	0.002000	0.003000	0.004000	0.005000	0.005000	0.006000	0.006000	0.007000	0.008000	0.020000	0.022000	0.022000	0.021000	0.023000	0.023000	0.028000	0.030000	0.031000	0.031000	0.035000	0.038000	0.049000	0.058000	0.097000	0.099000	0.114000	0.125000	0.133000	0.138000	0.124000	0.118000	0.109000	0.098000	0.096000	0.093000	0.088000	0.080000	0.081000	0.078000	0.083000	0.085000	0.083000	0.078000	0.069000	0.056000	0.053000	0.046000	0.035000	0.020000	0.014000	0.013000	0.009000	0.009000	0.010000	0.016000	0.066000	0.196000	0.294000	0.361000	0.410000	0.446000	0.470000	0.540000	0.590000	0.626000	0.652000	0.671000	0.683000	0.690000	0.693000	0.692000	0.705000	0.712000	0.716000	0.714000	0.709000	0.698000	0.682000	0.656000	0.620000	0.577000	0.519000	0.498000	0.495000	0.507000	0.513000	0.514000	0.510000	0.501000	0.486000	0.486000	0.482000	0.472000	0.458000	0.435000	0.405000	0.362000	0.306000	0.227000	0.119000	0.075000	0.058000	0.035000	0.035000	0.032000	0.027000	0.019000	0.017000	0.019000	0.019000	0.016000	0.018000	0.019000	0.023000	0.026000	0.027000	0.026000	0.023000	0.017000	0.009000	0.010000	0.009000	0.007000	0.003000	0.004000	0.006000	0.013000	0.017000	0.019000	0.020000	0.019000	0.015000	0.010000	0.009000	0.005000	0.004000	0.005000	0.007000	0.008000	0.009000	0.009000	0.013000	0.014000	0.014000	0.014000	0.014000	0.017000	0.025000	0.047000	0.063000	0.074000	0.080000	0.084000	0.084000	0.093000	0.098000	0.099000	0.098000	0.105000	0.108000	0.108000	0.104000	0.095000	0.082000	0.064000	0.058000	0.069000	0.076000	0.079000	0.079000	0.076000	0.081000	0.082000	0.080000	0.011000	0.016000	0.019000	0.020000	0.025000	0.028000	0.029000	0.028000	0.026000	0.020000	0.019000	0.022000	0.023000	0.028000	0.044000	0.055000	0.062000	0.082000	0.135000	0.174000	0.200000	0.217000	0.262000	0.294000	0.317000	0.331000	0.370000	0.475000	0.551000	0.606000	0.646000	0.674000	0.693000	0.705000	0.711000	0.713000	0.711000	0.705000	0.694000	0.677000	0.653000	0.620000	0.610000	0.594000	0.571000	0.537000	0.492000	0.429000	0.342000	0.222000	0.176000	0.113000	0.089000	0.055000	0.043000	0.046000	0.048000	0.056000	0.061000	0.063000	0.075000	0.082000	0.104000	0.132000	0.165000	0.256000	0.318000	0.364000	0.394000	0.416000	0.429000	0.438000	0.440000	0.438000	0.431000	0.418000	0.399000	0.371000	0.332000	0.277000	0.199000	0.093000	0.081000	0.064000	0.040000	0.031000	0.028000	0.023000	0.023000	0.021000	0.016000	0.010000	0.007000	0.003000	0.004000	0.002000	0.003000	0.004000	0.009000	0.013000	0.015000	0.016000	0.016000	0.014000	0.012000	0.007000	0.006000	0.003000	0.001000	0.001000	0.001000	0.002000	0.002000	0.001000	0.001000	0.003000	0.003000	0.006000	0.007000	0.006000	0.005000	0.005000	0.004000	0.005000	0.008000	0.015000	0.076000	0.122000	0.153000	0.174000	0.189000	0.199000	0.204000	0.225000	0.239000	0.247000	0.251000	0.250000	0.262000	0.269000	0.271000	0.268000	0.260000	0.247000	0.226000	0.195000	0.185000	0.169000	0.167000	0.160000	0.148000	0.148000	0.144000	0.136000	0.137000	0.136000	0.130000	0.120000	0.105000	0.082000	0.052000	0.051000	0.056000	0.058000	0.058000	0.055000	0.048000	0.049000	0.057000	0.062000	0.066000	0.067000	0.067000	0.064000	0.060000	0.053000	0.045000	0.033000	0.030000	0.032000	0.031000	0.028000	0.029000	0.028000	0.025000	0.020000	0.012000	0.009000	0.008000	0.007000	0.007000	0.006000	0.005000	0.010000	0.013000	0.014000	0.014000	0.017000	0.018000	0.017000	0.015000	0.015000	0.014000	0.011000	0.007000	0.005000	0.005000	0.004000	0.005000	0.004000	0.003000	0.002000	0.001000	0.001000	0.000000	0.000000	0.000000	0.001000	0.001000	0.001000	0.001000	0.003000	0.003000	0.004000	0.005000	0.004000	0.002000	0.002000	0.002000	0.001000	0.001000	0.002000	0.003000	0.003000	0.003000	0.002000	0.001000	0.001000	0.002000	0.002000	0.002000	0.004000	0.027000	0.022000	0.021000	0.019000	0.014000	0.007000	0.005000	0.004000	0.005000	0.004000	0.003000	0.003000	0.002000	0.002000	0.003000	0.010000	0.016000	0.019000	0.020000	0.026000	0.030000	0.031000	0.030000	0.027000	0.021000	0.013000	0.010000	0.004000	0.002000	0.001000	0.001000	0.002000	0.004000	0.004000	0.007000	0.008000	0.008000	0.010000	0.010000	0.009000	0.007000	0.007000	0.006000	0.003000	0.004000	0.004000	0.006000	0.006000	0.005000	0.005000	0.004000	0.002000	0.002000	0.002000	0.003000	0.003000	0.004000	0.007000	0.015000	0.020000	0.023000	0.024000	0.022000	0.019000	0.013000	0.005000	0.003000	0.002000	0.002000	0.002000	0.002000	0.003000	0.005000	0.005000	0.005000	0.003000	0.005000	0.010000	0.013000	0.014000	0.014000	0.012000	0.008000	0.007000	0.005000	0.001000	0.000000	0.000000	0.000000	0.000000	0.001000	0.004000	0.005000	0.005000	0.014000	0.019000	0.021000	0.022000	0.019000	0.021000	0.027000	0.045000	0.057000	0.064000	0.068000	0.114000	0.145000	0.224000	0.281000	0.338000	0.378000	0.406000	0.424000	0.435000	0.441000	0.441000	0.437000	0.428000	0.412000	0.388000	0.352000	0.342000	0.326000	0.302000	0.297000	0.286000	0.269000	0.248000	0.245000	0.239000	0.230000	0.218000	0.202000	0.198000	0.189000	0.191000	0.189000	0.182000	0.170000	0.152000	0.146000	0.137000	0.121000	0.036000	0.039000	0.040000	0.046000	0.049000	0.050000	0.049000	0.046000	0.048000	0.047000	0.044000	0.039000	0.040000	0.038000	0.033000	0.025000	0.023000	0.024000	0.024000	0.022000	0.018000	0.012000	0.010000	0.010000	0.009000	0.010000	0.010000	0.012000	0.013000	0.017000	0.020000	0.020000	0.019000	0.016000	0.017000	0.016000	0.019000	0.019000	0.024000	0.027000	0.028000	0.027000	0.023000	0.018000	0.010000	0.007000	0.006000	0.004000	0.003000	0.004000	0.003000	0.003000	0.004000	0.008000	0.011000	0.018000	0.023000	0.025000	0.026000	0.025000	0.022000	0.016000	0.009000	0.006000	0.005000	0.003000	0.003000	0.007000	0.008000	0.009000	0.008000	0.008000	0.007000	0.009000	0.014000	0.026000	0.059000	0.084000	0.101000	0.112000	0.119000	0.122000	0.123000	0.120000	0.113000	0.102000	0.087000	0.067000	0.039000	0.028000	0.013000	0.007000	0.005000	0.007000	0.014000	0.018000	0.020000	0.021000	0.023000	0.023000	0.024000	0.024000	0.023000	0.021000	0.022000	0.023000	0.022000	0.020000	0.016000	0.017000	0.016000	0.015000	0.017000	0.018000	0.017000	0.016000	0.013000	0.009000	0.009000	0.012000	0.013000	0.013000	0.013000	0.011000	0.012000	0.017000	0.020000	0.022000	0.023000	0.023000	0.027000	0.030000	0.031000	0.031000	0.030000	0.027000	0.023000	0.024000	0.030000	0.035000	0.038000	0.039000	0.039000	0.038000	0.035000	0.037000	0.038000	0.039000	0.039000	0.039000	0.039000	0.037000	0.034000	0.029000	0.022000	0.021000	0.019000	0.015000	0.015000	0.013000	0.011000	0.012000	0.011000	0.010000	0.011000	0.010000	0.009000	0.011000	0.016000	0.020000	0.023000	0.024000	0.024000	0.022000	0.019000	0.015000	0.009000	0.008000	0.005000	0.005000	0.007000	0.007000	0.007000	0.009000	0.010000	0.010000	0.009000	0.007000	0.007000	0.007000	0.006000	0.003000	0.003000	0.002000	NA	NA	NA	NA	NA	NA	NA	NA	NA	NA	NA	NA	NA	NA	NA	NA	NA	NA	NA	NA	NA	NA	NA	NA	NA	NA	NA	NA	NA	NA	NA	NA	NA	NA	NA	NA	NA	NA	NA	NA	NA	NA	NA	NA	NA	NA	NA	NA	NA	NA	NA	NA	NA	NA	NA	NA	NA	NA	NA	NA	NA	NA	NA	NA	NA	NA	NA	NA	NA	NA	NA	NA	NA	NA	NA	NA	NA	NA	NA	NA	NA	NA	NA	NA	NA	NA	NA	NA	NA	NA	NA	NA	NA	NA	NA	NA	NA	NA	NA	NA	NA	NA	NA	NA	NA	NA	NA	NA	NA	NA	NA	NA	NA	NA	NA	NA	NA	NA	NA	NA	NA	NA	NA	NA	NA	NA	NA	NA	NA	NA	NA	NA	NA	NA	NA	NA	NA	NA	NA	NA	NA	NA	NA	NA	NA	NA	NA	NA	NA	NA	NA	NA	NA	NA	NA	NA	NA	NA	NA	NA	NA	NA	NA	NA	NA	NA	NA	NA	NA	NA	NA	NA	NA	NA	NA	NA	0.003000	0.005000	0.006000	0.006000	0.008000	0.016000	0.021000	0.025000	0.027000	0.028000	0.027000	0.025000	0.028000	0.029000	0.037000	0.043000	0.023000	0.023000	0.021000	0.018000	0.019000	0.016000	0.012000	0.007000	0.005000	0.005000	0.004000	0.002000	0.001000	0.000000	0.000000	0.002000	0.003000	0.002000	0.003000	0.005000	0.011000	0.015000	0.017000	0.024000	0.028000	0.030000	0.030000	0.028000	0.023000	0.023000	0.021000	0.017000	0.017000	0.030000	0.040000	0.046000	0.062000	0.106000	0.139000	0.163000	0.179000	0.189000	0.195000	0.196000	0.211000	0.220000	0.224000	0.225000	0.221000	0.212000	0.197000	0.176000	0.147000	0.103000	0.042000	0.017000	0.007000	0.004000	0.002000	0.002000	0.001000	0.001000	0.000000	0.000000	0.001000	0.001000	0.001000	0.004000	0.005000	0.006000	0.005000	0.006000	0.005000	0.004000	0.004000	0.002000	0.002000	0.003000	0.003000	0.005000	0.050000	0.073000	0.089000	0.100000	0.130000	0.151000	0.166000	0.339000	0.343000	0.364000	0.379000	0.387000	0.391000	0.389000	0.383000	0.371000	0.373000	0.369000	0.361000	0.347000	0.324000	0.289000	0.240000	0.222000	0.197000	0.162000	0.149000	0.129000	0.099000	0.087000	0.085000	0.090000	0.105000	0.115000	0.121000	0.143000	0.159000	0.171000	0.180000	0.185000	0.187000	0.184000	0.176000	0.164000	0.161000	0.167000	0.170000	0.169000	0.164000	0.154000	0.138000	0.115000	0.109000	0.098000	0.081000	0.085000	0.087000	0.084000	0.027000	0.015000	0.015000	0.018000	0.020000	0.020000	0.018000	0.013000	0.012000	0.014000	0.021000	0.025000	0.027000	0.035000	0.039000	0.041000	0.041000	0.038000	0.033000	0.034000	0.032000	0.030000	0.032000	0.032000	0.038000	0.055000	0.066000	0.096000	0.118000	0.132000	0.142000	0.147000	0.148000	0.145000	0.137000	0.125000	0.107000	0.079000	0.040000	0.024000	0.019000	0.017000	0.019000	0.027000	0.032000	0.034000	0.043000	0.049000	0.052000	0.052000	0.049000	0.044000	0.035000	0.032000	0.027000	0.019000	0.016000	0.017000	0.022000	0.024000	0.025000	0.023000	0.020000	0.020000	0.024000	0.027000	0.027000	0.027000	0.026000	0.031000	0.044000	0.055000	0.062000	0.067000	0.071000	0.072000	0.072000	0.069000	0.073000	0.074000	0.083000	0.090000	0.094000	0.111000	0.124000	0.134000	0.141000	0.145000	0.148000	0.152000	0.155000	0.158000	0.161000	0.164000	0.167000	0.169000	0.171000	0.174000	0.176000	0.178000	0.180000	0.181000	0.183000	0.184000	0.186000	0.185000	0.181000	0.174000	0.165000	0.167000	0.167000	0.164000	0.159000	0.151000	0.155000	0.158000	0.161000	0.163000	0.166000	0.169000	0.171000	0.173000	0.175000	0.177000	0.179000	0.180000	0.182000	0.183000	0.185000	0.186000	0.187000	0.188000	0.188000	0.189000	0.189000	0.190000	0.190000	0.190000	0.190000	0.190000	0.190000	0.190000	0.189000	0.189000	0.188000	0.187000	0.186000	0.185000	0.184000	0.182000	0.181000	0.179000	0.178000	0.176000	0.174000	0.172000	0.169000	0.167000	0.164000	0.162000	0.159000	0.156000	0.153000	0.149000	0.146000	0.142000	0.138000	0.134000	0.130000	0.126000	0.121000	0.116000	0.111000	0.106000	0.101000	0.095000	0.089000	0.083000	0.077000	0.071000	0.064000	0.057000	0.050000	0.042000	0.034000	0.033000	0.031000	0.034000	0.035000	0.042000	0.048000	0.051000	0.053000	0.064000	0.072000	0.084000	0.088000	0.090000	0.089000	0.086000	0.084000	0.081000	0.077000	0.074000	0.070000	0.063000	0.052000	0.049000	0.044000	0.036000	0.023000	0.019000	0.018000	0.021000	0.022000	0.022000	0.019000	0.020000	0.019000	0.017000	0.012000	0.006000	0.003000	0.002000	0.002000	0.001000	0.001000	0.001000	0.002000	0.001000	0.001000	0.002000	0.003000	0.002000	0.001000	0.002000	0.001000	0.001000	0.002000	0.004000	0.004000	0.004000	0.003000	0.005000	0.005000	0.008000	0.010000	0.010000	0.008000	0.005000	0.005000	0.007000	0.007000	0.011000	0.013000	0.014000	0.014000	0.012000	0.010000	0.006000	0.005000	0.008000	0.019000	0.045000	0.064000	0.076000	0.084000	0.107000	0.123000	0.168000	0.200000	0.222000	0.238000	0.247000	0.275000	0.296000	0.308000	0.315000	0.317000	0.315000	0.307000	0.293000	0.272000	0.243000	0.203000	0.189000	0.168000	0.147000	0.117000	0.107000	0.106000	0.101000	0.104000	0.119000	0.161000	0.189000	0.207000	0.219000	0.225000	0.227000	0.226000	0.220000	0.226000	0.228000	0.226000	0.218000	0.206000	0.205000	0.201000	0.191000	0.177000	0.154000	0.123000	0.112000	0.094000	0.068000	0.059000	0.045000	0.026000	0.019000	0.017000	0.013000	0.013000	0.011000	0.007000	0.006000	0.007000	0.006000	0.008000	0.008000	0.007000	0.007000	0.006000	0.005000	0.005000	0.007000	0.007000	0.010000	0.018000	0.023000	0.036000	0.046000	0.052000	0.070000	0.081000	0.088000	0.091000	0.106000	0.116000	0.121000	0.122000	0.119000	0.111000	0.099000	0.081000	0.075000	0.065000	0.063000	0.059000	0.050000	0.048000	0.045000	0.037000	0.026000	0.022000	0.016000	0.014000	0.015000	0.015000	0.018000	0.026000	0.032000	0.034000	0.035000	0.033000	0.029000	0.029000	0.027000	0.023000	0.017000	0.008000	0.004000	0.003000	0.003000	0.002000	0.002000	0.001000	0.001000	0.002000	0.004000	0.006000	0.006000	0.008000	0.014000	0.017000	0.019000	0.018000	0.016000	0.011000	0.004000	0.001000	0.001000	0.002000	0.002000	0.002000	0.004000	0.010000	0.003000	0.004000	0.004000	0.005000	0.004000	0.006000	0.010000	0.012000	0.018000	0.022000	0.024000	0.022000	0.018000	0.011000	0.009000	0.009000	0.008000	0.008000	0.012000	0.014000	0.014000	0.012000	0.009000	0.009000	0.008000	0.010000	0.009000	0.011000	0.011000	0.010000	0.007000	0.010000	0.011000	0.011000	0.009000	0.010000	0.009000	0.007000	0.004000	0.002000	0.002000	0.003000	0.003000	0.004000	0.006000	0.014000	0.019000	0.022000	0.023000	0.022000	0.026000	0.037000	0.044000	0.048000	0.053000	0.051000	0.047000	0.039000	0.037000	0.033000	0.026000	0.025000	0.028000	0.037000	0.043000	0.045000	0.045000	0.043000	0.038000	0.030000	0.027000	0.023000	0.022000	0.020000	0.021000	0.021000	0.019000	0.014000	0.008000	0.005000	0.005000	0.010000	0.013000	0.022000	0.028000	0.031000	0.032000	0.031000	0.027000	0.022000	0.018000	0.013000	0.012000	0.009000	0.004000	0.002000	0.001000	0.002000	0.002000	0.002000	0.001000	0.001000	0.001000	0.001000	0.002000	0.002000	0.008000	0.011000	0.013000	0.013000	0.011000	0.008000	0.008000	0.009000	0.009000	0.008000	0.005000	0.004000	0.002000	0.001000	0.001000	0.002000	0.002000	0.001000	0.002000	0.005000	0.007000	0.012000	0.016000	0.017000	0.023000	0.026000	0.027000	0.028000	0.029000	0.029000	0.027000	0.030000	0.039000	0.045000	0.048000	0.048000	0.047000	0.051000	0.054000	0.054000	0.051000	0.053000	0.054000	0.051000	0.054000	0.055000	0.053000	0.057000	0.059000	0.058000	0.054000	0.056000	0.055000	0.051000	0.045000	0.035000	0.032000	0.033000	0.041000	0.063000	0.119000	0.258000	0.359000	0.428000	0.477000	0.513000	0.539000	0.604000	0.648000	0.679000	0.701000	0.762000	0.744000	0.717000	0.710000	0.697000	0.719000	0.735000	0.745000	0.775000	0.796000	0.811000	0.854000	0.887000	0.909000	0.925000	0.936000	0.944000	0.948000	0.951000	0.952000	0.953000	0.952000	0.951000	0.949000	0.946000	0.940000	0.932000	0.919000	0.901000	0.878000	0.847000	0.805000	0.641000	0.582000	0.562000	0.534000	0.496000	0.443000	0.370000	0.340000	0.331000	0.336000	0.336000	0.330000	0.320000	0.304000	0.280000	0.246000	0.200000	0.185000	0.095000	0.087000	0.088000	0.084000	0.077000	0.064000	0.047000	0.022000	0.012000	0.009000	0.008000	0.006000	0.006000	0.005000	0.002000	0.001000	0.001000	0.002000	0.003000	0.006000	0.008000	0.013000	0.017000	0.026000	0.032000	0.036000	0.037000	0.036000	0.034000	0.029000	0.024000	0.023000	0.021000	0.017000	0.011000	0.009000	0.009000	0.008000	0.005000	0.004000	0.003000	0.004000	0.005000	0.008000	0.017000	0.041000	0.102000	0.146000	0.178000	0.200000	0.214000	0.223000	0.227000	0.227000	0.222000	0.214000	0.200000	0.181000	0.151000	0.110000	0.049000	0.024000	0.014000	0.011000	0.005000	0.003000	0.002000	0.005000	0.007000	0.007000	0.006000	0.004000	0.003000	0.003000	0.003000	0.001000	0.002000	0.002000	0.003000	0.005000	0.006000	0.009000	0.011000	0.012000	0.011000	0.012000	0.012000	0.016000	0.018000	0.018000	0.018000	0.016000	0.018000	0.019000	0.019000	0.016000	0.017000	0.017000	0.014000	0.014000	0.013000	0.015000	0.015000	0.014000	0.011000	0.006000	0.004000	0.004000	0.003000	0.003000	0.004000	0.004000	0.006000	0.006000	0.009000	0.054000	0.056000	0.057000	0.054000	0.048000	0.038000	0.025000	0.020000	0.015000	0.010000	0.009000	0.010000	0.010000	0.008000	0.005000	0.003000	0.003000	0.003000	0.003000	0.004000	0.004000	0.003000	0.003000	0.003000	0.001000	0.001000	0.001000	0.001000	0.001000	0.003000	0.004000	0.003000	0.007000	0.009000	0.010000	0.010000	0.008000	0.009000	0.012000	0.013000	0.013000	0.016000	0.026000	0.032000	0.036000	0.030000	0.030000	0.034000	0.036000	0.068000	0.148000	0.202000	0.242000	0.270000	0.338000	0.388000	0.421000	0.445000	0.461000	0.471000	0.476000	0.477000	0.472000	0.461000	0.464000	0.464000	0.458000	0.447000	0.430000	0.406000	0.369000	0.314000	0.237000	0.134000	0.095000	0.042000	0.025000	0.018000	0.007000	0.004000	0.002000	0.002000	0.002000	0.002000	0.002000	0.001000	0.001000	0.001000	0.002000	0.001000	0.002000	0.003000	0.003000	0.002000	0.001000	0.001000	0.002000	0.003000	0.006000	0.007000	0.011000	0.022000	0.030000	0.049000	0.063000	0.072000	0.077000	0.079000	0.078000	0.074000	0.067000	0.011000	0.007000	0.005000	0.005000	0.007000	0.008000	0.011000	0.013000	0.019000	0.034000	0.046000	0.053000	0.058000	0.060000	0.059000	0.066000	0.070000	0.070000	0.068000	0.063000	0.054000	0.053000	0.049000	0.041000	0.029000	0.012000	0.012000	0.009000	0.013000	0.016000	0.016000	0.021000	0.032000	0.061000	0.081000	0.095000	0.105000	0.110000	0.112000	0.112000	0.123000	0.131000	0.136000	0.138000	0.138000	0.149000	0.221000	0.201000	0.193000	0.173000	0.138000	0.082000	0.056000	0.047000	0.035000	0.032000	0.025000	0.015000	0.011000	0.011000	0.013000	0.012000	0.022000	0.027000	0.038000	0.058000	0.070000	0.075000	0.088000	0.116000	0.131000	0.139000	0.157000	0.167000	0.169000	0.166000	0.169000	0.166000	0.169000	0.153000	0.142000	0.120000	0.082000	0.064000	0.033000	0.017000	0.008000	0.004000	0.001000	0.002000	0.001000	0.001000	0.001000	0.001000	0.000000	0.000000	0.002000	0.002000	0.002000	0.004000	0.004000	0.005000	0.004000	0.004000	0.003000	0.002000	0.002000	0.003000	0.008000	0.011000	0.011000	0.009000	0.004000	0.004000	0.004000	0.006000	0.006000	0.005000	0.004000	0.002000	0.001000	0.001000	0.001000	0.001000	0.001000	0.001000	0.001000	0.002000	0.006000	0.007000	0.009000	0.010000	0.013000	0.011000	0.007000	0.005000	0.001000	0.000000	0.000000	0.000000	0.000000	0.000000	0.001000	0.001000	0.001000	0.001000	0.001000	0.001000	0.002000	0.001000	0.001000	0.001000	0.000000	0.000000	0.000000	0.000000	0.000000	0.000000	0.000000	0.000000	0.000000	0.000000	0.000000	0.000000	0.000000	0.002000	0.005000	0.010000	0.013000	0.018000	0.030000	0.036000	0.039000	0.040000	0.039000	0.034000	0.023000	0.005000	0.003000	0.002000	0.001000	0.002000	0.005000	0.006000	0.003000	0.004000	0.008000	0.020000	0.023000	0.029000	0.032000	0.031000	0.027000	0.017000	0.018000	0.029000	0.029000	0.034000	0.036000	0.041000	0.054000	0.061000	0.063000	0.070000	0.087000	0.095000	0.098000	0.095000	0.098000	0.100000	0.110000	0.113000	0.109000	0.102000	0.101000	0.105000	0.102000	0.105000	0.103000	0.127000	0.182000	0.335000	0.499000	0.558000	0.602000	0.631000	0.649000	0.661000	0.668000	0.669000	0.666000	0.658000	0.644000	0.623000	0.593000	0.585000	0.567000	0.530000	0.467000	0.436000	0.375000	0.262000	0.209000	0.118000	0.107000	0.086000	0.060000	0.060000	0.065000	0.066000	0.063000	0.056000	0.041000	0.037000	0.030000	0.018000	0.013000	0.011000	0.007000	0.004000	0.006000	0.011000	0.013000	0.012000	0.009000	0.008000	0.009000	0.008000	0.008000	0.009000	0.013000	0.020000	0.035000	0.044000	0.050000	0.052000	0.052000	0.050000	0.045000	0.046000	0.045000	0.047000	0.028000	0.020000	0.004000	0.002000	0.001000	0.001000	0.002000	0.001000	0.001000	0.002000	0.004000	0.003000	0.004000	0.002000	0.002000	0.003000	0.004000	0.003000	0.003000	0.007000	0.009000	0.008000	0.007000	0.008000	0.010000	0.010000	0.007000	0.010000	0.016000	0.018000	0.022000	0.024000	0.031000	0.034000	0.041000	0.055000	0.063000	0.065000	0.063000	0.056000	0.054000	0.056000	0.054000	0.056000	0.065000	0.068000	0.067000	0.061000	0.049000	0.027000	0.025000	0.027000	0.025000	0.019000	0.003000	0.001000	0.001000	0.001000	0.001000	0.002000	0.002000	0.003000	0.004000	0.007000	0.008000	0.007000	0.004000	0.002000	0.005000	0.007000	0.011000	0.016000	0.017000	0.022000	0.024000	0.022000	0.017000	0.016000	0.012000	0.005000	0.001000	0.000000	0.000000	0.001000	0.001000	0.001000	0.002000	0.002000	0.002000	0.002000	0.002000	0.002000	0.004000	0.004000	0.005000	0.005000	0.005000	0.008000	0.008000	0.006000	0.006000	0.004000	0.003000	0.002000	0.003000	0.002000	0.002000	0.000000	0.000000	0.002000	0.001000	0.001000	0.000000	0.000000	0.000000	0.001000	0.001000	0.002000	0.003000	0.006000	0.006000	0.005000	0.006000	0.006000	0.003000	0.002000	0.002000	0.006000	0.008000	0.007000	0.009000	0.012000	0.013000	0.029000	0.038000	0.041000	0.040000	0.043000	0.042000	0.038000	0.028000	0.023000	0.013000	0.008000	0.006000	0.005000	0.005000	0.004000	0.003000	0.007000	0.016000	0.040000	0.085000	0.109000	0.155000	0.181000	0.196000	0.228000	0.244000	0.251000	0.252000	0.246000	0.231000	0.204000	0.159000	0.144000	0.118000	0.110000	0.095000	0.069000	0.056000	0.034000	0.023000	0.019000	0.010000	0.011000	0.013000	0.005000	0.004000	0.001000	0.001000	0.001000	0.002000	0.002000	0.002000	0.005000	0.007000	0.006000	0.007000	0.009000	0.014000	0.025000	0.090000	0.102000	0.107000	0.107000	0.102000	0.089000	0.068000	0.069000	0.076000	0.077000	0.073000	0.076000	0.075000	0.070000	0.080000	0.086000	0.086000	0.082000	0.076000	0.067000	0.056000	0.041000	0.019000	0.017000	0.017000	0.019000	0.026000	0.028000	0.037000	0.041000	0.042000	0.039000	0.032000	0.030000	0.005000	0.004000	0.005000	0.005000	0.003000	0.004000	0.004000	0.005000	0.008000	0.008000	0.005000	0.005000	0.002000	0.002000	0.002000	0.002000	0.003000	0.006000	0.007000	0.010000	0.011000	0.014000	0.021000	0.024000	0.025000	0.022000	0.017000	0.007000	0.004000	0.004000	0.005000	0.005000	0.006000	0.009000	0.016000	0.019000	0.019000	0.017000	0.017000	0.056000	0.081000	0.095000	0.126000	0.208000	0.292000	0.341000	0.441000	0.495000	0.527000	0.545000	0.585000	0.609000	0.633000	0.638000	0.638000	0.631000	0.615000	0.610000	0.595000	0.593000	0.582000	0.582000	0.578000	0.568000	0.548000	0.541000	0.526000	0.048000	0.034000	0.028000	0.026000	0.028000	0.051000	0.064000	0.070000	0.083000	0.088000	0.089000	0.096000	0.098000	0.096000	0.102000	0.103000	0.098000	0.087000	0.095000	0.098000	0.185000	0.217000	0.295000	0.351000	0.384000	0.402000	0.411000	0.412000	0.406000	0.391000	0.393000	0.387000	0.370000	0.338000	0.313000	0.294000	0.291000	0.281000	0.261000	0.253000	0.236000	0.206000	0.152000	0.066000	0.038000	0.027000	0.025000	0.018000	0.016000	0.011000	0.009000	0.005000	0.003000	0.002000	0.003000	0.006000	0.007000	0.008000	0.007000	0.005000	0.004000	0.002000	0.001000	0.002000	0.002000	0.001000	0.000000	0.000000	0.002000	0.002000	0.001000	0.001000	0.002000	0.005000	0.007000	0.007000	0.005000	0.002000	0.004000	0.004000	0.002000	0.001000	0.001000	0.001000	0.002000	0.001000	0.001000	0.001000	0.001000	0.001000	0.001000	0.002000	0.003000	0.003000	0.002000	0.001000	0.002000	0.004000	0.005000	0.004000	0.004000	0.005000	0.005000	0.003000	0.005000	0.009000	0.019000	0.026000	0.042000	0.054000	0.061000	0.064000	0.064000	0.071000	0.073000	0.070000	0.063000	0.048000	0.024000	0.022000	0.016000	0.014000	0.008000	0.006000	0.005000	0.006000	0.008000	0.008000	0.006000	0.006000	0.004000	0.004000	0.002000	0.000000	0.001000	0.001000	0.001000	0.003000	0.003000	0.003000	0.003000	0.002000	0.002000	0.001000	0.001000	0.000000	0.000000	0.001000	0.000000	0.002000	0.007000	0.007000	0.009000	0.013000	0.015000	0.016000	0.016000	0.018000	0.026000	0.048000	0.113000	0.161000	0.197000	0.287000	0.355000	0.403000	0.433000	0.448000	0.455000	0.469000	0.465000	0.454000	0.431000	0.421000	0.401000	0.366000	0.350000	0.328000	0.323000	0.310000	0.308000	0.298000	0.298000	0.290000	0.293000	0.287000	0.272000	0.243000	0.193000	0.170000	0.159000	0.138000	0.102000	0.040000	0.008000	0.004000	0.002000	0.002000	0.004000	0.006000	0.012000	0.015000	0.016000	0.019000	0.019000	0.017000	0.017000	0.016000	0.014000	0.009000	0.007000	0.002000	0.001000	0.001000	0.001000	0.002000	0.001000	0.001000	0.001000	0.000000	0.000000	0.002000	0.002000	0.002000	0.003000	0.003000	0.003000	0.004000	0.005000	0.010000	0.019000	0.024000	0.040000	0.049000	0.053000	0.063000	0.068000	0.082000	0.090000	0.106000	0.116000	0.119000	0.116000	0.108000	0.090000	0.065000	0.056000	0.043000	0.024000	NA	NA	NA	NA	NA	NA	NA	NA	NA	NA	NA	NA	NA	NA	NA	NA	NA	NA	NA	NA	NA	NA	NA	NA	NA	NA	NA	NA	NA	NA	NA	NA	NA	NA	NA	NA	NA	NA	NA	NA	NA	NA	NA	NA	NA	NA	NA	NA	NA	NA	NA	NA	NA	NA	NA	NA	NA	NA	NA	NA	NA	NA	NA	NA	NA	NA	NA	NA	NA	NA	NA	NA	NA	NA	NA	NA	NA	NA	NA	NA	NA	NA	NA	NA	NA	NA	NA	NA	NA	NA	NA	NA	NA	NA	NA	NA	NA	NA	NA	NA	NA	NA	NA	NA	NA	NA	NA	NA	NA	NA	NA	NA	NA	NA	NA	NA	NA	NA	NA	NA	NA	NA	NA	NA	NA	NA	NA	NA	NA	NA	NA	NA	NA	NA	NA	NA	NA	NA	NA	NA	NA	NA	NA	NA	NA	NA	NA	NA	NA	NA	NA	NA	NA	NA	NA	NA	NA	NA	NA	NA	NA	NA	NA	NA	NA	NA	NA	NA	NA	NA	NA	NA	NA	NA	NA	NA	NA	NA	NA	NA	NA	NA	NA	NA	NA	NA	NA	NA	NA	NA	NA	NA	NA	NA	NA	NA	NA	NA	NA	NA	NA	NA	NA	NA	NA	NA	NA	NA	NA	NA	NA	NA	NA	NA	NA	NA	NA	NA	NA	NA	NA	NA	NA	NA	NA	NA	NA	NA	NA	NA	NA	NA	NA	NA	NA	NA	NA	NA	NA	NA	NA	NA	NA	NA	NA	NA	NA	NA	NA	NA	NA	NA	NA	NA	NA	NA	NA	NA	NA	NA	NA	NA	NA	NA	NA	NA	NA	NA	NA	NA	NA	NA	NA	NA	NA	NA	NA	NA	NA	NA	NA	NA	NA	NA	NA	NA	NA	NA	NA	NA	NA	NA	NA	NA	NA	NA	NA	NA	NA	NA	NA	NA	NA	NA	NA	NA	NA	NA	NA	NA	NA	NA	NA	NA	NA	NA	NA	NA	NA	NA	NA	NA	NA	NA	NA	NA	NA	NA	NA	NA	NA	NA	NA	NA	NA	NA	NA	NA	NA	NA	NA	NA	NA	NA	NA	NA	NA	NA	NA	NA	NA	NA	NA	NA	NA	NA	NA	NA	NA
chr1	144375693	144375694	XLOC_001362_TCONS_00002515	0	-	0.008000	0.005000	0.005000	0.005000	0.002000	0.002000	0.002000	0.003000	0.003000	0.004000	0.004000	0.005000	0.006000	0.008000	0.009000	0.009000	0.011000	0.018000	0.023000	0.034000	0.041000	0.046000	0.048000	0.047000	0.044000	0.037000	0.023000	0.017000	0.019000	0.025000	0.028000	0.027000	0.024000	0.025000	0.023000	0.024000	0.021000	0.016000	0.013000	0.013000	0.011000	0.007000	0.005000	0.005000	0.004000	0.003000	0.003000	0.005000	0.004000	0.005000	0.004000	0.002000	0.002000	0.001000	0.001000	0.001000	0.001000	0.001000	0.002000	0.005000	0.006000	0.009000	0.009000	0.008000	0.005000	0.003000	0.002000	0.002000	0.002000	0.008000	0.010000	0.010000	0.008000	0.007000	0.012000	0.015000	0.016000	0.016000	0.020000	0.023000	0.025000	0.026000	0.025000	0.023000	0.019000	0.015000	0.006000	0.003000	0.002000	0.001000	0.002000	0.002000	0.005000	0.011000	0.013000	0.014000	0.012000	0.008000	0.006000	0.006000	0.003000	0.002000	0.002000	0.000000	0.000000	0.000000	0.001000	0.001000	0.002000	0.003000	0.004000	0.002000	0.001000	0.000000	0.001000	0.001000	0.002000	0.002000	0.002000	0.003000	0.004000	0.008000	0.009000	0.013000	0.014000	0.012000	0.012000	0.010000	0.011000	0.013000	0.018000	0.020000	0.019000	0.016000	0.008000	0.003000	0.004000	0.005000	0.004000	0.002000	0.002000	0.002000	0.001000	0.001000	0.000000	0.000000	0.000000	0.000000	0.000000	0.000000	0.000000	0.000000	0.001000	0.001000	0.001000	0.001000	0.001000	0.001000	0.001000	0.001000	0.001000	0.000000	0.000000	0.001000	0.000000	0.000000	0.000000	0.001000	0.001000	0.001000	0.003000	0.003000	0.002000	0.002000	0.002000	0.004000	0.008000	0.010000	0.010000	0.009000	0.006000	0.005000	0.003000	0.003000	0.004000	0.004000	0.006000	0.007000	0.007000	0.006000	0.003000	0.001000	0.000000	0.000000	0.000000	0.001000	0.001000	0.000000	0.000000	0.000000	0.001000	0.002000	0.005000	0.005000	0.005000	0.002000	0.000000	0.000000	0.000000	0.000000	0.000000	0.001000	0.004000	0.005000	0.030000	0.041000	0.047000	0.048000	0.046000	0.039000	0.026000	0.020000	0.011000	0.008000	0.007000	0.004000	0.003000	0.003000	0.001000	0.000000	0.000000	0.000000	0.000000	0.000000	0.000000	0.000000	0.001000	0.002000	0.003000	0.003000	0.006000	0.010000	0.012000	0.011000	0.008000	0.002000	0.001000	0.002000	0.003000	0.002000	0.003000	0.004000	0.007000	0.007000	0.006000	0.004000	0.003000	0.003000	0.003000	0.002000	0.002000	0.001000	0.001000	0.001000	0.000000	0.001000	0.000000	0.000000	0.000000	0.000000	0.000000	0.001000	0.002000	0.002000	0.001000	0.001000	0.000000	0.000000	0.000000	0.001000	0.000000	0.000000	0.000000	0.000000	0.000000	0.001000	0.001000	0.002000	0.005000	0.006000	0.005000	0.005000	0.004000	0.003000	0.004000	0.006000	0.006000	0.003000	0.002000	0.002000	0.003000	0.006000	0.008000	0.010000	0.012000	0.013000	0.014000	0.013000	0.009000	0.001000	0.001000	0.001000	0.000000	0.000000	0.000000	0.001000	0.000000	0.000000	0.000000	0.000000	0.000000	0.000000	0.000000	0.001000	0.001000	0.001000	0.001000	0.001000	0.000000	0.001000	0.001000	0.002000	0.004000	0.004000	0.006000	0.006000	0.004000	0.002000	0.001000	0.000000	0.001000	0.001000	0.002000	0.002000	0.003000	0.002000	0.001000	0.001000	0.001000	0.001000	0.001000	0.001000	0.002000	0.001000	0.001000	0.002000	0.001000	0.063000	0.035000	0.020000	0.013000	0.010000	0.004000	0.001000	0.001000	0.001000	0.000000	0.000000	0.002000	0.002000	0.001000	0.001000	0.000000	0.000000	0.000000	0.000000	0.000000	0.001000	0.005000	0.008000	0.008000	0.010000	0.017000	0.019000	0.025000	0.039000	0.047000	0.051000	0.061000	0.065000	0.066000	0.062000	0.063000	0.060000	0.052000	0.037000	0.030000	0.029000	0.031000	0.032000	0.031000	0.032000	0.031000	0.033000	0.035000	0.036000	0.037000	0.037000	0.035000	0.031000	0.026000	0.027000	0.026000	0.024000	0.020000	0.015000	0.009000	0.007000	0.004000	0.003000	0.004000	0.006000	0.015000	0.031000	0.040000	0.044000	0.044000	0.040000	0.040000	0.038000	0.030000	0.017000	0.013000	0.011000	0.006000	0.003000	0.002000	0.001000	0.002000	0.001000	0.001000	0.000000	0.000000	0.000000	0.001000	0.002000	0.001000	0.004000	0.005000	0.008000	0.008000	0.009000	0.006000	0.005000	0.008000	0.010000	0.010000	0.011000	0.010000	0.007000	0.009000	0.009000	0.007000	0.003000	0.001000	0.001000	0.003000	0.004000	0.003000	0.003000	0.002000	0.001000	0.001000	0.002000	0.003000	0.010000	0.025000	0.033000	0.049000	0.057000	0.060000	0.060000	0.055000	0.046000	0.029000	0.021000	0.018000	0.013000	0.001000	0.001000	0.002000	0.001000	0.002000	0.002000	0.002000	0.003000	0.002000	0.000000	0.000000	0.001000	0.001000	0.001000	0.001000	0.000000	0.001000	0.001000	0.002000	0.005000	0.011000	0.014000	0.014000	0.012000	0.011000	0.009000	0.009000	0.010000	0.013000	0.020000	0.028000	0.035000	0.038000	0.036000	0.031000	0.019000	0.014000	0.011000	0.006000	0.003000	0.002000	0.004000	0.005000	0.007000	0.007000	0.017000	0.023000	0.025000	0.030000	0.032000	0.031000	0.027000	0.026000	0.022000	0.022000	0.019000	0.012000	0.009000	0.009000	0.006000	0.005000	0.001000	0.001000	0.003000	0.003000	0.003000	0.000000	0.000000	0.000000	0.001000	0.001000	0.008000	0.011000	0.012000	0.016000	0.024000	0.028000	0.028000	0.025000	0.019000	0.017000	0.012000	0.010000	0.009000	0.007000	0.010000	0.012000	0.011000	0.008000	0.007000	0.007000	0.009000	0.008000	0.006000	0.005000	0.006000	0.005000	0.001000	0.001000	0.001000	0.001000	0.003000	0.012000	0.018000	0.020000	0.019000	0.015000	0.007000	0.003000	0.001000	0.000000	0.000000	0.000000	0.000000	0.000000	0.000000	0.000000	0.002000	0.006000	0.013000	0.017000	0.029000	0.101000	0.143000	0.167000	0.183000	0.194000	0.199000	0.198000	0.190000	0.173000	0.142000	0.088000	0.063000	0.052000	0.033000	0.027000	0.014000	0.009000	0.006000	0.005000	0.005000	0.006000	0.006000	0.007000	0.010000	0.011000	0.014000	0.015000	0.014000	0.016000	0.016000	0.014000	0.011000	0.011000	0.014000	0.022000	0.028000	0.044000	0.055000	0.062000	0.065000	0.066000	0.075000	0.081000	0.083000	0.082000	0.078000	0.070000	0.057000	0.054000	0.056000	0.056000	0.053000	0.048000	0.039000	0.025000	0.020000	0.013000	0.008000	0.008000	0.006000	0.007000	0.006000	0.007000	0.011000	0.021000	0.028000	0.032000	0.043000	0.050000	0.055000	0.057000	0.057000	0.054000	0.056000	0.056000	0.053000	0.046000	0.036000	0.033000	0.028000	0.028000	0.025000	0.027000	0.027000	0.045000	0.090000	0.123000	0.147000	0.162000	0.172000	0.179000	0.208000	0.289000	0.358000	0.412000	0.545000	0.636000	0.710000	0.764000	0.803000	0.833000	0.855000	0.873000	0.887000	0.899000	0.907000	0.912000	0.915000	0.915000	0.914000	0.921000	0.926000	0.928000	0.928000	0.927000	0.923000	0.917000	0.908000	0.895000	0.877000	0.873000	0.856000	0.844000	0.844000	0.841000	0.835000	0.825000	0.809000	0.788000	0.759000	0.718000	0.663000	0.581000	0.472000	0.313000	0.095000	0.069000	0.060000	0.046000	0.027000	0.026000	0.024000	0.027000	0.027000	0.027000	0.032000	0.035000	0.036000	0.045000	0.051000	0.056000	0.059000	0.060000	0.060000	0.058000	0.054000	0.049000	0.050000	0.050000	0.048000	0.043000	0.037000	0.028000	0.027000	0.024000	0.020000	0.014000	0.013000	0.010000	0.009000	0.008000	0.004000	0.002000	0.002000	0.001000	0.001000	0.001000	0.001000	0.003000	0.007000	0.010000	0.012000	0.012000	0.011000	0.008000	0.003000	0.001000	0.000000	0.000000	0.000000	0.000000	0.000000	0.000000	0.001000	0.001000	0.001000	0.004000	0.012000	0.017000	0.020000	0.029000	0.038000	0.046000	0.055000	0.063000	0.070000	0.078000	0.085000	0.092000	0.099000	0.106000	0.112000	0.118000	0.124000	0.130000	0.136000	0.141000	0.147000	0.152000	0.157000	0.162000	0.167000	0.171000	0.176000	0.180000	0.184000	0.188000	0.192000	0.196000	0.200000	0.204000	0.207000	0.211000	0.214000	0.218000	0.221000	0.224000	0.227000	0.230000	0.233000	0.236000	0.239000	0.241000	0.244000	0.244000	0.241000	0.234000	0.228000	0.222000	0.216000	0.209000	0.203000	0.196000	0.190000	0.183000	0.176000	0.169000	0.162000	0.155000	0.148000	0.137000	0.123000	0.105000	0.082000	0.075000	0.065000	0.065000	0.073000	0.079000	0.083000	0.085000	0.087000	0.088000	0.089000	0.090000	0.091000	0.091000	0.091000	0.091000	0.089000	0.085000	0.078000	0.069000	0.057000	0.042000	0.038000	0.039000	0.039000	0.038000	0.035000	0.031000	0.024000	0.016000	0.014000	0.010000	0.005000	0.003000	0.003000	0.004000	0.007000	0.009000	0.011000	0.013000	0.015000	0.016000	0.017000	0.016000	0.015000	0.012000	0.007000	0.007000	0.005000	0.002000	0.001000	0.001000	0.001000	0.001000	0.001000	0.001000	0.001000	0.001000	0.001000	0.001000	0.002000	0.002000	0.004000	0.008000	0.011000	0.013000	0.020000	0.026000	0.029000	0.031000	0.032000	0.031000	0.029000	0.032000	0.033000	0.034000	0.032000	0.029000	0.031000	0.031000	0.030000	0.028000	0.024000	0.018000	0.017000	0.015000	0.011000	0.006000	0.005000	0.003000	0.002000	0.001000	0.001000	0.001000	0.002000	0.002000	0.004000	0.004000	0.004000	0.006000	0.007000	0.007000	0.006000	0.006000	0.006000	0.006000	0.004000	0.001000	NA	NA	NA	NA	NA	NA	NA	NA	NA	NA	NA	NA	NA	NA	NA	NA	NA	NA	NA	NA	NA	NA	NA	NA	NA	NA	NA	NA	NA	NA	NA	NA	NA	NA	NA	NA	NA	NA	NA	NA	NA	NA	NA	NA	NA	NA	NA	NA	NA	NA	NA	NA	NA	NA	NA	NA	NA	NA	NA	NA	NA	NA	NA	NA	NA	NA	NA	NA	NA	NA	NA	NA	NA	NA	NA	NA	NA	NA	NA	NA	NA	NA	NA	NA	NA	NA	NA	NA	NA	NA	NA	NA	NA	NA	NA	NA	NA	NA	NA	NA	NA	NA	NA	NA	NA	NA	NA	NA	NA	NA	NA	NA	NA	NA	NA	NA	NA	NA	NA	NA	NA	NA	NA	NA	NA	NA	NA	NA	NA	NA	NA	NA	NA	NA	NA	NA	NA	NA	NA	NA	NA	NA	NA	NA	NA	NA	NA	NA	NA	NA	NA	NA	NA	NA	NA	NA	NA	NA	NA	NA	NA	NA	NA	NA	NA	NA	NA	NA	NA	NA	NA	NA	NA	NA	NA	NA	NA	NA	NA	NA	NA	NA	NA	NA	NA	NA	NA	NA	NA	NA	NA	NA	NA	NA	NA	NA	NA	NA	NA	NA	NA	NA	NA	NA	NA	NA	NA	NA	NA	NA	NA	NA	NA	NA	NA	NA	NA	NA	NA	NA	NA	NA	NA	NA	NA	NA	NA	NA	NA	NA	NA	NA	NA	NA	NA	NA	NA	NA	NA	NA	NA	NA	NA	NA	NA	NA	NA	NA	NA	NA	NA	NA	NA	NA	NA	NA	NA	NA	NA	NA	NA	NA	NA	NA	NA	NA	NA	NA	NA	NA	NA	NA	NA	NA	NA	NA	NA	NA	NA	NA	NA	NA	NA	NA	NA	NA	NA	NA	NA	NA	NA	NA	NA	NA	NA	NA	NA	0.002000	0.007000	0.019000	0.029000	0.037000	0.043000	0.047000	0.049000	0.049000	0.048000	0.046000	0.041000	0.035000	0.026000	0.024000	0.022000	0.019000	0.016000	0.013000	0.008000	0.006000	0.007000	0.007000	0.006000	0.004000	0.004000	0.006000	0.007000	0.006000	0.005000	0.003000	0.003000	0.002000	0.001000	0.002000	0.004000	0.005000	0.005000	0.008000	0.010000	0.010000	0.010000	0.008000	0.005000	0.004000	0.002000	0.001000	0.001000	0.000000	0.001000	0.001000	0.001000	0.002000	0.002000	0.001000	0.001000	0.001000	0.002000	0.002000	0.003000	0.003000	0.004000	0.007000	0.008000	0.008000	0.007000	0.008000	0.007000	0.009000	0.009000	0.008000	0.005000	0.005000	0.006000	0.006000	0.004000	0.002000	0.000000	0.001000	0.001000	0.001000	0.002000	0.001000	0.002000	0.007000	0.010000	0.012000	0.012000	0.013000	0.013000	0.012000	0.013000	0.013000	0.012000	0.008000	0.003000	0.003000	0.004000	0.004000	0.005000	0.010000	0.012000	0.013000	0.013000	0.011000	0.007000	0.006000	0.007000	0.006000	0.008000	0.008000	0.006000	0.007000	0.007000	0.005000	0.005000	0.005000	0.005000	0.004000	0.005000	0.005000	0.007000	0.011000	0.014000	0.015000	0.020000	0.023000	0.024000	0.029000	0.033000	0.035000	0.045000	0.051000	0.054000	0.055000	0.052000	0.055000	0.056000	0.064000	0.068000	0.070000	0.068000	0.074000	0.077000	0.076000	0.072000	0.064000	0.051000	0.032000	0.024000	0.014000	0.010000	0.009000	0.011000	0.011000	0.009000	0.006000	0.006000	0.007000	0.007000	0.006000	0.003000	0.002000	0.002000	0.003000	0.006000	0.007000	0.007000	0.007000	0.006000	0.005000	0.004000	0.004000	0.002000	0.002000	0.002000	0.002000	0.002000	0.002000	0.002000	0.001000	0.002000	0.001000	0.001000	0.001000	0.001000	0.000000	0.001000	0.001000	0.001000	0.001000	0.001000	0.001000	0.001000	0.001000	0.001000	0.002000	0.003000	0.005000	0.006000	0.006000	0.005000	0.006000	0.005000	0.004000	0.003000	0.002000	0.002000	0.002000	0.002000	0.002000	0.008000	0.024000	0.035000	0.041000	0.044000	0.044000	0.042000	0.038000	0.030000	0.018000	0.014000	0.013000	0.014000	0.014000	0.013000	0.010000	0.009000	0.007000	0.003000	0.001000	0.001000	0.002000	0.002000	0.001000	0.001000	0.001000	0.001000	0.000000	0.001000	0.002000	0.003000	0.005000	0.005000	0.008000	0.010000	0.010000	0.008000	0.008000	0.007000	0.005000	0.005000	0.004000	0.003000	0.002000	0.002000	0.003000	0.002000	0.003000	0.002000	0.003000	0.002000	0.001000	0.000000	0.001000	0.001000	0.001000	0.001000	0.001000	0.000000	0.000000	0.000000	0.000000	0.001000	0.001000	0.000000	0.002000	0.003000	0.002000	0.001000	0.001000	0.000000	0.002000	0.004000	0.006000	0.006000	0.008000	0.008000	0.011000	0.013000	0.013000	0.011000	0.007000	0.002000	0.001000	0.001000	0.001000	0.001000	0.001000	0.001000	0.002000	0.002000	0.002000	0.004000	0.005000	0.014000	0.019000	0.020000	0.018000	0.013000	0.002000	0.000000	0.000000	0.000000	0.000000	0.000000	0.000000	0.000000	0.000000	0.000000	0.000000	0.000000	0.001000	0.001000	0.000000	0.000000	0.002000	0.001000	0.000000	0.000000	0.001000	0.001000	0.002000	0.004000	0.004000	0.005000	0.006000	0.007000	0.009000	0.015000	0.023000	0.026000	0.022000	0.010000	0.007000	0.006000	0.008000	0.007000	0.015000	0.035000	0.041000	0.040000	0.042000	0.048000	0.066000	0.091000	0.126000	0.274000	0.458000	0.714000	0.823000	0.869000	0.943000	0.970000	0.981000	0.983000	0.987000	0.987000	0.985000	0.989000	0.990000	0.988000	0.994000	0.996000	0.996000	0.997000	0.996000	0.994000	0.993000	0.993000	0.991000	0.984000	0.979000	0.983000	0.990000	0.991000	0.990000	0.995000	0.997000	0.997000	0.997000	0.994000	0.988000	0.989000	0.987000	0.987000	0.995000	0.998000	0.999000	0.999000	0.998000	0.996000	0.998000	0.998000	0.998000	0.999000	0.999000	0.999000	1.000000	0.999000	0.999000	0.999000	0.999000	0.998000	0.997000	0.998000	0.998000	0.998000	0.998000	0.997000	0.996000	0.997000	0.997000	0.995000	0.991000	0.977000	0.945000	0.921000	0.860000	0.673000	0.231000	0.174000	0.079000	0.044000	0.019000	0.015000	0.004000	0.001000	0.001000	0.004000	0.007000	0.007000	0.013000	0.014000	0.012000	0.003000	0.001000	0.001000	0.002000	0.004000	0.004000	0.003000	0.002000	0.002000	0.002000	0.003000	0.006000	0.006000	0.004000	0.007000	0.008000	0.010000	0.010000	0.008000	0.008000	0.005000	0.002000	0.000000	0.000000	0.000000	0.000000	0.000000	0.000000	0.001000	0.002000	0.002000	0.003000	0.003000	0.003000	0.001000	0.000000	0.000000	0.000000	0.001000	0.002000	0.001000	0.004000	0.018000	0.057000	0.050000	0.045000	0.031000	0.020000	0.009000	0.007000	0.005000	0.006000	0.005000	0.004000	0.003000	0.002000	0.001000	0.003000	0.004000	0.005000	0.006000	0.007000	0.009000	0.009000	0.008000	0.005000	0.001000	0.001000	0.001000	0.000000	0.001000	0.001000	0.004000	0.014000	0.055000	0.071000	0.092000	0.119000	0.138000	0.150000	0.153000	0.147000	0.137000	0.137000	0.133000	0.125000	0.134000	0.151000	0.157000	0.198000	0.273000	0.383000	0.438000	0.465000	0.476000	0.497000	0.503000	0.516000	0.518000	0.506000	0.473000	0.403000	0.383000	0.341000	0.255000	0.244000	0.216000	0.200000	0.193000	0.206000	0.212000	0.213000	0.211000	0.206000	0.197000	0.182000	0.181000	0.175000	0.181000	0.193000	0.196000	0.205000	0.225000	0.266000	0.285000	0.291000	0.306000	0.331000	0.374000	0.392000	0.423000	0.436000	0.436000	0.428000	0.155000	0.139000	0.146000	0.145000	0.134000	0.108000	0.092000	0.059000	0.039000	0.029000	0.006000	0.001000	0.001000	0.001000	0.001000	0.001000	0.000000	0.000000	0.000000	0.000000	0.000000	0.001000	0.001000	0.001000	0.002000	0.002000	0.002000	0.001000	0.001000	0.001000	0.010000	0.022000	0.034000	0.039000	0.038000	0.043000	0.046000	0.046000	0.014000	0.013000	0.015000	0.015000	0.014000	0.011000	0.011000	0.007000	0.007000	0.009000	0.010000	0.011000	0.010000	0.008000	0.005000	0.004000	0.003000	0.003000	0.002000	NA	NA	NA	NA	NA	NA	NA	NA	NA	NA	NA	NA	NA	NA	NA	NA	NA	NA	NA	NA	NA	NA	NA	NA	NA	NA	NA	NA	NA	NA	NA	NA	NA	NA	NA	NA	NA	NA	NA	NA	NA	NA	NA	NA	NA	NA	NA	NA	NA	NA	NA	NA	NA	NA	NA	NA	NA	NA	NA	NA	NA	NA	NA	NA	NA	NA	NA	NA	NA	NA	NA	NA	NA	NA	NA	NA	NA	NA	NA	NA	NA	NA	NA	NA	NA	NA	NA	NA	NA	NA	NA	NA	NA	NA	NA	NA	NA	NA	NA	NA	NA	NA	NA	NA	NA	NA	NA	NA	NA	NA	NA	NA	NA	NA	NA	NA	NA	NA	NA	NA	NA	NA	NA	NA	NA	NA	NA	NA	NA	NA	NA	NA	NA	NA	NA	NA	NA	NA	NA	NA	NA	NA	NA	NA	NA	NA	NA	NA	NA	NA	NA	NA	NA	NA	NA	NA	NA	NA	NA	NA	NA	NA	NA	NA	NA	NA	NA	NA	NA	NA	NA	NA	NA	NA	NA	NA	NA	NA	NA	NA	NA	NA	NA	NA	NA	NA	NA	NA	NA	NA	NA	NA	NA	NA	NA	NA	NA	NA	NA	NA	NA	NA	NA	NA	NA	NA	NA	NA	0.001000	0.001000	0.001000	0.001000	0.001000	0.001000	0.001000	0.001000	0.002000	0.002000	0.001000	0.001000	0.001000	0.002000	0.002000	0.002000	0.002000	0.002000	0.003000	0.004000	0.003000	0.002000	0.002000	0.003000	0.004000	0.003000	0.004000	0.005000	0.007000	0.008000	0.008000	0.011000	0.013000	0.014000	0.014000	0.017000	0.026000	0.033000	0.039000	0.043000	0.045000	0.045000	0.053000	0.060000	0.067000	0.073000	0.080000	0.086000	0.092000	0.097000	0.103000	0.108000	0.113000	0.118000	0.123000	0.127000	0.131000	0.135000	0.139000	0.143000	0.147000	0.150000	0.153000	0.156000	0.159000	0.162000	0.164000	0.167000	0.169000	0.171000	0.173000	0.175000	0.177000	0.179000	0.180000	0.182000	0.183000	0.184000	0.185000	0.186000	0.186000	0.187000	0.187000	0.188000	0.188000	0.188000	0.188000	0.188000	0.188000	0.187000	0.187000	0.186000	0.185000	0.184000	0.183000	0.182000	0.181000	0.179000	0.178000	0.176000	0.174000	0.172000	0.170000	0.168000	0.166000	0.163000	0.160000	0.157000	0.154000	0.151000	0.148000	0.145000	0.141000	0.137000	0.133000	0.129000	0.125000	0.120000	0.115000	0.110000	0.105000	0.100000	0.094000	0.088000	0.082000	0.076000	0.070000	0.063000	0.056000	0.047000	0.045000	0.042000	0.045000	0.046000	0.046000	0.044000	0.048000	0.050000	0.060000	0.068000	0.074000	0.078000	0.080000	0.081000	0.083000	0.084000	0.084000	0.085000	0.085000	0.085000	0.085000	0.085000	0.084000	0.083000	0.082000	0.080000	0.078000	0.076000	0.074000	0.071000	0.069000	0.065000	0.062000	0.058000	0.054000	0.050000	0.046000	0.041000	0.036000	0.030000	0.023000	0.013000	0.010000	0.010000	0.009000	0.007000	0.004000	0.003000	0.004000	0.003000	0.002000	0.002000	0.002000	0.003000	0.002000	0.003000	0.006000	0.007000	0.007000	0.006000	0.007000	0.010000	0.019000	0.026000	0.029000	0.030000	0.030000	0.034000	0.036000	0.035000	0.033000	0.035000	0.030000	0.026000	0.019000	0.008000	0.001000	0.001000	0.001000	0.002000	0.002000	0.002000	0.002000	0.003000	0.003000	0.002000	0.001000	0.002000	0.003000	0.003000	0.002000	0.003000	0.002000	0.003000	0.004000	0.004000	0.003000	0.002000	0.001000	0.001000	0.001000	0.002000	0.002000	0.001000	0.000000	0.001000	0.002000	0.002000	0.001000	0.001000	0.000000	0.001000	0.000000	0.001000	0.002000	0.001000	0.002000	0.001000	0.001000	0.001000	0.002000	0.005000	0.007000	0.007000	0.006000	0.006000	0.009000	0.011000	0.018000	0.023000	0.025000	0.026000	0.024000	0.020000	0.020000	0.019000	0.021000	0.021000	0.019000	0.021000	0.022000	0.021000	0.018000	0.013000	0.005000	0.003000	0.002000	0.001000	0.002000	0.003000	0.004000	0.008000	0.004000	0.003000	0.001000	0.001000	0.001000	0.001000	0.001000	0.001000	0.001000	0.000000	0.000000	0.000000	0.001000	0.002000	0.003000	0.003000	0.004000	0.004000	0.002000	0.002000	0.003000	0.003000	0.002000	0.001000	0.003000	0.003000	0.003000	0.001000	0.001000	0.002000	0.002000	0.002000	0.002000	0.001000	0.001000	0.001000	0.001000	0.002000	0.003000	0.004000	0.005000	0.007000	0.008000	0.007000	0.006000	0.006000	0.014000	0.020000	0.023000	0.024000	0.004000	0.002000	0.002000	0.000000	0.000000	0.001000	0.001000	0.002000	0.002000	0.003000	0.003000	0.002000	0.002000	0.003000	0.003000	0.003000	0.004000	0.004000	0.005000	0.006000	0.009000	0.010000	0.011000	0.015000	0.017000	0.019000	0.019000	0.022000	0.024000	0.025000	0.024000	0.022000	0.019000	0.013000	0.012000	0.008000	0.007000	0.008000	0.008000	0.006000	0.002000	0.001000	0.001000	0.000000	0.000000	0.001000	0.000000	0.000000	0.001000	0.001000	0.001000	0.001000	0.001000	0.001000	0.001000	0.001000	0.001000	0.000000	0.001000	0.006000	0.009000	0.011000	0.011000	0.009000	0.006000	0.006000	0.007000	0.006000	0.005000	0.005000	0.004000	0.004000	0.005000	0.009000	0.011000	0.013000	0.012000	0.010000	0.007000	0.003000	0.001000	0.001000	0.001000	0.002000	0.003000	0.002000	0.003000	0.005000	0.006000	0.010000	0.012000	0.014000	0.015000	0.016000	0.016000	0.013000	0.003000	0.001000	0.000000	0.001000	0.001000	0.003000	0.007000	0.009000	0.009000	0.009000	0.006000	0.006000	0.004000	0.004000	0.003000	0.002000	0.003000	0.003000	0.003000	0.001000	0.001000	0.000000	0.001000	0.001000	0.002000	0.004000	0.007000	0.008000	0.010000	0.011000	0.010000	0.008000	0.008000	0.011000	0.012000	0.012000	0.010000	0.011000	0.010000	0.008000	0.003000	0.001000	0.001000	0.000000	0.000000	0.001000	0.001000	0.001000	0.001000	0.001000	0.001000	0.001000	0.001000	0.000000	0.001000	0.001000	0.001000	0.002000	0.002000	0.001000	0.001000	0.001000	0.002000	0.002000	0.001000	0.000000	0.001000	0.002000	0.006000	0.016000	0.021000	0.026000	0.026000	0.023000	0.018000	0.011000	0.008000	0.003000	0.001000	0.000000	0.000000	0.000000	0.000000	0.000000	0.000000	0.000000	0.000000	0.003000	0.003000	0.002000	0.002000	0.003000	0.002000	0.001000	0.001000	0.001000	0.002000	0.001000	0.002000	0.003000	0.006000	0.008000	0.009000	0.008000	0.006000	0.002000	0.002000	0.001000	0.001000	0.001000	0.001000	0.000000	0.001000	0.001000	0.002000	0.003000	0.004000	0.003000	0.001000	0.001000	0.000000	0.000000	0.000000	0.001000	0.004000	0.005000	0.008000	0.010000	0.010000	0.008000	0.008000	0.007000	0.007000	0.007000	0.005000	0.004000	0.005000	0.005000	0.007000	0.022000	0.033000	0.041000	0.045000	0.047000	0.045000	0.050000	0.052000	0.052000	0.048000	0.030000	0.019000	0.016000	0.015000	0.013000	0.009000	0.008000	0.006000	0.005000	0.007000	0.006000	0.005000	0.005000	0.005000	0.003000	0.002000	0.003000	0.004000	0.012000	0.012000	0.010000	0.007000	0.006000	0.006000	0.006000	0.004000	0.004000	0.005000	0.008000	0.009000	0.009000	0.007000	0.004000	0.003000	0.003000	0.002000	0.001000	0.000000	0.001000	0.001000	0.000000	0.001000	0.001000	0.001000	0.001000	0.001000	0.000000	0.000000	0.000000	0.001000	0.000000	0.000000	0.000000	0.000000	0.000000	0.000000	0.000000	0.001000	0.001000	0.001000	0.001000	0.001000	0.001000	0.001000	0.002000	0.005000	0.006000	0.006000	0.009000	0.009000	0.008000	0.010000	0.009000	0.011000	0.018000	0.022000	0.023000	0.007000	0.006000	0.007000	0.007000	0.008000	0.012000	0.023000	0.030000	0.034000	0.035000	0.035000	0.033000	0.035000	0.018000	0.019000	0.026000	0.043000	0.057000	0.067000	0.075000	0.080000	0.081000	0.080000	0.086000	0.105000	0.118000	0.127000	0.133000	0.137000	0.141000	0.144000	0.148000	0.151000	0.154000	0.157000	0.160000	0.162000	0.165000	0.167000	0.169000	0.171000	0.173000	0.175000	0.176000	0.178000	0.179000	0.180000	0.181000	0.182000	0.183000	0.183000	0.184000	0.184000	0.185000	0.185000	0.185000	0.185000	0.184000	0.184000	0.184000	0.183000	0.182000	0.181000	0.180000	0.179000	0.178000	0.176000	0.175000	0.173000	0.171000	0.169000	0.167000	0.165000	0.162000	0.160000	0.157000	0.154000	0.151000	0.148000	0.145000	0.141000	0.137000	0.134000	0.129000	0.125000	0.121000	0.116000	0.111000	0.106000	0.101000	0.096000	0.090000	0.082000	0.071000	0.057000	0.039000	0.017000	0.010000	NA	NA	NA	NA	NA	NA	NA	NA	NA	NA	NA	NA	NA	NA	NA	NA	NA	NA	NA	NA	NA	NA	NA	NA	NA	NA	NA	NA	NA	NA	NA	NA	NA	NA	NA	NA	NA	NA	NA	NA	NA	NA	NA	NA	NA	NA	NA	NA	NA	NA	NA	NA	NA	NA	NA	NA	NA	NA	NA	NA	NA	NA	NA	NA	NA	NA	NA	NA	NA	NA	NA	NA	NA	NA	NA	NA	NA	NA	NA	NA	NA	NA	NA	NA	NA	NA	NA	NA	NA	NA	NA	NA	NA	NA	NA	NA	NA	NA	NA	NA	NA	NA	NA	NA	NA	NA	NA	NA	0.005000	0.009000	0.011000	0.013000	0.019000	0.023000	0.026000	0.027000	0.035000	0.041000	0.045000	0.047000	0.048000	0.050000	0.051000	0.052000	0.051000	0.048000	0.044000	0.046000	0.046000	0.044000	0.041000	0.036000	0.029000	0.020000	0.008000	0.003000	0.001000	0.001000	0.001000	0.002000	0.002000	0.001000	0.001000	0.001000	0.001000	0.001000	0.003000	0.004000	0.004000	0.003000	0.003000	0.003000	0.003000	0.003000	0.002000	0.002000	0.002000	0.002000	0.004000	0.004000	0.004000	0.003000	0.004000	0.003000	0.002000	0.002000	0.000000	0.000000	0.000000	0.000000	0.001000	0.002000	0.002000	0.003000	0.004000	0.003000	0.002000	0.002000	0.003000	0.003000	0.001000	0.001000	0.001000	0.001000	0.001000	0.002000	0.001000	0.002000	0.002000	0.001000	0.001000	0.002000	0.004000	0.005000	0.005000	0.003000	0.001000	0.001000	0.001000	0.001000	0.002000	0.002000	0.001000	0.001000	0.002000	0.002000	0.003000	0.005000	0.007000	0.008000	0.011000	0.013000	0.014000	0.014000	0.014000	0.014000	0.013000	0.011000	0.008000	0.004000	0.002000	0.002000	0.003000	0.003000	0.005000	0.010000	0.014000	0.016000	0.017000	0.017000	0.015000	0.012000	0.012000	0.011000	0.009000	0.009000	0.009000	0.008000	0.009000	0.009000	0.008000	0.006000	0.003000	0.003000	0.003000	0.002000	0.003000	0.002000	0.002000	0.002000	0.002000	0.003000	0.006000	0.104000	0.106000	0.106000	0.104000	0.099000	0.027000	0.013000	0.008000	0.006000	0.006000	0.005000	0.003000	0.002000	0.001000	0.001000	0.001000	0.003000	0.003000	0.003000	0.002000	0.002000	0.002000	0.002000	0.002000	0.002000	0.002000	0.002000	0.002000	0.001000	0.004000	0.004000	0.006000	0.006000	0.004000	0.003000	0.007000	0.008000	0.007000	0.004000	0.003000	0.003000	0.002000	0.001000	0.001000	0.001000	0.001000	0.002000	0.004000	0.004000	0.003000	0.001000	0.000000	0.001000	0.005000	0.014000	0.018000	0.020000	0.022000	0.019000	0.017000	0.022000	0.029000	0.029000	0.024000	0.021000	0.011000	0.009000	0.008000	0.007000	0.007000	0.002000	0.004000	0.005000	0.012000	0.065000	0.098000	0.118000	0.145000	0.263000	0.312000	0.331000	0.334000	0.343000	0.551000	0.639000	0.676000	0.689000	0.760000	0.785000	0.792000	0.785000	0.761000	0.744000	0.729000	0.740000	0.803000	0.827000	0.833000	0.886000	0.902000	0.905000	0.927000	0.935000	0.935000	0.938000	0.933000	0.918000	0.908000	0.880000	0.891000	0.891000	0.895000	0.904000	0.917000	0.920000	0.915000	0.911000	0.911000	0.914000	0.935000	0.942000	0.954000	0.972000	0.979000	0.981000	0.986000	0.991000	0.993000	0.996000	0.997000	0.997000	0.995000	0.994000	0.995000	0.998000	1.000000	1.000000	1.000000	1.000000	0.999000	1.000000	1.000000	0.998000	0.996000	0.990000	0.976000	0.931000	0.829000	0.596000	0.445000	0.068000	0.017000	0.010000	0.011000	0.010000	0.010000	0.009000	0.005000	0.003000	0.003000	0.003000	0.008000	0.010000	0.017000	0.019000	0.019000	0.017000	0.017000	0.014000	0.015000	0.017000	0.018000	0.020000	0.020000	0.022000	0.029000	0.032000	0.031000	0.029000	0.026000	0.021000	0.015000	0.014000	0.011000	0.012000	0.011000	0.009000	0.006000	0.006000	0.005000	0.004000	0.002000	0.002000	0.002000	0.003000	0.006000	0.013000	0.018000	0.021000	0.022000	0.028000	0.031000	0.032000	0.030000	0.027000	0.028000	0.028000	0.025000	0.020000	0.012000	0.010000	0.014000	0.016000	0.024000	0.031000	0.035000	0.037000	0.037000	0.042000	0.058000	0.069000	0.076000	0.079000	0.080000	0.089000	0.094000	0.096000	0.095000	0.090000	0.082000	0.069000	0.067000	0.061000	0.061000	0.070000	0.075000	0.092000	0.104000	0.112000	0.116000	0.116000	0.114000	0.121000	0.124000	0.124000	0.120000	0.112000	0.100000	0.083000	0.057000	0.048000	0.034000	0.030000	0.030000	0.028000	0.024000	0.018000	0.015000	0.016000	0.016000	0.019000	0.021000	0.020000	0.018000	0.013000	0.012000	0.009000	0.005000	0.003000	0.002000	0.001000	0.001000	0.000000	0.001000	0.002000	0.003000	0.002000	0.003000	0.002000	0.003000	0.009000	0.013000	0.015000	0.016000	0.015000	0.012000	0.007000	0.006000	0.006000	0.008000	0.009000	0.008000	0.006000	0.002000	0.001000	0.001000	0.001000	0.001000	0.001000	0.001000	0.001000	0.003000	0.003000	0.003000	0.001000	0.000000	0.001000	0.002000	0.004000	0.009000	0.023000	0.032000	0.039000	0.042000	0.043000	0.042000	0.039000	0.040000	0.040000	0.037000	0.031000	0.030000	0.027000	0.001000	0.001000	0.000000	0.000000	0.000000	0.001000	0.002000	0.002000	0.004000	0.009000	0.011000	0.019000	0.023000	0.026000	0.026000	0.024000	0.020000	0.019000	0.023000	0.025000	0.050000	0.068000	0.081000	0.089000	0.093000	0.095000	0.093000	0.087000	0.090000	0.090000	0.098000	0.103000	0.104000	0.102000	0.096000	0.087000	0.077000	0.068000	0.054000	0.049000	0.042000	0.031000	0.015000	0.009000	0.007000	0.004000	0.002000	0.002000	0.003000	0.003000	0.004000	0.004000	0.003000	0.003000	0.004000	0.005000	0.004000	0.002000	0.001000	0.001000	0.002000	0.005000	0.007000	0.008000	0.008000	0.006000	0.007000	0.006000	0.005000	0.003000	0.003000	0.001000	0.000000	0.001000	0.002000	0.001000	0.002000	0.004000	0.005000	0.005000	0.006000	0.007000	0.009000	0.010000	0.014000	0.017000	0.017000	0.016000	0.014000	0.014000	0.018000	0.028000	0.054000	0.072000	0.084000	0.092000	0.096000	0.096000	0.093000	0.086000	0.076000	0.061000	0.044000	0.039000	0.039000	0.039000	0.039000	0.039000	0.036000	0.039000	0.039000	0.037000	0.033000	0.026000	0.025000	0.022000	0.017000	0.010000	0.007000	0.007000	0.005000	0.002000	0.003000	0.005000	0.006000	0.013000	0.008000	0.007000	0.004000	0.003000	0.003000	0.003000	0.003000	0.004000	0.004000	0.003000	0.003000	0.003000	0.001000	0.001000	0.001000	0.001000	0.001000	0.001000	0.002000	0.002000	0.001000	0.000000	0.000000	0.001000	0.006000	0.006000	0.009000	0.009000	0.008000	0.010000	0.010000	0.008000	0.006000	0.005000	0.003000	0.002000	0.002000	0.004000	0.004000	0.006000	0.012000	0.015000	0.017000	0.017000	0.016000	0.014000	0.011000	0.009000	0.005000	0.004000	0.004000	0.003000	0.007000	0.016000	0.022000	0.031000	0.027000	0.020000	0.018000	0.014000	0.007000	0.003000	0.001000	0.001000	0.001000	0.001000	0.002000	0.004000	0.004000	0.004000	0.005000	0.005000	0.008000	0.015000	0.020000	0.022000	0.029000	0.034000	0.036000	0.030000	0.024000	0.014000	0.010000	0.004000	0.002000	0.001000	0.001000	0.001000	0.001000	0.001000	0.000000	0.000000	0.002000	0.002000	0.002000	0.001000	0.001000	0.001000	0.001000	0.001000	0.003000	0.005000	0.005000	0.007000	0.008000	0.007000	0.006000	0.002000	0.001000	0.001000	0.002000	0.002000	0.001000	0.001000	0.000000	0.000000	0.001000	0.000000	0.000000	0.001000	0.002000	0.002000	0.004000	0.004000	0.003000	0.004000	0.003000	0.001000	0.001000	0.001000	0.003000	0.008000	0.011000	0.012000	0.012000	0.015000	0.016000	0.015000	0.012000	0.013000	0.011000	0.009000	0.004000	0.002000	0.003000	0.005000	0.012000	0.016000	0.029000	0.067000	0.098000	0.122000	0.141000	0.156000	0.166000	0.174000	0.252000	0.251000	0.247000	0.241000	0.232000	0.219000	0.203000	0.183000	0.158000	0.126000	0.087000	0.075000	0.059000	0.038000	0.032000	0.023000	0.021000	0.024000	0.025000	0.025000	0.024000	0.020000	0.016000	0.015000	0.014000	0.011000	0.008000	0.008000	0.007000	0.005000	0.004000	0.003000	0.003000	0.003000	0.003000	0.005000	0.005000	0.006000	0.007000	0.010000	0.012000	0.013000	0.013000	0.017000	0.019000	0.019000	0.019000	0.017000	0.014000	0.013000	0.012000	0.010000	0.011000	0.010000	0.008000	0.009000	0.008000	0.007000	0.004000	0.003000	0.002000	0.001000	0.001000	0.001000	0.001000	0.001000	0.000000	0.000000	0.001000	0.001000	0.003000	0.004000	0.002000	0.002000	0.001000	0.001000	0.001000	0.001000	0.001000	0.001000	0.001000	0.001000	0.001000	0.001000	0.000000	0.000000	0.001000	0.001000	0.001000	0.001000	0.001000	0.001000	0.001000	0.001000	0.002000	0.002000	0.001000	0.001000	0.001000	0.002000	0.002000	0.002000	0.002000	0.002000	0.002000	0.002000	0.004000	0.008000	0.010000	0.011000	0.011000	0.011000	0.011000	0.009000	0.006000	0.006000	0.005000	0.006000	0.006000	0.005000	0.003000	0.003000	0.002000	0.002000	0.001000	0.001000	0.001000	0.002000	0.004000	0.005000	0.005000	0.005000	0.006000	0.011000	0.014000	0.016000	0.016000	0.016000	0.014000	0.011000	0.007000	0.006000	0.007000	0.007000	0.005000	0.003000	0.003000	0.003000	0.003000	0.002000	0.002000	0.004000	0.004000	0.004000	0.002000	0.002000	0.001000	0.001000	0.001000	0.001000	0.001000	0.001000	0.001000	0.002000	0.002000	0.002000	0.004000	0.005000	0.005000	0.004000	0.001000	0.000000	0.001000	0.000000	0.000000	0.000000	0.000000	0.001000	0.002000	0.002000	0.003000	0.003000	0.004000	0.007000	0.009000	0.009000	0.009000	0.010000	0.010000	0.010000	0.012000	0.013000	0.014000	0.014000	0.014000	0.013000	0.010000	0.006000	0.005000	0.006000	0.006000	0.008000	0.010000	0.010000	0.009000	0.010000	0.016000	0.031000	0.043000	0.052000	0.058000	0.063000	0.065000	0.066000	0.065000	0.071000	0.074000	0.076000	0.075000	0.084000	0.090000	0.094000	0.096000	0.095000	0.092000	0.087000	0.091000	0.092000	0.025000	0.017000	0.015000	0.011000	0.011000	0.009000	0.006000	0.006000	0.005000	0.002000	0.002000	0.002000	0.003000	0.004000	0.003000	0.002000	0.002000	0.001000	0.002000	0.002000	0.003000	0.002000	0.001000	0.001000	0.001000	0.001000	0.001000	0.001000	0.002000	0.006000	0.008000	0.008000	0.007000	0.007000	0.006000	0.007000	0.007000	0.009000	0.014000	0.017000	0.018000	0.017000	0.015000	0.016000	0.021000	0.029000	0.036000	0.055000	0.067000	0.074000	0.077000	0.078000	0.076000	0.070000	0.061000	0.048000	0.044000	0.036000	0.025000	0.009000	0.003000	0.001000	0.000000	0.001000	0.001000	0.001000	0.001000	0.002000	0.002000	0.001000	0.000000	0.000000	0.001000	0.001000	0.003000	0.003000	0.005000	0.006000	0.006000	0.005000	0.006000	0.007000	0.006000	0.004000	0.004000	0.005000	0.005000	0.004000	0.002000	0.001000	0.002000	0.003000	0.004000	0.005000	0.004000	0.002000	0.001000	0.001000	0.002000	0.002000	0.002000	0.004000	0.004000	0.004000	0.002000	0.001000	0.001000	0.000000	0.001000	0.001000	0.002000	0.005000	0.006000	0.006000	0.009000	0.010000	0.009000	0.007000	0.004000	0.002000	0.002000	0.001000	0.000000	0.000000	0.000000	0.000000	0.001000	0.001000	0.000000	0.001000	0.001000	0.003000	0.008000	0.011000	0.012000	0.012000	0.010000	0.011000	0.010000	0.008000	0.008000	0.010000	0.012000	0.010000	0.006000	0.005000	0.002000	0.001000	0.000000	0.000000	0.000000	0.000000	0.001000	0.002000	0.005000	0.014000	0.020000	0.023000	0.033000	0.034000	0.025000	0.011000	0.006000	0.007000	0.007000	0.005000	0.002000	0.001000	0.001000	0.001000	0.001000	0.002000	0.004000	0.005000	0.005000	0.003000	0.003000	0.005000	0.009000	0.013000	0.014000	0.012000	0.009000	0.004000	0.002000	0.003000	0.003000	0.005000	0.005000	0.004000	0.002000	0.001000	0.002000	0.001000	0.000000	0.000000	0.001000	0.001000	0.002000	0.004000	0.008000	0.011000	0.012000	0.012000	0.012000	0.009000	0.009000	0.011000	0.012000	0.011000	0.008000	0.008000	0.009000	0.010000	0.009000	0.004000	0.003000	0.003000	0.002000	0.002000	0.004000	0.002000	0.002000	0.001000	0.001000	0.002000	0.001000	0.001000	0.002000	0.002000	0.003000	0.004000	0.003000	0.004000	0.005000	0.007000	0.008000	0.008000	0.006000	0.003000	0.002000	0.002000	0.002000	0.001000	0.002000	0.001000	0.001000	0.001000	0.002000	0.002000	0.001000	0.001000	0.001000	0.002000	0.002000	0.001000	0.001000	0.004000	0.005000	0.010000	0.011000	0.014000	0.014000	0.012000	0.002000	0.001000	0.001000	0.000000	0.000000	0.000000	0.001000	0.002000	0.002000	0.001000	0.001000	0.001000	0.001000	0.001000	0.001000	0.001000	0.001000	0.001000	0.001000	0.002000	0.004000	0.005000	0.004000	0.002000	0.000000	0.000000	0.001000	0.003000	0.004000	0.003000	0.003000	0.004000	0.010000	0.018000	0.020000	0.018000	0.006000	0.006000	0.002000	0.003000	0.003000	0.003000	0.004000	0.006000	0.009000	0.007000	0.007000	0.008000	0.015000	0.024000	0.030000	0.025000	0.023000	0.031000	0.032000	0.027000	0.022000	0.017000	0.012000	0.006000	0.006000	0.012000	0.017000	0.039000	0.065000	0.074000	0.186000	0.268000	0.292000	0.297000	0.306000	0.302000	0.293000	0.277000	0.264000	0.037000	0.030000	0.032000	0.028000	0.027000	0.027000	0.020000	0.021000	0.033000	0.036000	0.040000	0.038000	0.036000	0.035000	0.035000	0.028000	0.023000	0.025000	0.023000	0.013000	0.009000	0.006000	0.004000	0.001000	0.001000	0.000000	0.001000	0.001000	0.001000	0.000000	0.002000	0.003000	0.006000	0.011000	0.039000	0.048000	0.049000	0.042000	0.061000	0.154000	0.676000	0.884000	0.951000	0.978000	0.989000	0.993000	0.995000	0.994000	0.992000	0.986000	0.982000	0.967000	0.923000	0.889000	0.796000	0.747000	0.740000	0.715000	0.653000	0.460000	0.422000	0.316000	0.298000	0.283000	0.294000	0.361000	0.388000	0.396000	0.461000	0.485000	0.492000	0.485000	0.484000	0.468000	0.454000	0.410000	0.370000	0.337000	0.307000	0.222000	0.205000	0.193000	0.152000	0.145000	0.192000	0.264000	0.420000	0.482000	0.555000	0.717000	0.785000	0.809000	0.840000	0.878000	0.893000	0.916000	0.922000	0.922000	0.939000	0.962000	0.971000	0.984000	0.988000	0.990000	0.988000	0.981000	0.963000	0.962000	0.954000	0.931000	0.912000	0.898000	0.861000	0.865000	0.856000	0.831000	0.815000	0.760000	0.620000	0.605000	0.550000	0.377000	0.344000	0.320000	0.299000	0.283000	0.272000	0.268000	0.267000	0.269000	0.272000	0.259000	0.221000	0.223000	0.212000	0.087000	0.075000	0.034000	0.002000	0.001000	0.000000	0.000000	0.001000	0.001000	0.000000	0.000000	0.000000	0.001000	0.001000	0.001000	0.001000	0.000000	0.000000	0.000000	0.000000	0.000000	0.000000	0.001000	0.001000	0.001000	0.004000	0.005000	0.008000	0.005000	0.004000	0.002000	0.002000	0.002000	0.003000	0.002000	0.005000	0.006000	0.009000	0.014000	0.016000	0.021000	0.032000	0.054000	0.065000	0.070000	0.083000	0.107000	0.131000	0.144000	0.150000	0.149000	0.144000	0.135000	0.119000	0.097000	0.036000	0.034000	0.029000	0.022000	0.013000	0.011000	0.007000	0.001000	0.001000	0.002000	0.002000	0.000000	0.000000	0.000000	0.000000	0.000000	0.001000	0.001000	0.001000	0.001000	0.001000	0.000000	0.001000	0.001000	0.001000	0.001000	0.001000	0.001000	0.001000	0.000000	0.000000	0.001000	0.001000	0.001000	0.002000	0.002000	0.002000	0.001000	0.001000	0.000000	0.000000	0.000000	0.000000	0.000000	0.000000	0.001000	0.003000	0.007000	0.008000	0.020000	0.062000	0.072000	0.076000	0.075000	0.070000	0.070000	0.065000	0.053000	0.031000	0.019000	0.013000	0.011000	0.015000	0.014000	0.011000	0.010000	0.012000	0.012000	0.010000	0.010000	0.009000	0.005000	0.007000	0.011000	0.014000	0.014000	0.012000	0.007000	0.006000	0.005000	0.004000	0.004000	0.004000	0.004000	0.002000	0.001000	0.001000	0.001000	0.002000	0.005000	0.006000	0.006000	0.015000	0.035000	0.087000	0.089000	0.088000	0.084000	0.076000	0.068000	0.060000	0.047000	0.044000	0.046000	0.045000	0.042000	0.035000	0.026000	0.023000	0.018000	0.017000	0.019000	0.019000	0.018000	0.015000	0.010000	0.009000	0.010000	0.024000	0.034000	0.041000	0.044000	0.045000	0.002000	0.001000	0.001000	0.000000	0.001000	0.001000	0.001000	0.001000	0.001000	0.000000	0.000000	0.000000	0.000000	0.000000	0.001000	0.001000	0.001000	0.001000	0.001000	0.001000	0.001000	0.001000	0.000000	0.000000	0.000000	0.000000	0.001000	0.002000	0.002000	0.002000	0.001000	0.001000	0.000000	0.001000	0.001000	0.002000	0.003000	0.002000	0.002000	0.001000	0.002000	0.006000	0.007000	0.008000	0.007000	0.009000	0.009000	0.012000	0.013000	0.012000	0.010000	0.010000	0.009000	0.010000	0.010000	0.012000	0.013000	0.012000	0.010000	0.005000	0.004000	0.003000	0.002000	0.002000	0.003000	0.003000	0.002000	0.002000	0.002000	0.003000	0.007000	0.009000	0.010000	0.009000	0.007000	0.007000	0.009000	0.010000	0.009000	0.007000	0.008000	0.007000	0.004000	0.004000	0.005000	0.004000	0.005000	0.005000	0.004000	0.004000	0.005000	0.005000	0.005000	0.005000	0.008000	0.009000	0.009000	0.007000	0.004000	0.004000	0.004000	0.006000	0.012000	0.015000	0.016000	0.055000	0.068000	0.077000	0.081000	0.083000	0.093000	0.100000	0.117000	0.127000	0.133000	0.135000	0.134000	0.129000	0.120000	0.121000	0.118000	0.111000	0.099000	0.097000	0.091000	0.081000	0.065000	0.040000	0.031000	0.017000	0.012000	0.005000	0.002000	0.001000	0.001000	0.001000	0.000000	0.000000	0.002000	0.003000	0.002000	0.001000	0.001000	0.000000	0.001000	0.000000	0.000000	0.000000	0.000000	0.001000	0.000000	0.000000	0.000000	0.000000	0.001000	0.001000	0.001000	0.001000	0.001000	0.001000	0.003000	0.004000	0.008000	0.004000	0.003000	0.001000	0.000000	0.000000	0.000000	0.001000	0.001000	0.001000	0.001000	0.000000	0.000000	0.000000	0.000000	0.000000	0.000000	0.001000	0.002000	0.002000	0.001000	0.001000	0.002000	0.002000	0.002000	0.002000	0.000000	0.001000	0.001000	0.002000	0.004000	0.005000	0.005000	0.004000	0.003000	0.002000	0.003000	0.007000	0.009000	0.011000	0.011000	0.014000	0.016000	0.016000	0.014000	0.011000	0.005000	0.003000	0.002000	0.003000	0.002000	0.002000	0.004000	0.007000	0.009000	0.015000	0.018000	0.019000	0.019000	0.017000	0.018000	0.018000	0.015000	0.011000	0.010000	0.011000	0.011000	0.009000	0.006000	0.001000	0.001000	0.001000	0.001000	0.003000	0.003000	0.004000	0.004000	0.003000	0.002000	0.003000	0.003000	0.005000	0.018000	0.027000	0.034000	0.051000	0.063000	0.071000	0.075000	0.076000	0.074000	0.069000	0.035000	0.022000	0.017000	0.016000	0.013000	0.008000	0.007000	0.007000	0.006000	0.007000	0.007000	0.006000	0.006000	0.008000	0.009000	0.009000	0.007000	0.003000	0.002000	0.004000	0.004000	0.004000	0.004000	0.007000	0.009000	0.009000	0.011000	0.019000	0.023000	0.026000	0.026000	0.024000	0.020000	0.007000	0.005000	0.004000	0.003000	0.003000	0.003000	0.003000	0.002000	0.001000	0.002000	0.001000	0.001000	0.002000	0.001000	0.002000	0.002000	0.000000	0.000000	0.000000	0.001000	0.002000	0.002000	0.002000	0.002000	0.002000	0.003000	0.004000	0.003000	0.004000	0.003000	0.002000	0.002000	0.002000	0.002000	0.002000	0.003000	0.006000	0.007000	0.008000	0.010000	0.012000	0.011000	0.014000	0.015000	0.020000	0.023000	0.024000	0.029000	0.032000	0.033000	0.030000	0.024000	0.024000	0.022000	0.024000	0.024000	0.029000	0.031000	0.032000	0.030000	0.026000	0.019000	0.018000	0.014000	0.008000	0.010000	0.010000	0.013000	0.015000	0.016000	0.016000	0.015000	0.012000	0.013000	0.018000	0.021000	0.022000	0.022000	0.019000	0.014000	0.006000	0.003000	0.002000	0.002000	0.004000	0.006000	0.007000	0.007000	0.006000	0.003000	0.003000	0.003000	0.003000	0.004000	0.006000	0.007000	0.007000	0.005000	0.005000	0.004000	0.004000	0.004000	0.002000	0.001000	0.003000	0.004000	0.004000	0.002000	0.002000	0.002000	0.002000	0.005000	0.007000	0.007000	0.006000	0.007000	0.006000	0.005000	0.005000	0.006000	0.007000	0.006000	0.004000	0.004000	0.005000	0.004000	0.005000	0.004000	0.005000	0.009000	0.010000	0.011000	0.010000	0.011000	0.011000	0.014000	0.015000	0.014000	0.012000	0.008000	0.007000	0.005000	0.005000	0.006000	0.006000	0.005000	0.006000	0.005000	0.004000	0.004000	0.005000	0.005000	0.007000	0.009000	0.009000	0.007000	0.005000	0.004000	0.005000	0.004000	0.005000	0.005000	0.006000	0.006000	0.005000	0.003000	0.002000	0.002000	0.003000	0.003000	0.004000	0.004000	0.003000	0.003000	0.002000	0.002000	0.003000	0.003000	0.004000	0.004000	0.003000	0.001000	0.002000	0.003000	0.004000	0.004000	0.004000	0.004000	0.006000	0.006000	0.008000	0.009000	0.006000	0.003000	0.004000	0.007000	0.008000	0.008000	0.007000	0.004000	0.004000	0.002000	0.002000	0.002000	0.001000	0.001000	0.001000	0.001000	0.000000	0.000000	0.001000	0.001000	0.003000	0.004000	0.006000	0.007000	0.007000	0.006000	0.003000	0.002000	0.003000	0.005000	0.006000	0.006000	0.010000	0.011000	0.010000	0.009000	0.007000	0.003000	0.002000	0.002000	0.004000	0.004000	0.004000	0.005000	0.010000	0.013000	0.019000	0.018000	0.015000	0.012000	0.011000	0.010000	0.008000	0.005000	NA	NA	NA	NA	NA	NA	NA	NA	NA	NA	NA	NA	NA	NA	NA	NA	NA	NA	NA	NA	NA	NA	NA	NA	NA	NA	NA	NA	NA	NA	NA	NA	NA	NA	NA	NA	NA	NA	NA	NA	NA	NA	NA	NA	NA	NA	NA	NA	NA	NA	NA	NA	NA	NA	NA	NA	NA	NA	NA	NA	NA	NA	NA	NA	NA	NA	NA	NA	NA	NA	NA	NA	NA	NA	NA	NA	NA	NA	NA	NA	NA	NA	NA	NA	NA	NA	NA	NA	NA	NA	NA	NA	NA	NA	NA	NA	NA	NA	NA	NA	NA	NA	NA	NA	NA	NA	NA	NA	NA	NA	NA	NA	NA	NA	NA	NA	NA	NA	NA	NA	NA	NA	NA	NA	NA	NA	NA	NA	NA	NA	NA	NA	NA	NA	NA	NA	NA	NA	NA	NA	NA	NA	NA	NA	NA	NA	NA	NA	NA	NA	NA	NA	NA	NA	NA	NA	NA	NA	NA	NA	NA	NA	NA	NA	NA	NA	NA	NA	NA	NA	NA	NA	NA	NA	NA	NA	NA	NA	NA	NA	NA	NA	NA	NA	NA	0.003000	0.005000	0.005000	0.006000	0.005000	0.006000	0.010000	0.013000	0.015000	0.016000	0.015000	0.013000	0.015000	0.021000	0.038000	0.052000	0.063000	0.070000	0.075000	0.067000	0.061000	0.053000	0.040000	0.023000	0.016000	0.014000	0.016000	0.016000	0.019000	0.030000	0.057000	0.077000	0.091000	0.101000	0.107000	0.109000	0.109000	0.117000	0.122000	0.124000	0.123000	0.118000	0.110000	0.096000	0.075000	0.048000	0.037000	0.034000	0.035000	0.035000	0.032000	0.026000	0.026000	0.024000	0.025000	0.025000	0.030000	0.033000	0.032000	0.030000	0.033000	0.043000	0.049000	0.052000	0.053000	0.051000	0.046000	0.022000	0.019000	0.020000	0.024000	0.037000	0.046000	0.070000	0.129000	0.172000	0.205000	0.228000	0.244000	0.254000	0.284000	0.304000	0.363000	0.406000	0.438000	0.461000	0.523000	0.567000	0.599000	0.622000	0.639000	0.649000	0.655000	0.656000	0.653000	0.646000	0.634000	0.616000	0.590000	0.554000	0.499000	0.423000	0.318000	0.279000	0.265000	0.245000	0.217000	0.177000	0.123000	0.102000	0.073000	0.032000	0.016000	0.009000	0.006000	0.006000	0.008000	0.013000	0.027000	0.037000	0.043000	0.063000	0.077000	0.085000	0.090000	0.091000	0.089000	0.083000	0.074000	0.060000	0.056000	0.048000	0.048000	0.045000	0.039000	0.030000	0.017000	0.011000	0.002000	0.002000	0.001000	0.005000	0.008000	0.010000	0.010000	0.009000	0.006000	0.001000	0.001000	0.001000	0.002000	0.002000	0.001000	0.001000	0.001000	0.001000	0.001000	0.001000	0.001000	0.002000	0.003000	0.003000	0.004000	0.005000	0.004000	0.002000	0.001000	0.001000	0.001000	0.001000	0.001000	0.001000	0.005000	0.008000	0.009000	0.008000	0.006000	0.003000	0.001000	0.000000	0.001000	0.003000	0.007000	0.009000	0.010000	0.010000	0.012000	0.012000	0.011000	0.009000	0.009000	0.019000	0.025000	0.089000	0.133000	0.194000	0.276000	0.335000	0.374000	0.400000	0.417000	0.427000	0.432000	0.433000	0.430000	0.441000	0.477000	0.503000	0.519000	0.529000	0.534000	0.535000	0.531000	0.522000	0.506000	0.481000	0.445000	0.395000	0.379000	0.355000	0.321000	0.311000	0.294000	0.269000	0.262000	0.268000	0.269000	0.266000	0.258000	0.245000	0.223000	0.192000	0.148000	0.086000	0.062000	0.054000	0.042000	0.032000	0.024000	0.011000	0.006000	0.004000	0.003000	0.001000	0.001000	0.002000	0.003000	0.002000	0.000000	0.000000	0.002000	0.002000	0.004000	0.004000	0.006000	0.017000	0.021000	0.024000	0.027000	0.030000	0.032000	0.033000	0.040000	0.046000	0.049000	0.051000	0.052000	0.053000	0.054000	0.055000	0.055000	0.055000	0.054000	0.054000	0.053000	0.051000	0.050000	0.048000	0.044000	0.047000	0.048000	0.048000	0.054000	0.059000	0.061000	0.062000	0.062000	0.061000	0.059000	0.058000	0.063000	0.066000	0.068000	0.079000	0.087000	0.093000	0.097000	0.101000	0.105000	0.109000	0.112000	0.115000	0.118000	0.121000	0.123000	0.125000	0.128000	0.129000	0.131000	0.133000	0.134000	0.135000	0.136000	0.137000	0.137000	0.138000	0.138000	0.138000	0.138000	0.137000	0.137000	0.136000	0.135000	0.134000	0.133000	0.129000	0.124000	0.116000	0.106000	0.106000	0.104000	0.102000	0.099000	0.097000	0.094000	0.091000	0.088000	0.084000	0.081000	0.077000	0.072000	0.068000	0.063000	0.058000	0.053000	0.045000	0.036000	0.034000	0.030000	0.025000	0.024000	0.023000	0.020000	0.017000	0.017000	0.016000	0.019000	0.021000	0.022000	0.029000	0.034000	0.037000	0.039000	0.039000	0.038000	0.036000	0.039000	0.040000	0.040000	0.047000	0.053000	0.059000	0.064000	0.070000	0.075000	0.080000	0.085000	0.089000	0.093000	0.097000	0.101000	0.104000	0.108000	0.111000	0.113000	0.116000	0.119000	0.121000	0.123000	0.125000	0.126000	0.128000	0.129000	0.130000	0.131000	0.131000	0.132000	0.132000	0.132000	0.132000	0.131000	0.131000	0.130000	0.129000	0.128000	0.127000	0.125000	0.124000	0.122000	0.120000	0.117000	0.115000	0.112000	0.109000	0.106000	0.102000	0.099000	0.095000	0.091000	0.087000	0.082000	0.077000	0.072000	0.067000	0.061000	0.055000	0.049000	0.041000	0.030000	0.017000	0.013000	0.007000	0.005000	0.006000	0.005000	0.004000	0.001000	0.001000	0.000000	0.000000	0.000000	0.001000	0.002000	0.002000	0.004000	0.005000	0.005000	0.004000	0.002000	0.002000	0.001000	0.001000	0.001000	0.002000	0.002000	0.002000	0.002000	0.002000	0.003000	0.005000	0.007000	0.013000	0.018000	0.023000	0.027000	0.032000	0.036000	0.039000	0.042000	0.045000	0.048000	0.050000	0.053000	0.054000	0.056000	0.057000	0.058000	0.058000	0.059000	0.059000	0.058000	0.058000	0.057000	0.055000	0.054000	0.052000	0.050000	0.048000	0.045000	0.042000	0.037000	0.037000	0.036000	0.041000	0.045000	0.047000	0.056000	0.063000	0.067000	0.070000	0.070000	0.071000	0.071000	0.071000	0.070000	0.069000	0.068000	0.067000	0.065000	0.063000	0.061000	0.058000	0.056000	0.052000	0.049000	0.045000	0.041000	0.037000	0.032000	0.027000	0.022000	0.017000	0.016000	0.019000	0.020000	0.020000	0.019000	0.016000	0.013000	0.012000	0.016000	0.018000	0.018000	0.018000	0.016000	0.017000	0.018000	0.017000	0.016000	0.014000	0.012000	0.010000	0.006000	0.006000	0.005000	0.002000	0.001000	0.002000	0.003000	0.003000	0.004000	0.005000	0.005000	0.004000	0.004000	0.006000	0.008000	0.009000	0.009000	0.008000	0.007000	0.004000	0.003000	0.002000	0.001000	0.002000	0.001000	0.002000	0.001000	0.002000	0.004000	0.009000	0.014000	0.016000	0.018000	0.019000	0.020000	0.021000	0.021000	0.020000	0.020000	0.019000	0.018000	0.016000	0.013000	0.013000	0.013000	0.011000	0.012000	0.011000	0.010000	0.008000	0.004000	0.003000	0.002000	0.001000	0.001000	0.001000	0.001000	0.001000	0.003000	0.003000	0.006000	0.008000	0.009000	0.010000	0.010000	0.011000	0.010000	0.008000	0.004000	0.004000	0.005000	0.005000	0.004000	0.005000	0.005000	0.004000	0.005000	0.004000	0.003000	0.001000	0.001000	0.001000	0.001000	0.002000	0.002000	0.002000	0.003000	0.003000	0.002000	0.002000	0.003000	0.004000	0.006000	0.013000	0.018000	0.034000	0.046000	0.055000	0.062000	0.067000	0.071000	0.075000	0.079000	0.083000	0.086000	0.089000	0.092000	0.095000	0.097000	0.099000	0.101000	0.103000	0.104000	0.106000	0.107000	0.108000	0.108000	0.108000	0.109000	0.108000	0.108000	0.108000	0.107000	0.106000	0.104000	0.103000	0.101000	0.099000	0.097000	0.095000	0.092000	0.089000	0.086000	0.083000	0.079000	0.075000	0.071000	0.067000	0.062000	0.055000	0.046000	0.034000	0.032000	0.027000	0.020000	0.018000	0.019000	0.025000	0.028000	0.030000	0.027000	0.021000	0.021000	0.018000	0.013000	0.005000	0.003000	0.003000	0.003000	0.002000	0.002000	0.001000	0.000000	0.000000	0.001000	0.001000	0.000000	0.001000	0.000000	0.000000	0.000000	0.000000	0.000000	0.002000	0.005000	0.012000	0.017000	0.020000	0.021000	0.017000	0.014000	0.009000	0.007000	0.004000	0.003000	0.003000	0.002000	0.002000	0.002000	0.002000	0.002000	0.004000	0.004000	0.006000	0.006000	0.019000	0.018000	0.014000	0.008000	0.006000	0.003000	0.001000	0.001000	0.000000	0.000000	0.000000	0.000000	0.000000	0.000000	0.000000	0.000000	0.000000	0.001000	0.002000	0.002000	0.003000	0.006000	0.014000	0.019000	0.022000	0.023000	0.022000	0.019000	0.014000	0.006000	0.003000	0.004000	0.005000	0.004000	0.005000	0.008000	0.010000	0.010000	0.008000	0.005000	0.002000	0.001000	0.001000	0.001000	0.000000	0.000000	0.000000	0.000000	0.001000	0.000000	0.001000	0.000000	0.000000	0.000000	0.001000	0.001000	0.002000	0.005000	0.012000	0.016000	0.017000	0.021000	0.006000	0.006000	0.003000	0.002000	0.002000	0.002000	0.002000	0.001000	0.001000	0.001000	0.001000	0.001000	0.000000	0.000000	0.000000	0.001000	0.000000	0.000000	0.000000	0.001000	0.000000	0.001000	0.003000	0.003000	0.003000	0.002000	0.003000	0.002000	0.003000	0.003000	0.002000	0.001000	0.001000	0.001000	0.001000	0.002000	0.002000	0.002000	0.002000	0.003000	0.003000	0.002000	0.001000	0.001000	0.004000	0.024000	0.063000	0.086000	0.101000	0.143000	0.252000	0.292000	0.305000	0.301000	0.307000	0.317000	0.315000	0.313000	0.296000	0.247000	0.204000	0.195000	0.190000	0.301000	0.435000	0.487000	0.751000	0.837000	0.867000	0.909000	0.926000	0.930000	0.936000	0.945000	0.956000	0.978000	0.985000	0.994000	0.998000	0.999000	1.000000	1.000000	1.000000	1.000000	1.000000	0.999000	0.996000	0.998000	0.998000	0.998000	1.000000	1.000000	0.999000	1.000000	1.000000	0.998000	0.999000	0.998000	0.998000	0.998000	0.998000	0.998000	0.998000	0.998000	0.997000	0.993000	0.991000	0.994000	0.993000	0.991000	0.985000	0.967000	0.924000	0.820000	0.725000	0.710000	0.716000	0.880000	0.949000	0.978000	0.989000	0.993000	0.994000	0.995000	0.995000	0.993000	0.996000	0.998000	0.997000	0.998000	0.998000	0.996000	0.990000	0.972000	0.930000	0.933000	0.929000	0.917000	0.886000	0.898000	0.900000	0.929000	0.961000	0.973000	0.990000	0.996000	0.998000	0.999000	0.999000	0.998000	0.998000	0.998000	0.995000	0.988000	0.971000	0.930000	0.924000	0.922000	0.910000	0.912000	0.905000	0.886000	0.878000	0.850000	0.772000	0.589000	0.497000	0.438000	0.431000	0.429000	0.432000	0.474000	0.536000	0.561000	0.701000	0.887000	0.961000	0.985000	0.995000	0.998000	0.999000	1.000000	1.000000	0.998000	0.997000	0.993000	0.993000	0.991000	0.985000	0.981000	0.968000	0.928000	0.834000	0.766000	0.704000	0.660000	0.554000	0.481000	0.428000	0.391000	0.321000	0.192000	0.113000	0.077000	0.059000	0.051000	0.048000	0.048000	0.042000	0.031000	0.026000	0.014000	0.008000	0.006000	NA	0.004000	0.007000	0.009000	0.015000	0.020000	0.024000	0.026000	0.026000	0.026000	0.024000	0.021000	0.016000	0.009000	0.007000	0.008000	0.007000	0.006000	0.006000	0.010000	0.012000	0.013000	0.018000	0.021000	0.023000	0.024000	0.024000	0.022000	0.019000	0.014000	0.008000	0.006000	0.003000	0.003000	0.003000	0.003000	0.002000	0.002000	0.001000	0.001000	0.001000	0.000000	0.000000	0.000000	0.001000	0.001000	0.001000	0.002000	0.002000	0.003000	0.007000	0.010000	0.011000	0.012000	0.011000	0.009000	0.006000	0.006000	0.007000	0.007000	0.007000	0.006000	0.006000	0.006000	0.005000	0.005000	0.005000	0.004000	0.004000	0.006000	0.007000	0.007000	0.010000	0.011000	0.017000	0.022000	0.025000	0.026000	0.027000	0.027000	0.026000	0.025000	0.022000	0.017000	0.011000	0.009000	0.010000	0.010000	0.009000	0.010000	0.011000	0.010000	0.009000	0.006000	0.006000	0.008000	0.015000	0.044000	0.045000	0.045000	0.043000	0.039000	0.034000	0.027000	0.026000	0.023000	0.025000	0.026000	0.026000	0.024000	0.027000	0.029000	0.028000	0.027000	0.031000	0.033000	0.034000	0.033000	0.031000	0.028000	0.029000	0.036000	0.057000	0.073000	0.086000	0.096000	0.306000	0.307000	0.305000	0.143000	0.134000	0.121000	0.105000	0.084000	0.059000	0.028000	0.018000	0.015000	0.011000	0.010000	0.012000	0.012000	0.012000	0.011000	0.013000	0.014000	0.014000	0.012000	0.010000	0.006000	0.005000	0.006000	0.009000	0.019000	0.027000	0.034000	0.038000	0.054000	0.067000	0.077000	0.084000	0.089000	0.092000	0.093000	0.092000	0.089000	0.086000	0.081000	0.074000	0.065000	0.064000	0.061000	0.056000	0.043000	0.033000	0.031000	0.027000	0.022000	0.015000	0.006000	0.003000	0.002000	0.002000	0.002000	0.005000	0.012000	0.017000	0.021000	0.023000	0.024000	0.024000	0.022000	0.019000	0.014000	0.013000	0.012000	0.009000	0.005000	0.004000	0.005000	0.008000	0.010000	0.011000	0.011000	0.014000	0.016000	0.022000	0.028000	0.031000	0.033000	0.034000	0.033000	0.031000	0.027000	0.022000	0.021000	0.019000	0.016000	0.011000	0.005000	0.002000	0.002000	0.001000	0.001000	0.001000	0.001000	0.002000	0.002000	0.002000	0.003000	0.005000	0.007000	0.007000	0.007000	0.006000	0.004000	0.003000	0.004000	0.007000	0.009000	0.010000	0.010000	0.009000	0.006000	0.007000	0.009000	0.010000	0.010000	0.006000	0.004000	0.003000	0.002000	0.002000	0.001000	0.001000	0.002000	0.002000	0.003000	0.003000	0.003000	0.002000	0.001000	0.002000	0.003000	0.004000	0.007000	0.008000	0.014000	0.018000	0.021000	0.022000	0.029000	0.034000	0.037000	0.038000	0.038000	0.037000	0.041000	0.044000	0.044000	0.044000	0.034000	0.029000	0.022000	0.022000	0.020000	0.016000	0.012000	0.005000	0.003000	0.002000	0.001000	0.001000	0.001000	0.001000	0.002000	0.003000	0.002000	0.003000	0.006000	0.008000	0.008000	0.008000	0.006000	0.007000	0.007000	0.005000	0.006000	0.006000	0.005000	0.003000	0.003000	0.004000	0.008000	0.018000	0.026000	0.032000	0.037000	0.040000	0.041000	0.040000	0.039000	0.043000	0.046000	0.047000	0.047000	0.045000	0.041000	0.044000	0.046000	0.045000	0.052000	0.056000	0.059000	0.072000	0.082000	0.089000	0.095000	0.098000	0.099000	0.111000	0.119000	0.126000	0.149000	0.144000	0.136000	0.124000	0.110000	0.108000	0.116000	0.121000	0.124000	0.124000	0.123000	0.119000	0.113000	0.104000	0.092000	0.076000	0.057000	0.052000	0.045000	0.035000	0.023000	0.018000	0.018000	0.017000	0.014000	0.011000	0.006000	0.004000	0.004000	0.006000	0.008000	0.008000	0.007000	0.005000	0.005000	0.004000	0.003000	0.002000	0.003000	0.006000	0.014000	0.021000	0.026000	0.029000	0.030000	0.039000	0.064000	0.085000	0.100000	0.113000	0.204000	0.208000	0.209000	0.209000	0.205000	0.200000	0.191000	0.179000	0.162000	0.142000	0.116000	0.086000	0.077000	0.065000	0.050000	0.032000	0.025000	0.017000	0.007000	0.003000	0.002000	0.002000	0.003000	0.005000	0.007000	0.012000	0.016000	0.019000	0.020000	0.020000	0.019000	0.016000	0.013000	0.007000	0.006000	0.003000	0.003000	0.001000	0.001000	0.001000	0.002000	0.002000	0.001000	NA	NA	NA	NA	NA	NA	NA	NA	NA	NA	NA	NA	NA	NA	NA	NA	NA	NA	NA	NA	NA	NA	NA	NA	NA	NA	NA	NA	NA	NA	NA	NA	NA	NA	NA	NA	NA	NA	NA	NA	NA	NA	NA	NA	NA	NA	NA	NA	NA	NA	NA	NA	NA	NA	NA	NA	NA	NA	NA	NA	NA	NA	NA	NA	NA	NA	NA	NA	NA	NA	NA	NA	NA	NA	NA	NA	NA	NA	NA	NA	NA	NA	NA	NA	NA	NA	NA	NA	NA	NA	NA	NA	NA	NA	NA	NA	NA	NA	NA	NA	NA	NA	NA	NA	NA	NA	NA	NA	NA	NA	NA	NA	NA	NA	NA	NA	NA	NA	NA	NA	NA	NA	NA	NA	NA	NA	NA	0.001000	0.002000	0.002000	0.003000	0.003000	0.005000	0.006000	0.006000	0.006000	0.005000	0.005000	0.007000	0.008000	0.009000	0.012000	0.014000	0.014000	0.014000	0.012000	0.014000	0.014000	0.014000	0.012000	0.009000	0.009000	0.012000	0.013000	0.013000	0.013000	0.011000	0.008000	0.008000	0.011000	0.013000	0.014000	0.016000	0.016000	0.017000	0.017000	0.017000	0.016000	0.015000	0.018000	0.019000	0.019000	0.023000	0.026000	0.036000	0.044000	0.049000	0.053000	0.055000	0.055000	0.055000	0.054000	0.052000	0.048000	0.042000	0.034000	0.033000	0.038000	0.041000	0.043000	0.043000	0.043000	0.042000	0.041000	0.039000	0.035000	0.029000	0.022000	0.012000	0.009000	0.009000	0.007000	0.009000	0.009000	0.012000	0.014000	0.015000	0.014000	0.017000	0.026000	0.033000	0.039000	0.042000	0.044000	0.045000	0.044000	0.041000	0.037000	0.032000	0.024000	0.022000	0.019000	0.019000	0.025000	0.041000	0.054000	0.064000	0.071000	0.077000	0.081000	0.082000	0.082000	0.081000	0.077000	0.071000	0.065000	0.056000	0.045000	0.032000	0.014000	0.008000	0.005000	0.002000	0.001000	0.001000	0.001000	0.003000	0.003000	0.003000	0.004000	0.004000	0.002000	0.002000	0.001000	0.001000	0.000000	0.001000	0.001000	0.002000	0.002000	0.005000	0.007000	0.008000	0.008000	0.007000	0.005000	0.003000	0.002000	0.002000	0.001000	0.001000	0.002000	0.002000	0.002000	0.010000	0.010000	0.008000	0.005000	0.005000	0.004000	0.004000	0.004000	0.005000	0.005000	0.004000	0.002000	0.001000	0.001000	0.002000	0.002000	0.004000	0.004000	0.004000	0.005000	0.006000	0.006000	0.005000	0.005000	0.005000	0.004000	0.002000	0.001000	0.001000	0.001000	0.001000	0.001000	0.001000	0.001000	0.001000	0.001000	0.001000	0.001000	0.002000	0.002000	0.001000	0.002000	0.001000	NA	NA	NA	NA	NA	NA	NA	NA	NA	NA	NA	NA	NA	NA	NA	NA	NA	NA	NA	NA	NA	NA	NA	NA	NA	NA	NA	NA	NA	NA	NA	NA	NA	NA	NA	NA	NA	NA	NA	NA	NA	NA	NA	NA	NA	NA	NA	NA	NA	NA	NA	NA	NA	NA	NA	NA	NA	NA	NA	NA	NA	NA	NA	NA	NA	NA	NA	NA	NA	NA	NA	NA	NA	NA	NA	NA	NA	NA	NA	NA	NA	NA	NA	NA	NA	NA	NA	NA	NA	NA	NA	NA	NA	NA	NA	NA	NA	NA	NA	NA	NA	NA	NA	NA	NA	NA	NA	NA	NA	NA	NA	NA	NA	NA	NA	NA	NA	NA	NA	NA	NA	NA	NA	NA	NA	NA	NA	NA	NA	NA	NA	NA	NA	NA	NA	NA	NA	NA	NA	NA	NA	NA	NA	NA	NA	NA	NA	NA	NA	NA	NA	NA	NA	NA	NA	NA	NA	NA	NA	NA	NA	NA	NA	NA	NA	NA	NA	NA	NA	NA	NA	NA	NA	NA	NA	NA	NA	NA	NA	NA	NA	NA	NA	NA	NA	NA	NA	NA	NA	NA	NA	NA	NA	NA	NA	NA	NA	NA	NA	NA	NA	NA	NA	NA	NA	NA	NA	NA	NA	NA	NA	NA	NA	NA	NA	NA	NA	NA	NA	NA	NA	NA	NA	NA	NA	NA	NA	NA	NA	NA	NA	NA	NA	NA	NA	NA	NA	NA	NA	NA	NA	NA	NA	NA	NA	NA	NA	NA	NA	NA	NA	NA	NA	NA	NA	NA	NA	NA	NA	NA	NA	NA	NA	NA	NA	NA	NA	NA	NA	NA	NA	NA	NA	NA	NA	NA	NA	NA	NA	NA	NA	NA	NA	NA	NA	NA	NA	NA	NA	NA	NA	NA	NA	NA	NA	NA	NA	NA	NA	NA	NA	NA	NA	NA	NA	NA	NA	NA	NA	NA	NA	NA	NA	NA	NA	NA	NA	NA	NA	NA	NA	NA	NA	NA	NA	NA	NA	NA	NA	NA	NA	NA	NA	NA	NA	NA	NA	NA	NA	NA	NA	NA	NA	NA	NA	NA	NA	NA	NA	NA	NA	NA	NA	NA	NA	NA	NA	NA	NA	NA	NA	NA	NA	NA	NA	NA	NA	NA	NA	NA	NA	NA	NA	NA	NA	NA	NA	NA	NA	NA	NA	NA	NA	NA	NA	NA	NA	NA	NA	NA	NA	NA	NA	NA	NA	NA	NA	NA	NA	NA	NA	NA	NA	NA	NA	NA	NA	NA	NA	NA	NA	NA	NA	NA	NA	NA	NA	NA	NA	NA	NA	NA	NA	NA	NA	NA	NA	NA	NA	NA	NA	NA	NA	NA	NA	NA	NA	NA	NA	NA	NA	NA	NA	NA	NA	NA	NA	NA	NA	NA	NA	NA	NA	NA	NA	NA	NA	NA	NA	NA	NA	NA	NA	NA	NA	NA	NA	NA	NA	NA	NA	NA	NA	NA	NA	NA	NA	NA	NA	NA	NA	NA	NA	NA	NA	NA	NA	NA	NA	NA	NA	NA	NA	NA	NA	NA	NA	NA	NA	0.011000	0.019000	0.026000	0.030000	0.032000	0.038000	0.039000	0.037000	0.048000	0.053000	0.065000	0.070000	0.070000	0.065000	0.065000	0.061000	0.052000	0.049000	0.042000	0.040000	0.034000	0.032000	0.027000	0.032000	0.035000	0.034000	0.029000	0.028000	0.030000	0.028000	0.022000	0.020000	0.021000	0.019000	0.016000	0.011000	0.005000	0.003000	0.002000	0.001000	0.001000	0.001000	0.000000	0.000000	0.000000	0.001000	0.001000	0.002000	0.002000	0.010000	0.014000	0.024000	0.045000	0.055000	0.060000	0.061000	0.057000	0.048000	0.045000	0.037000	0.034000	0.026000	0.023000	0.015000	0.011000	0.010000	0.007000	0.004000	0.004000	0.003000	0.002000	0.002000	0.001000	0.001000	0.002000	0.003000	0.008000	0.012000	0.012000	0.011000	0.008000	0.007000	0.005000	0.004000	0.004000	0.002000	0.002000	0.002000	0.002000	0.003000	0.003000	0.006000	0.008000	0.007000	0.008000	0.008000	0.006000	0.005000	0.005000	0.004000	0.001000	0.002000	0.002000	0.003000	0.002000	0.004000	0.013000	0.015000	0.014000	0.013000	0.014000	0.011000	0.009000	0.003000	0.004000	0.003000	0.004000	0.005000	0.007000	0.017000	0.331000	0.405000	0.516000	0.678000	0.876000	0.955000	0.980000	0.990000	0.995000	0.996000	0.996000	0.994000	0.989000	0.974000	0.938000	0.909000	0.840000	0.653000	0.619000	0.510000	0.237000	0.031000	0.016000	0.005000	0.003000	0.003000	0.007000	0.058000	0.077000	0.175000	0.576000	0.736000	0.799000	0.821000	0.827000	0.820000	0.831000	0.831000	0.820000	0.827000	0.842000	0.843000	0.948000	0.981000	0.992000	0.996000	0.998000	0.998000	0.997000	0.994000	0.985000	0.991000	0.993000	0.992000	0.997000	0.998000	0.998000	1.000000	1.000000	1.000000	1.000000	1.000000	1.000000	0.999000	0.999000	0.999000	1.000000	1.000000	0.999000	0.997000	0.993000	0.979000	0.978000	0.974000	0.958000	0.946000	0.915000	0.842000	0.795000	0.666000	0.314000	0.236000	0.186000	0.143000	0.036000	0.006000	0.004000	0.004000	0.002000	0.002000	0.011000	0.014000	0.012000	0.015000	0.015000	0.015000	0.011000	0.002000	0.001000	0.002000	0.002000	0.001000	0.000000	0.000000	0.003000	0.005000	0.001000	0.002000	0.003000	0.001000	0.005000	0.008000	0.013000	0.022000	0.023000	0.020000	0.010000	0.003000	0.001000	0.001000	0.000000	0.000000	0.000000	0.000000	0.001000	0.005000	0.004000	0.004000	0.005000	0.004000	0.004000	0.002000	0.001000	0.001000	0.001000	0.001000	0.001000	0.001000	0.001000	0.001000	0.001000	0.001000	0.003000	0.003000	0.002000	0.003000	0.002000	0.002000	0.002000	0.001000	0.001000	0.001000	0.002000	0.002000	0.004000	0.004000	0.005000	0.010000	0.023000	0.032000	0.034000	0.003000	0.002000	0.002000	0.003000	0.004000	0.006000	0.006000	0.010000	0.032000	0.040000	0.098000	0.123000	0.169000	0.251000	0.292000	0.352000	0.381000	0.393000	0.420000	0.427000	0.424000	0.408000	0.383000	0.348000	0.336000	0.318000	0.291000	0.255000	0.205000	0.139000	0.134000	0.138000	0.138000	0.134000	0.126000	0.114000	0.097000	0.070000	0.034000	0.019000	0.004000	0.003000	0.002000	0.003000	0.003000	0.004000	0.007000	0.009000	0.009000	0.008000	0.009000	0.013000	0.017000	0.021000	0.022000	0.029000	0.048000	0.061000	0.069000	0.075000	0.078000	0.077000	0.073000	0.076000	0.077000	0.074000	0.068000	0.059000	0.045000	0.024000	0.017000	0.006000	0.005000	0.006000	0.006000	0.004000	0.005000	0.004000	0.002000	0.001000	0.001000	0.001000	0.002000	0.004000	0.005000	0.009000	0.011000	0.011000	0.010000	0.011000	0.016000	0.019000	0.029000	0.035000	0.039000	0.041000	0.040000	0.037000	0.039000	0.039000	0.036000	0.031000	0.022000	0.020000	0.021000	0.020000	0.018000	0.013000	0.012000	0.010000	0.010000	0.013000	0.014000	0.013000	0.016000	0.017000	0.016000	0.013000	0.008000	0.006000	0.006000	0.005000	0.003000	0.001000	0.003000	0.005000	0.005000	0.004000	0.004000	0.003000	0.004000	0.003000	0.001000	0.002000	0.001000	0.002000	0.002000	0.003000	0.003000	0.002000	0.002000	0.001000	0.001000	0.000000	0.000000	0.000000	0.000000	0.000000	0.001000	0.000000	0.000000	0.000000	0.000000	0.000000	0.000000	0.000000	0.000000	0.001000	0.001000	0.001000	0.001000	0.001000	0.001000	0.001000	0.001000	0.001000	0.001000	0.001000	0.001000	0.001000	0.003000	0.003000	0.004000	0.004000	0.004000	0.004000	0.006000	0.007000	0.006000	0.007000	0.013000	0.029000	0.041000	0.051000	0.059000	0.063000	0.064000	0.073000	0.078000	0.080000	0.080000	0.076000	0.069000	0.069000	0.066000	0.071000	0.074000	0.074000	0.071000	0.065000	0.054000	0.037000	0.031000	0.022000	0.009000	0.004000	0.002000	0.002000	0.002000	0.001000	0.001000	0.001000	0.002000	0.003000	0.002000	0.002000	0.003000	0.003000	0.002000	0.002000	0.001000	0.002000	0.005000	0.007000	0.007000	0.009000	0.015000	0.020000	0.022000	0.022000	0.026000	0.028000	0.028000	0.033000	0.091000	0.094000	0.094000	0.091000	0.083000	0.084000	0.082000	0.076000	0.067000	0.052000	0.047000	0.048000	0.047000	0.043000	0.036000	0.036000	0.034000	0.029000	0.020000	0.018000	0.013000	0.012000	0.009000	0.009000	0.007000	0.008000	0.007000	0.005000	0.005000	0.006000	0.006000	0.005000	0.002000	0.001000	0.001000	0.002000	0.002000	0.001000	0.001000	0.001000	0.001000	0.001000	0.003000	0.003000	0.006000	0.006000	0.006000	0.005000	0.005000	0.006000	0.007000	0.006000	0.003000	0.003000	0.001000	0.001000	0.001000	0.001000	0.001000	0.000000	0.001000	0.002000	0.002000	0.001000	0.001000	0.002000	0.005000	0.007000	0.007000	0.006000	0.012000	0.015000	0.024000	0.030000	0.033000	0.034000	0.033000	0.030000	0.025000	0.024000	0.004000	0.005000	0.007000	0.009000	0.008000	0.010000	0.016000	0.020000	0.022000	0.024000	0.031000	0.037000	0.040000	0.042000	0.042000	0.040000	0.037000	0.032000	0.016000	0.013000	0.009000	0.004000	0.003000	0.004000	0.009000	0.011000	0.011000	0.011000	0.012000	0.019000	0.026000	0.027000	0.033000	0.037000	0.083000	0.090000	0.094000	0.094000	0.092000	0.089000	0.087000	0.084000	0.080000	0.073000	0.073000	0.071000	0.065000	0.056000	0.042000	0.022000	0.004000	0.006000	0.011000	0.013000	0.015000	0.014000	0.012000	0.008000	0.007000	0.005000	0.005000	0.003000	0.003000	0.004000	0.004000	0.003000	0.003000	0.001000	0.001000	0.002000	0.001000	0.001000	0.002000	0.001000	0.002000	0.003000	0.007000	0.009000	0.009000	0.008000	0.009000	0.027000	0.028000	0.028000	0.033000	0.035000	0.035000	0.041000	0.045000	0.046000	0.045000	0.041000	0.043000	0.051000	0.056000	0.058000	0.058000	0.054000	0.048000	0.039000	0.036000	0.032000	0.032000	0.031000	0.027000	0.019000	0.008000	0.003000	0.002000	0.001000	0.001000	0.001000	0.000000	0.000000	0.000000	0.001000	0.000000	0.001000	0.004000	0.013000	0.015000	0.015000	0.014000	0.011000	0.005000	0.003000	0.003000	0.001000	0.001000	0.000000	0.001000	0.002000	0.002000	0.003000	0.005000	0.011000	0.015000	0.018000	0.019000	0.019000	0.017000	0.015000	0.015000	0.014000	0.012000	0.009000	0.004000	0.002000	0.003000	0.002000	0.001000	0.001000	0.001000	0.002000	0.004000	0.006000	0.006000	0.006000	0.004000	0.002000	0.001000	0.002000	0.005000	0.007000	0.007000	0.006000	0.004000	0.004000	0.004000	0.004000	0.003000	0.002000	0.001000	0.000000	0.000000	0.001000	0.002000	0.004000	0.005000	0.006000	0.005000	0.004000	0.002000	0.001000	0.001000	0.001000	0.001000	0.001000	0.002000	0.002000	0.004000	0.005000	0.005000	0.004000	0.005000	0.005000	0.006000	0.012000	0.017000	0.021000	0.025000	0.028000	0.031000	0.033000	0.036000	0.038000	0.039000	0.041000	0.042000	0.042000	0.043000	0.043000	0.043000	0.042000	0.041000	0.040000	0.038000	0.036000	0.034000	0.032000	0.029000	0.025000	0.026000	0.032000	0.035000	0.036000	0.034000	0.036000	0.036000	0.034000	0.030000	0.021000	0.024000	0.056000	0.078000	0.091000	0.129000	0.156000	0.173000	0.183000	0.215000	0.295000	0.353000	0.395000	0.423000	0.443000	0.456000	0.463000	0.465000	0.463000	0.456000	0.442000	0.419000	0.387000	0.338000	0.266000	0.238000	0.198000	0.185000	0.165000	0.136000	0.097000	0.039000	0.033000	0.023000	0.020000	0.015000	0.014000	0.011000	0.010000	0.009000	0.005000	0.005000	0.006000	0.005000	0.004000	0.004000	0.006000	0.006000	0.009000	0.010000	0.010000	0.012000	0.013000	0.011000	0.009000	0.008000	0.010000	0.011000	0.011000	0.012000	0.011000	0.012000	0.018000	0.021000	0.022000	0.021000	0.019000	0.014000	0.007000	0.004000	0.003000	0.004000	0.006000	0.015000	0.017000	0.017000	0.016000	0.017000	0.017000	0.015000	0.011000	0.011000	0.013000	0.001000	0.001000	0.001000	0.001000	0.002000	0.006000	0.010000	0.012000	0.012000	0.015000	0.017000	0.016000	0.013000	0.009000	0.007000	0.004000	0.004000	0.004000	0.003000	0.004000	0.004000	0.002000	0.002000	0.002000	0.008000	0.021000	0.022000	0.021000	0.025000	0.026000	0.026000	0.029000	0.031000	0.031000	0.028000	0.023000	0.014000	0.003000	0.001000	0.001000	0.001000	0.001000	0.002000	0.002000	0.003000	0.003000	0.002000	0.002000	0.003000	0.015000	0.031000	0.030000	0.026000	0.020000	0.011000	0.007000	0.006000	0.004000	0.003000	0.002000	0.001000	0.001000	0.002000	0.004000	0.009000	0.012000	0.021000	0.069000	0.066000	0.069000	0.071000	0.070000	0.066000	0.058000	0.047000	0.029000	0.022000	0.013000	0.013000	0.031000	0.026000	0.025000	0.030000	0.042000	0.050000	0.071000	0.086000	0.095000	0.062000	0.051000	0.036000	0.031000	0.024000	0.012000	0.007000	0.006000	0.003000	0.002000	0.001000	0.001000	0.001000	0.002000	0.002000	0.001000	0.001000	0.001000	0.001000	0.000000	0.001000	0.002000	0.003000	0.003000	0.004000	0.005000	0.007000	0.013000	0.021000	0.031000	0.037000	0.041000	0.042000	0.040000	0.038000	0.033000	0.034000	0.033000	0.032000	0.028000	0.038000	0.044000	0.048000	0.049000	0.048000	0.044000	0.037000	0.028000	0.017000	0.013000	0.007000	0.006000	0.007000	0.006000	0.005000	0.002000	0.001000	0.001000	0.001000	0.001000	0.001000	0.000000	0.001000	0.001000	0.001000	0.001000	0.002000	0.002000	0.003000	0.005000	0.006000	0.010000	0.011000	0.012000	0.011000	0.008000	0.007000	0.006000	0.003000	0.002000	0.002000	0.003000	0.007000	0.008000	0.009000	0.008000	0.005000	0.005000	0.003000	0.003000	0.007000	0.010000	0.011000	0.011000	0.013000	0.014000	0.019000	0.031000	0.061000	0.082000	0.097000	0.106000	0.110000	0.128000	0.139000	0.146000	0.149000	0.149000	0.144000	0.137000	0.124000	0.123000	0.120000	0.113000	0.102000	0.084000	0.060000	0.026000	0.013000	0.008000	0.006000	0.003000	0.001000	0.001000	0.001000	0.001000	0.001000	0.000000	0.002000	0.004000	0.006000	0.010000	0.012000	0.012000	0.012000	0.009000	0.009000	0.012000	0.012000	0.012000	0.014000	0.014000	0.013000	0.015000	0.016000	0.015000	0.011000	0.006000	0.004000	0.004000	0.005000	0.008000	0.003000	0.002000	0.002000	0.002000	0.002000	0.001000	0.001000	0.000000	0.000000	0.000000	0.000000	0.001000	0.001000	0.001000	0.001000	0.006000	0.009000	0.010000	0.010000	0.013000	0.014000	0.022000	0.024000	0.024000	0.022000	0.024000	0.032000	0.037000	0.039000	0.039000	0.036000	0.030000	0.022000	0.020000	0.015000	0.008000	0.005000	0.005000	0.003000	0.003000	0.001000	0.001000	0.001000	0.001000	0.003000	0.003000	0.003000	0.003000	0.003000	0.003000	0.003000	0.001000	0.001000	0.001000	0.001000	0.001000	0.002000	0.002000	0.001000	0.000000	0.000000	0.001000	0.000000	0.000000	0.000000	0.000000	0.001000	0.001000	0.001000	0.001000	0.002000	0.005000	0.006000	0.006000	0.005000	0.002000	0.002000	0.002000	0.002000	0.001000	0.000000	0.000000	0.000000	0.002000	0.002000	0.001000	0.001000	0.001000	0.000000	0.000000	0.000000	0.000000	0.001000	0.002000	0.001000	0.001000	0.002000	0.002000	0.002000	0.002000	0.003000	0.005000	0.012000	0.027000	0.065000	0.090000	0.108000	0.120000	0.127000	0.130000	0.130000	0.127000	0.122000	0.127000	0.129000	0.128000	0.123000	0.112000	0.111000	0.106000	0.110000	0.109000	0.102000	0.095000	0.083000	0.065000	0.040000	0.030000	0.017000	0.012000	0.015000	0.024000	0.030000	0.033000	0.033000	0.040000	0.043000	0.054000	0.061000	0.065000	0.066000	0.064000	0.058000	0.050000	0.036000	0.031000	0.031000	0.036000	0.038000	0.047000	0.061000	0.063000	0.062000	0.068000	0.070000	0.070000	0.077000	0.033000	0.031000	0.027000	0.020000	0.009000	0.009000	0.007000	0.004000	0.003000	0.003000	0.004000	0.021000	0.022000	0.021000	0.019000	0.020000	0.025000	0.027000	0.028000	0.026000	0.023000	0.017000	0.031000	0.035000	0.046000	0.053000	0.057000	0.058000	0.055000	0.060000	0.061000	0.020000	0.020000	0.023000	0.024000	0.023000	0.021000	0.022000	0.021000	0.023000	0.024000	0.023000	0.020000	0.016000	0.011000	0.009000	0.007000	0.004000	0.003000	0.001000	0.001000	0.000000	0.000000	0.001000	0.001000	0.003000	0.004000	0.004000	0.007000	0.008000	0.013000	0.016000	0.018000	0.026000	0.032000	0.036000	0.038000	0.039000	0.038000	0.044000	0.047000	0.023000	0.018000	0.010000	0.007000	0.007000	0.010000	0.011000	0.015000	0.018000	0.020000	0.020000	0.019000	0.017000	0.014000	0.010000	0.009000	0.007000	0.004000	0.003000	0.002000	0.001000	0.002000	0.003000	0.008000	0.010000	0.020000	0.044000	0.062000	0.076000	0.086000	0.093000	0.097000	0.099000	0.098000	0.107000	0.090000	0.080000	0.078000	0.084000	0.103000	0.151000	0.183000	0.205000	0.220000	0.229000	0.233000	0.233000	0.229000	0.237000	0.240000	0.238000	0.230000	0.217000	0.196000	0.165000	0.122000	0.106000	0.082000	0.074000	0.062000	0.060000	0.055000	0.050000	0.050000	0.048000	0.066000	0.078000	0.087000	0.091000	0.092000	0.090000	0.085000	0.086000	0.097000	0.103000	0.123000	0.137000	0.144000	0.170000	0.188000	0.200000	0.206000	0.208000	0.206000	0.199000	0.188000	0.170000	0.144000	0.108000	0.057000	0.038000	0.030000	0.019000	0.014000	0.008000	0.005000	0.004000	0.002000	0.001000	0.001000	0.001000	0.006000	0.009000	0.010000	0.009000	0.007000	0.004000	0.003000	0.003000	0.002000	0.002000	0.003000	0.003000	0.002000	0.001000	0.001000	0.002000	0.003000	0.002000	0.002000	0.003000	0.002000	0.003000	0.003000	0.002000	0.001000	0.002000	0.001000	0.001000	0.000000	0.000000	0.001000	0.002000	0.002000	0.002000	0.002000	0.001000	0.001000	0.001000	0.001000	0.001000	0.001000	0.002000	0.001000	0.002000	0.002000	0.001000	0.001000	0.001000	0.002000	0.004000	0.006000	0.009000	0.012000	0.012000	0.011000	0.010000	0.008000	0.006000	0.002000	0.003000	0.005000	0.009000	0.012000	0.013000	0.013000	0.012000	0.008000	0.003000	0.002000	0.001000	0.001000	0.002000	0.003000	0.004000	0.009000	0.011000	0.012000	0.029000	0.041000	0.048000	0.052000	0.054000	0.053000	0.049000	0.042000	0.042000	0.046000	0.048000	0.047000	0.044000	0.038000	0.030000	0.027000	0.023000	0.023000	0.021000	0.017000	0.017000	0.015000	0.012000	0.011000	0.013000	0.014000	0.012000	0.009000	0.009000	0.007000	0.008000	0.007000	0.005000	0.002000	0.001000	0.001000	0.002000	0.002000	0.003000	0.002000	0.001000	0.001000	0.001000	0.001000	0.001000	0.001000	0.002000	0.001000	0.000000	0.000000	0.000000	0.000000	0.001000	0.001000	0.003000	0.006000	0.008000	0.014000	0.018000	0.028000	0.034000	0.023000	0.018000	0.010000	0.007000	0.003000	0.003000	0.002000	0.004000	0.005000	0.005000	0.004000	0.004000	0.005000	0.009000	0.019000	0.026000	0.030000	0.032000	0.040000	0.045000	0.047000	0.047000	0.045000	0.039000	0.031000	0.018000	0.013000	0.012000	0.010000	0.010000	0.013000	0.015000	0.014000	0.013000	0.009000	0.008000	0.006000	0.005000	0.004000	0.003000	0.004000	0.004000	0.006000	0.011000	0.014000	0.015000	0.014000	0.011000	0.012000	0.011000	0.008000	0.004000	0.002000	NA	NA	NA	NA	NA	NA	NA	NA	NA	NA	NA	NA	NA	NA	NA	NA	NA	NA	NA	NA	NA	NA	NA	NA	NA	NA	NA	NA	NA	NA	NA	NA	NA	NA	NA	NA	NA	NA	NA	NA	NA	NA	NA	NA	NA	NA	NA	NA	NA	NA	NA	NA	NA	NA	NA	NA	NA	NA	NA	NA	NA	NA	NA	NA	NA	NA	NA	NA	NA	NA	NA	NA	NA	NA	NA	NA	NA	NA	NA	NA	NA	NA	NA	NA	NA	NA	NA	NA	NA	NA	NA	NA	NA	NA	NA	NA	NA	NA	NA	NA	NA	NA	NA	NA	NA	NA	NA	NA	NA	NA	NA	NA	NA	NA	NA	NA	NA	NA	NA	NA	NA	NA	NA	NA	NA	NA	NA	NA	NA	NA	NA	NA	NA	NA	NA	NA	NA	NA	NA	NA	NA	NA	NA	NA	NA	NA	NA	NA	NA	NA	NA	NA	NA	NA	NA	NA	NA	NA	NA	NA	NA	NA	NA	NA	NA	NA	NA	NA	NA	NA	NA	NA	NA	NA	NA	NA	NA	NA	NA	NA	NA	NA	NA	NA	NA	NA	NA	NA	NA	NA	NA	NA	NA	NA	NA	NA	NA	NA	NA	NA	NA	NA	NA	NA	NA	NA	NA	NA	NA	NA	NA	NA	NA	NA	NA	NA	NA	NA	NA	NA	NA	NA	NA	NA	NA	NA	NA	NA	NA	NA	NA	NA	NA	NA	NA	NA	NA	NA	NA	NA	NA	NA	NA	NA	NA	NA	NA	NA	NA	NA	NA	NA	NA	NA	NA	NA	NA	NA	NA	NA	NA	NA	NA	NA	NA	NA	NA	NA	NA	NA	NA	NA	NA	NA	NA	NA	NA	NA	NA	NA	NA	NA	NA	NA	NA	NA	NA	NA	NA	NA	NA	NA	NA	NA	NA	NA	NA	NA	NA	NA	NA	NA	NA	NA	NA	NA	NA	NA	NA	NA	NA	NA	NA	NA	NA	NA	NA	NA	NA	NA	NA	NA	NA	NA	NA	NA	NA	NA	NA	NA	NA	NA	NA	NA	NA	NA	NA	NA	NA	NA	NA	NA	NA	NA	NA	NA	NA	NA	NA	NA	NA	NA	NA	NA	NA	NA	NA	NA	NA	NA	NA	NA	NA	NA	NA	NA	NA	NA	NA	NA	NA	NA	NA	NA	NA	NA	NA	NA	NA	NA	NA	NA	NA	NA	NA	NA	NA	NA	NA	NA	NA	NA	NA	NA	NA	NA	NA	NA	NA	NA	NA	NA	NA	NA	NA	NA	NA	NA	NA	NA	NA	NA	NA	NA	NA	NA	NA	NA	NA	NA	NA	NA	NA	NA	NA	NA	NA	NA	NA	NA	NA	NA	NA	NA	NA	NA	NA	NA	NA	NA	NA	NA	NA	NA	NA	NA	NA	NA	NA	NA	NA	NA	NA	NA	NA	NA	NA	NA	NA	NA	NA	NA	NA	NA	NA	NA	NA	NA	NA	NA	NA	NA	NA	NA	NA	NA	NA	NA	NA	NA	NA	NA	NA	NA	NA	NA	NA	NA	NA	NA	NA	NA	NA	NA	NA	NA	NA	NA	NA	NA	NA	NA	NA	NA	NA	NA	NA	NA	NA	NA	NA	NA	NA	NA	NA	NA	NA	NA	NA	NA	NA	NA	NA	NA	NA	NA	NA	NA	NA	NA	NA	NA	NA	NA	NA	NA	NA	NA	NA	NA	NA	NA	NA	NA	NA	NA	NA	NA	NA	NA	NA	NA	NA	NA	NA	NA	NA	NA	NA	NA	NA	NA	NA	NA	NA	NA	NA	NA	NA	NA	NA	NA	NA	NA	NA	NA	NA	NA	NA	NA	NA	NA	NA	NA	NA	NA	NA	NA	NA	NA	NA	NA	NA	NA	NA	NA	NA	NA	NA	NA	NA	NA	NA	NA	NA	NA	NA	NA	NA	NA	NA	NA	NA	NA	NA	NA	NA	NA	NA	NA	NA	NA	NA	NA	NA	NA	NA	NA	NA	NA	NA	NA	NA	NA	NA	NA	NA	NA	NA	NA	NA	NA	NA	NA	NA	NA	NA	NA	NA	NA	NA	NA	NA	NA	NA	NA	NA	NA	NA	NA	NA	NA	NA	NA	NA	NA	NA	NA	NA	NA	NA	NA	NA	NA	NA	NA	NA	NA	NA	NA	NA	NA	NA	NA	NA	NA	NA	NA	NA	NA	NA	NA	NA	NA	NA	NA	NA	NA	NA	NA	NA	NA	NA	NA	NA	NA	NA	NA	NA	NA	NA	NA	NA	NA	NA	NA	NA	NA	NA	NA	NA	NA	NA	NA	NA	NA	NA	NA	NA	NA	NA	NA	NA	NA	NA	NA	NA	NA	NA	NA	NA	NA	NA	NA	NA	NA	NA	NA	NA	NA	NA	NA	NA	NA	NA	NA	NA	NA	NA	NA	NA	NA	NA	NA	NA	NA	NA	NA	NA	NA	NA	NA	NA	NA	NA	NA	NA	NA	NA	NA	NA	NA	NA	NA	NA	NA	NA	NA	NA	NA	NA	NA	NA	NA	NA	NA	NA	NA	NA	NA	NA	NA	NA	NA	NA	NA	NA	NA	NA	NA	NA	NA	NA	NA	NA	NA	NA	NA	NA	NA	NA	NA	NA	NA	NA	NA	NA	NA	NA	NA	NA	NA	NA	NA	NA	NA	NA	NA	NA	NA	NA	NA	NA	NA	NA	NA	NA	NA	NA	NA	NA	NA	NA	NA	NA	NA	NA	NA	NA	NA	NA	NA	NA	NA	NA	NA	NA	NA	NA	NA	NA	NA	NA	NA	NA	NA	NA	NA	NA	NA	NA	NA	NA	NA	NA	NA	NA	NA	NA	NA	NA	NA	NA	NA	NA	NA	NA	NA	NA	NA	NA	NA	NA	NA	NA	NA	NA	NA	NA	NA	NA	NA	NA	NA	NA	NA	NA	NA	NA	NA	NA	NA	NA	NA	NA	NA	NA	NA	NA	NA	NA	NA	NA	NA	NA	NA	NA	NA	NA	NA	NA	NA	NA	NA	NA	NA	NA	NA	NA	NA	NA	NA	NA	NA	NA	NA	NA	NA	NA	NA	NA	NA	NA	NA	NA	NA	NA	NA	NA	NA	NA	NA	NA	NA	NA	NA	NA	NA	NA	NA	NA	NA	NA	NA	NA	NA	NA	NA	NA	NA	NA	NA	NA	NA	NA	NA	NA	NA	NA	NA	NA	NA	NA	NA	NA	NA	NA	NA	NA	NA	NA	NA	NA	NA	NA	NA	NA	NA	NA	NA	NA	NA	NA	NA	NA	NA	NA	NA	NA	NA	NA	NA	NA	NA	NA	NA	NA	NA	NA	NA	NA	NA	NA	NA	NA	NA	NA	NA	NA	NA	NA	NA	NA	NA	NA	NA	NA	NA	NA	NA	NA	NA	NA	NA	NA	NA	NA	NA	NA	NA	NA	NA	NA	NA	NA	NA	NA	NA	NA	NA	NA	NA	NA	NA	NA	NA	NA	NA	NA	NA	NA	NA	NA	NA	NA	NA	NA	NA	NA	NA	NA	NA	NA	NA	NA	NA	NA	NA	NA	NA	NA	NA	NA	NA	NA	NA	NA	NA	NA	NA	NA	NA	NA	NA	NA	NA	NA	NA	NA	NA	NA	NA	NA	NA	NA	NA	NA	NA	NA	NA	NA	NA	NA	NA	NA	NA	NA	NA	NA	NA	NA	NA	NA	NA	NA	NA	NA	NA	NA	NA	NA	NA	NA	NA	NA	NA	NA	NA	NA	NA	NA	NA	NA	NA	NA	NA	NA	NA	NA	NA	NA	NA	NA	NA	NA	NA	NA	NA	NA	NA	NA	NA	NA	NA	NA	NA	NA	NA	NA	NA	NA	NA	NA	NA	NA	NA	NA	NA	NA	NA	NA	NA	NA	NA	NA	NA	NA	NA	NA	NA	NA	NA	NA	NA	NA	NA	NA	NA	NA	NA	NA	NA	NA	NA	NA	NA	NA	NA	NA	NA	NA	NA	NA	NA	NA	NA	NA	NA	NA	NA	NA	NA	NA	NA	NA	NA	NA	NA	NA	NA	NA	NA	NA	NA	NA	NA	NA	NA	NA	NA	NA	NA	NA	NA	NA	NA	NA	NA	NA	NA	NA	NA	NA	NA	NA	NA	NA	NA	NA	NA	NA	NA	NA	NA	NA	NA	NA	NA	NA	NA	NA	NA	NA	NA	NA	NA	NA	NA	NA	NA	NA	NA	NA	NA	NA	NA	NA	NA	NA	NA	NA	NA	NA	NA	NA	NA	NA	NA	NA	NA	NA	NA	NA	NA	NA	NA	NA	NA	NA	NA	NA	NA	NA	NA	NA	NA	NA	NA	NA	NA	NA	NA	NA	NA	NA	NA	NA	NA	NA	NA	NA	NA	NA	NA	NA	NA	NA	NA	NA	NA	NA	NA	NA	NA	NA	NA	NA	NA	NA	NA	NA	NA	NA	NA	NA	NA	NA	NA	NA	NA	NA	NA	NA	NA	NA	NA	NA	NA	NA	NA	NA	NA	NA	NA	NA	NA	NA	NA	NA	NA	NA	NA	NA	NA	NA	NA	NA	NA	NA	NA	NA	NA	NA	NA	NA	NA	NA	NA	NA	NA	NA	NA	NA	NA	NA	NA	NA	NA	NA	NA	NA	NA	NA	NA	NA	NA	NA	NA	NA	NA	NA	NA	NA	NA	NA	NA	NA	NA	NA	NA	NA	NA	NA	NA	NA	NA	NA	NA	NA	NA	NA	NA	NA	NA	NA	NA	NA	NA	NA	NA	NA	NA	NA	NA	NA	NA	NA	NA	NA	NA	NA	NA	NA	NA	NA	NA	NA	NA	NA	NA	NA	NA	NA	NA	NA	NA	NA	NA	NA	NA	NA	NA	NA	NA	NA	NA	NA	NA	NA	NA	NA	NA	NA	NA	NA	NA	NA	NA	NA	NA	NA	NA	NA	NA	NA	NA	NA	NA	NA	NA	NA	NA	NA	NA	NA	NA	NA	NA	NA	NA	NA	NA	NA	NA	NA	NA	NA	NA	NA	NA	NA	NA	NA	NA	NA	NA	NA	NA	NA	NA	NA	NA	NA	NA	NA	NA	NA	NA	NA	NA	NA	NA	NA	NA	NA	NA	NA	NA	NA	NA	NA	NA	NA	NA	NA	NA	NA	NA	NA	NA	NA	NA	NA	NA	NA	NA	NA	NA	NA	NA	NA	NA	NA	NA	NA	NA	NA	NA	NA	NA	NA	NA	NA	NA	NA	NA	NA	NA	NA	NA	0.002000	0.004000	0.008000	0.011000	0.012000	0.013000	0.016000	0.019000	0.020000	0.019000	0.018000	0.015000	0.016000	0.016000	0.014000	0.011000	0.007000	0.005000	0.003000	0.002000	0.002000	0.004000	0.005000	0.005000	0.006000	0.013000	0.019000	0.023000	0.026000	0.027000	0.034000	0.038000	0.041000	0.042000	0.040000	0.037000	0.033000	0.026000	0.017000	0.014000	0.010000	0.009000	0.011000	0.011000	0.010000	0.008000	0.009000	0.008000	0.010000	0.012000	0.011000	0.010000	0.008000	0.004000	0.003000	0.004000	0.006000	0.008000	0.008000	0.007000	0.008000	0.008000	0.010000	0.011000	0.011000	0.014000	0.023000	0.030000	0.035000	0.050000	0.062000	0.070000	0.076000	0.079000	0.080000	0.079000	0.078000	0.077000	0.075000	0.074000	0.071000	0.069000	0.066000	0.063000	0.060000	0.056000	0.051000	0.043000	0.032000	0.030000	0.026000	0.020000	0.012000	0.010000	0.010000	0.014000	0.016000	0.018000	0.019000	0.020000	0.020000	0.018000	0.021000	0.030000	0.037000	0.042000	0.045000	0.046000	0.046000	0.045000	0.044000	0.042000	0.040000	0.038000	0.036000	0.033000	0.030000	0.026000	0.022000	0.018000	0.013000	0.011000	0.009000	0.005000	0.005000	0.005000	0.005000	0.007000	0.009000	0.009000	0.012000	0.013000	0.014000	0.013000	0.011000	0.012000	0.012000	0.011000	0.008000	0.008000	0.007000	0.005000	0.002000	0.001000	0.001000	0.001000	0.001000	0.003000	0.004000	0.008000	0.010000	0.011000	0.011000	0.014000	0.016000	0.023000	0.033000	0.036000	0.037000	0.037000	0.035000	0.031000	0.026000	0.018000	0.017000	0.013000	0.013000	0.013000	0.010000	0.011000	0.010000	0.008000	0.005000	0.005000	0.003000	0.003000	0.002000	0.003000	0.006000	0.006000	0.005000	0.002000	0.002000	0.002000	0.004000	0.008000	0.021000	0.031000	0.039000	0.044000	0.047000	0.048000	0.038000	0.034000	0.027000	0.019000	0.007000	0.003000	0.002000	0.002000	0.003000	0.003000	0.004000	0.007000	0.009000	0.011000	0.011000	0.010000	0.011000	0.012000	0.017000	0.020000	0.021000	0.016000	0.013000	0.013000	0.012000	0.015000	0.016000	0.022000	0.025000	0.028000	0.028000	0.028000	0.032000	0.035000	0.037000	0.036000	0.035000	0.023000	0.017000	0.009000	0.007000	0.003000	0.002000	0.002000	0.003000	0.003000	0.003000	0.004000	0.004000	0.006000	0.007000	0.007000	0.009000	0.011000	0.011000	0.010000	0.008000	0.005000	0.004000	0.005000	0.006000	0.005000	0.006000	0.007000	0.006000	0.008000	0.013000	0.017000	0.020000	0.021000	0.021000	0.020000	0.017000	0.018000	0.018000	0.016000	0.021000	0.020000	0.017000	0.013000	0.013000	0.012000	0.010000	0.006000	0.005000	0.006000	0.006000	0.005000	0.004000	0.003000	0.002000	0.003000	0.005000	0.004000	0.002000	0.002000	0.002000	0.004000	0.008000	0.020000	0.029000	0.036000	0.056000	0.072000	0.085000	0.098000	0.107000	0.113000	0.117000	0.118000	0.119000	0.120000	0.120000	0.121000	0.121000	0.121000	0.121000	0.120000	0.119000	0.118000	0.117000	0.116000	0.115000	0.110000	0.104000	0.094000	0.082000	0.065000	0.045000	0.018000	0.008000	0.004000	0.003000	0.001000	0.001000	0.001000	0.001000	0.002000	0.002000	0.003000	0.004000	0.004000	0.005000	0.005000	0.004000	0.003000	0.002000	0.004000	0.004000	0.006000	0.012000	0.017000	0.032000	0.044000	0.053000	0.059000	0.063000	0.065000	0.065000	0.063000	0.058000	0.061000	0.061000	0.060000	0.057000	0.052000	0.045000	0.035000	0.033000	0.029000	0.031000	0.032000	0.031000	0.028000	0.026000	0.023000	0.024000	0.024000	0.024000	0.021000	0.017000	0.012000	0.010000	0.011000	0.012000	0.011000	0.012000	0.013000	0.012000	0.009000	0.004000	0.005000	0.008000	0.009000	0.009000	0.008000	0.006000	0.005000	0.006000	0.006000	0.005000	0.006000	0.005000	0.003000	0.002000	0.003000	0.002000	0.001000	0.001000	0.002000	0.004000	0.006000	0.006000	0.004000	0.008000	0.010000	0.016000	0.020000	0.022000	0.022000	0.001000	0.001000	0.001000	0.001000	0.001000	0.003000	0.004000	0.003000	0.002000	0.001000	0.001000	0.002000	0.002000	0.003000	0.003000	0.004000	0.004000	0.003000	0.004000	0.003000	0.003000	0.002000	0.005000	0.006000	0.005000	0.004000	0.004000	0.006000	0.005000	0.002000	0.001000	0.001000	0.001000	0.000000	0.000000	0.001000	0.001000	0.001000	0.001000	0.000000	0.001000	0.000000	0.000000	0.000000	0.000000	0.001000	0.001000	0.001000	0.001000	0.000000	0.001000	0.001000	0.001000	0.002000	0.004000	0.006000	0.007000	0.006000	0.005000	0.004000	0.003000	0.002000	0.003000	0.002000	0.003000	0.002000	0.001000	0.001000	0.001000	0.001000	0.003000	0.003000	0.002000	0.002000	0.002000	0.000000	0.001000	0.003000	0.004000	0.003000	0.002000	0.001000	0.001000	0.002000	0.001000	0.001000	0.001000	0.000000	0.000000	0.000000	0.000000	0.000000	0.000000	0.001000	0.002000	0.002000	0.001000	0.001000	0.001000	0.001000	0.001000	0.001000	0.002000	0.002000	0.001000	0.001000	0.001000	0.001000	0.001000	0.001000	0.001000	0.001000	0.001000	0.002000	0.003000	0.002000	0.006000	0.008000	0.009000	0.008000	0.010000	0.005000	0.003000	0.003000	0.001000	0.000000	0.001000	0.002000	0.002000	0.001000	0.001000	0.001000	0.000000	0.000000	0.000000	0.001000	0.001000	0.001000	0.003000	0.009000	0.013000	0.015000	0.015000	0.025000	0.026000	0.024000	0.020000	0.014000	0.012000	0.013000	0.012000	0.014000	0.014000	0.017000	0.026000	0.048000	0.064000	0.075000	0.081000	0.092000	0.105000	0.121000	0.128000	0.131000	0.131000	0.127000	0.120000	0.107000	0.087000	0.081000	0.070000	0.069000	0.064000	0.056000	0.043000	0.022000	0.015000	0.012000	0.013000	0.012000	0.009000	0.004000	0.003000	0.002000	0.003000	0.002000	0.002000	0.002000	0.002000	0.002000	0.002000	0.003000	0.005000	0.012000	0.016000	0.018000	0.019000	0.018000	0.021000	0.032000	0.039000	0.044000	0.047000	0.047000	0.045000	0.040000	0.031000	0.029000	0.025000	0.024000	0.022000	0.018000	0.010000	0.007000	0.004000	0.003000	0.002000	0.003000	0.003000	0.002000	0.002000	0.005000	0.007000	0.008000	0.007000	0.004000	0.004000	0.002000	0.002000	0.002000	0.001000	0.001000	0.000000	0.001000	0.002000	0.001000	0.001000	0.001000	0.001000	0.001000	0.002000	0.005000	0.012000	0.016000	0.019000	0.019000	0.024000	0.038000	0.047000	0.071000	0.089000	0.101000	0.109000	0.114000	0.115000	0.112000	0.105000	0.094000	0.075000	0.070000	0.039000	0.024000	0.019000	0.017000	0.015000	0.015000	0.014000	0.011000	0.011000	0.022000	0.029000	0.037000	0.043000	0.050000	0.056000	0.059000	0.059000	0.056000	0.050000	0.040000	0.026000	0.005000	0.003000	0.002000	0.002000	0.001000	0.001000	0.001000	0.002000	0.004000	0.006000	0.007000	0.008000	0.008000	0.008000	0.008000	0.007000	0.006000	0.003000	0.003000	0.003000	0.002000	0.003000	0.002000	0.002000	0.001000	0.001000	0.001000	0.001000	0.001000	0.000000	0.000000	0.000000	0.001000	0.000000	0.001000	0.002000	0.002000	0.001000	0.002000	0.003000	0.002000	0.001000	0.001000	0.000000	0.001000	0.000000	0.001000	0.000000	0.000000	0.001000	0.001000	0.004000	0.004000	0.003000	0.001000	0.000000	0.000000	0.001000	0.001000	0.001000	0.000000	0.000000	0.001000	0.001000	0.001000	0.000000	0.001000	0.001000	0.001000	0.001000	0.000000	0.000000	0.000000	0.001000	0.001000	0.002000	0.003000	0.006000	0.015000	0.020000	0.023000	0.024000	0.023000	0.020000	0.015000	0.013000	0.010000	0.005000	0.003000	0.002000	0.003000	0.004000	0.005000	0.004000	0.003000	0.002000	0.001000	0.000000	0.000000	0.001000	0.001000	0.001000	0.001000	0.002000	0.004000	0.004000	0.004000	0.003000	0.003000	0.002000	0.002000	0.003000	0.003000	0.004000	0.004000	0.004000	0.001000	0.001000	0.000000	0.001000	0.002000	0.002000	0.001000	0.001000	0.001000	0.003000	0.006000	0.008000	0.014000	0.018000	0.021000	0.022000	0.022000	0.015000	0.016000	0.016000	0.014000	0.016000	0.016000	0.021000	0.021000	0.022000	0.022000	0.021000	0.023000	0.035000	0.067000	0.093000	0.114000	0.131000	0.144000	0.172000	0.179000	0.183000	0.184000	0.198000	0.209000	0.216000	0.221000	0.190000	0.184000	0.174000	0.095000	0.078000	0.056000	0.028000	0.019000	0.017000	0.013000	0.013000	0.012000	0.014000	0.015000	0.015000	0.014000	0.017000	0.024000	0.030000	0.034000	0.049000	0.060000	0.069000	0.041000	0.040000	0.047000	0.051000	0.053000	0.054000	0.054000	0.051000	0.055000	0.057000	0.057000	0.056000	0.053000	0.048000	0.040000	0.030000	0.027000	0.023000	0.024000	0.022000	0.026000	0.030000	0.030000	0.029000	0.033000	0.035000	0.036000	0.035000	0.033000	0.036000	0.038000	0.038000	0.032000	0.029000	0.023000	0.015000	0.013000	0.010000	0.005000	0.003000	0.003000	0.004000	0.004000	0.012000	0.011000	0.008000	0.003000	0.002000	0.002000	0.001000	0.000000	0.000000	0.000000	0.001000	0.002000	0.002000	0.002000	0.003000	0.003000	0.004000	0.009000	0.024000	0.034000	0.040000	0.044000	0.025000	0.019000	0.010000	0.006000	0.005000	0.003000	0.002000	0.002000	0.002000	0.002000	0.001000	0.002000	0.004000	0.004000	0.007000	0.015000	0.019000	0.010000	0.010000	0.008000	0.008000	0.007000	0.006000	0.002000	0.003000	0.003000	0.007000	0.017000	0.023000	0.026000	0.028000	0.025000	0.027000	0.028000	0.027000	0.030000	0.006000	0.005000	0.002000	0.001000	0.001000	0.001000	0.000000	0.000000	0.001000	0.001000	0.000000	0.000000	0.001000	0.001000	0.001000	0.001000	0.001000	0.001000	0.001000	0.001000	0.001000	0.002000	0.001000	0.000000	0.000000	0.001000	0.001000	0.001000	0.001000	0.001000	0.003000	0.007000	0.016000	0.022000	0.024000	0.017000	0.007000	0.005000	0.003000	0.002000	0.002000	0.001000	0.000000	0.001000	0.001000	0.001000	0.000000	0.000000	0.001000	0.000000	0.000000	0.000000	0.000000	0.000000	0.000000	0.001000	0.001000	0.002000	0.005000	0.006000	0.006000	0.008000	0.014000	0.508000	0.555000	0.587000	0.610000	0.626000	0.637000	0.643000	0.644000	0.641000	0.634000	0.622000	0.603000	0.578000	0.538000	0.486000	0.408000	0.294000	0.136000	0.075000	0.049000	0.011000	0.006000	0.005000	0.009000	0.011000	0.018000	0.025000	0.031000	0.037000	0.043000	0.048000	0.053000	0.058000	0.063000	0.067000	0.071000	0.075000	0.078000	0.081000	0.084000	0.087000	0.089000	0.092000	0.094000	0.095000	0.097000	0.098000	0.099000	0.100000	0.111000	0.118000	0.140000
chr1	144375693	144375694	XLOC_001362_TCONS_00002516	0	-	0.008000	0.005000	0.005000	0.005000	0.002000	0.002000	0.002000	0.003000	0.003000	0.004000	0.004000	0.005000	0.006000	0.008000	0.009000	0.009000	0.011000	0.018000	0.023000	0.034000	0.041000	0.046000	0.048000	0.047000	0.044000	0.037000	0.023000	0.017000	0.019000	0.025000	0.028000	0.027000	0.024000	0.025000	0.023000	0.024000	0.021000	0.016000	0.013000	0.013000	0.011000	0.007000	0.005000	0.005000	0.004000	0.003000	0.003000	0.005000	0.004000	0.005000	0.004000	0.002000	0.002000	0.001000	0.001000	0.001000	0.001000	0.001000	0.002000	0.005000	0.006000	0.009000	0.009000	0.008000	0.005000	0.003000	0.002000	0.002000	0.002000	0.008000	0.010000	0.010000	0.008000	0.007000	0.012000	0.015000	0.016000	0.016000	0.020000	0.023000	0.025000	0.026000	0.025000	0.023000	0.019000	0.015000	0.006000	0.003000	0.002000	0.001000	0.002000	0.002000	0.005000	0.011000	0.013000	0.014000	0.012000	0.008000	0.006000	0.006000	0.003000	0.002000	0.002000	0.000000	0.000000	0.000000	0.001000	0.001000	0.002000	0.003000	0.004000	0.002000	0.001000	0.000000	0.001000	0.001000	0.002000	0.002000	0.002000	0.003000	0.004000	0.008000	0.009000	0.013000	0.014000	0.012000	0.012000	0.010000	0.011000	0.013000	0.018000	0.020000	0.019000	0.016000	0.008000	0.003000	0.004000	0.005000	0.004000	0.002000	0.002000	0.002000	0.001000	0.001000	0.000000	0.000000	0.000000	0.000000	0.000000	0.000000	0.000000	0.000000	0.001000	0.001000	0.001000	0.001000	0.001000	0.001000	0.001000	0.001000	0.001000	0.000000	0.000000	0.001000	0.000000	0.000000	0.000000	0.001000	0.001000	0.001000	0.003000	0.003000	0.002000	0.002000	0.002000	0.004000	0.008000	0.010000	0.010000	0.009000	0.006000	0.005000	0.003000	0.003000	0.004000	0.004000	0.006000	0.007000	0.007000	0.006000	0.003000	0.001000	0.000000	0.000000	0.000000	0.001000	0.001000	0.000000	0.000000	0.000000	0.001000	0.002000	0.005000	0.005000	0.005000	0.002000	0.000000	0.000000	0.000000	0.000000	0.000000	0.001000	0.004000	0.005000	0.030000	0.041000	0.047000	0.048000	0.046000	0.039000	0.026000	0.020000	0.011000	0.008000	0.007000	0.004000	0.003000	0.003000	0.001000	0.000000	0.000000	0.000000	0.000000	0.000000	0.000000	0.000000	0.001000	0.002000	0.003000	0.003000	0.006000	0.010000	0.012000	0.011000	0.008000	0.002000	0.001000	0.002000	0.003000	0.002000	0.003000	0.004000	0.007000	0.007000	0.006000	0.004000	0.003000	0.003000	0.003000	0.002000	0.002000	0.001000	0.001000	0.001000	0.000000	0.001000	0.000000	0.000000	0.000000	0.000000	0.000000	0.001000	0.002000	0.002000	0.001000	0.001000	0.000000	0.000000	0.000000	0.001000	0.000000	0.000000	0.000000	0.000000	0.000000	0.001000	0.001000	0.002000	0.005000	0.006000	0.005000	0.005000	0.004000	0.003000	0.004000	0.006000	0.006000	0.003000	0.002000	0.002000	0.003000	0.006000	0.008000	0.010000	0.012000	0.013000	0.014000	0.013000	0.009000	0.001000	0.001000	0.001000	0.000000	0.000000	0.000000	0.001000	0.000000	0.000000	0.000000	0.000000	0.000000	0.000000	0.000000	0.001000	0.001000	0.001000	0.001000	0.001000	0.000000	0.001000	0.001000	0.002000	0.004000	0.004000	0.006000	0.006000	0.004000	0.002000	0.001000	0.000000	0.001000	0.001000	0.002000	0.002000	0.003000	0.002000	0.001000	0.001000	0.001000	0.001000	0.001000	0.001000	0.002000	0.001000	0.001000	0.002000	0.001000	0.063000	0.035000	0.020000	0.013000	0.010000	0.004000	0.001000	0.001000	0.001000	0.000000	0.000000	0.002000	0.002000	0.001000	0.001000	0.000000	0.000000	0.000000	0.000000	0.000000	0.001000	0.005000	0.008000	0.008000	0.010000	0.017000	0.019000	0.025000	0.039000	0.047000	0.051000	0.061000	0.065000	0.066000	0.062000	0.063000	0.060000	0.052000	0.037000	0.030000	0.029000	0.031000	0.032000	0.031000	0.032000	0.031000	0.033000	0.035000	0.036000	0.037000	0.037000	0.035000	0.031000	0.026000	0.027000	0.026000	0.024000	0.020000	0.015000	0.009000	0.007000	0.004000	0.003000	0.004000	0.006000	0.015000	0.031000	0.040000	0.044000	0.044000	0.040000	0.040000	0.038000	0.030000	0.017000	0.013000	0.011000	0.006000	0.003000	0.002000	0.001000	0.002000	0.001000	0.001000	0.000000	0.000000	0.000000	0.001000	0.002000	0.001000	0.004000	0.005000	0.008000	0.008000	0.009000	0.006000	0.005000	0.008000	0.010000	0.010000	0.011000	0.010000	0.007000	0.009000	0.009000	0.007000	0.003000	0.001000	0.001000	0.003000	0.004000	0.003000	0.003000	0.002000	0.001000	0.001000	0.002000	0.003000	0.010000	0.025000	0.033000	0.049000	0.057000	0.060000	0.060000	0.055000	0.046000	0.029000	0.021000	0.018000	0.013000	0.001000	0.001000	0.002000	0.001000	0.002000	0.002000	0.002000	0.003000	0.002000	0.000000	0.000000	0.001000	0.001000	0.001000	0.001000	0.000000	0.001000	0.001000	0.002000	0.005000	0.011000	0.014000	0.014000	0.012000	0.011000	0.009000	0.009000	0.010000	0.013000	0.020000	0.028000	0.035000	0.038000	0.036000	0.031000	0.019000	0.014000	0.011000	0.006000	0.003000	0.002000	0.004000	0.005000	0.007000	0.007000	0.017000	0.023000	0.025000	0.030000	0.032000	0.031000	0.027000	0.026000	0.022000	0.022000	0.019000	0.012000	0.009000	0.009000	0.006000	0.005000	0.001000	0.001000	0.003000	0.003000	0.003000	0.000000	0.000000	0.000000	0.001000	0.001000	0.008000	0.011000	0.012000	0.016000	0.024000	0.028000	0.028000	0.025000	0.019000	0.017000	0.012000	0.010000	0.009000	0.007000	0.010000	0.012000	0.011000	0.008000	0.007000	0.007000	0.009000	0.008000	0.006000	0.005000	0.006000	0.005000	0.001000	0.001000	0.001000	0.001000	0.003000	0.012000	0.018000	0.020000	0.019000	0.015000	0.007000	0.003000	0.001000	0.000000	0.000000	0.000000	0.000000	0.000000	0.000000	0.000000	0.002000	0.006000	0.013000	0.017000	0.029000	0.101000	0.143000	0.167000	0.183000	0.194000	0.199000	0.198000	0.190000	0.173000	0.142000	0.088000	0.063000	0.052000	0.033000	0.027000	0.014000	0.009000	0.006000	0.005000	0.005000	0.006000	0.006000	0.007000	0.010000	0.011000	0.014000	0.015000	0.014000	0.016000	0.016000	0.014000	0.011000	0.011000	0.014000	0.022000	0.028000	0.044000	0.055000	0.062000	0.065000	0.066000	0.075000	0.081000	0.083000	0.082000	0.078000	0.070000	0.057000	0.054000	0.056000	0.056000	0.053000	0.048000	0.039000	0.025000	0.020000	0.013000	0.008000	0.008000	0.006000	0.007000	0.006000	0.007000	0.011000	0.021000	0.028000	0.032000	0.043000	0.050000	0.055000	0.057000	0.057000	0.054000	0.056000	0.056000	0.053000	0.046000	0.036000	0.033000	0.028000	0.028000	0.025000	0.027000	0.027000	0.045000	0.090000	0.123000	0.147000	0.162000	0.172000	0.179000	0.208000	0.289000	0.358000	0.412000	0.545000	0.636000	0.710000	0.764000	0.803000	0.833000	0.855000	0.873000	0.887000	0.899000	0.907000	0.912000	0.915000	0.915000	0.914000	0.921000	0.926000	0.928000	0.928000	0.927000	0.923000	0.917000	0.908000	0.895000	0.877000	0.873000	0.856000	0.844000	0.844000	0.841000	0.835000	0.825000	0.809000	0.788000	0.759000	0.718000	0.663000	0.581000	0.472000	0.313000	0.095000	0.069000	0.060000	0.046000	0.027000	0.026000	0.024000	0.027000	0.027000	0.027000	0.032000	0.035000	0.036000	0.045000	0.051000	0.056000	0.059000	0.060000	0.060000	0.058000	0.054000	0.049000	0.050000	0.050000	0.048000	0.043000	0.037000	0.028000	0.027000	0.024000	0.020000	0.014000	0.013000	0.010000	0.009000	0.008000	0.004000	0.002000	0.002000	0.001000	0.001000	0.001000	0.001000	0.003000	0.007000	0.010000	0.012000	0.012000	0.011000	0.008000	0.003000	0.001000	0.000000	0.000000	0.000000	0.000000	0.000000	0.000000	0.001000	0.001000	0.001000	0.004000	0.012000	0.017000	0.020000	0.029000	0.038000	0.046000	0.055000	0.063000	0.070000	0.078000	0.085000	0.092000	0.099000	0.106000	0.112000	0.118000	0.124000	0.130000	0.136000	0.141000	0.147000	0.152000	0.157000	0.162000	0.167000	0.171000	0.176000	0.180000	0.184000	0.188000	0.192000	0.196000	0.200000	0.204000	0.207000	0.211000	0.214000	0.218000	0.221000	0.224000	0.227000	0.230000	0.233000	0.236000	0.239000	0.241000	0.244000	0.244000	0.241000	0.234000	0.228000	0.222000	0.216000	0.209000	0.203000	0.196000	0.190000	0.183000	0.176000	0.169000	0.162000	0.155000	0.148000	0.137000	0.123000	0.105000	0.082000	0.075000	0.065000	0.065000	0.073000	0.079000	0.083000	0.085000	0.087000	0.088000	0.089000	0.090000	0.091000	0.091000	0.091000	0.091000	0.089000	0.085000	0.078000	0.069000	0.057000	0.042000	0.038000	0.039000	0.039000	0.038000	0.035000	0.031000	0.024000	0.016000	0.014000	0.010000	0.005000	0.003000	0.003000	0.004000	0.007000	0.009000	0.011000	0.013000	0.015000	0.016000	0.017000	0.016000	0.015000	0.012000	0.007000	0.007000	0.005000	0.002000	0.001000	0.001000	0.001000	0.001000	0.001000	0.001000	0.001000	0.001000	0.001000	0.001000	0.002000	0.002000	0.004000	0.008000	0.011000	0.013000	0.020000	0.026000	0.029000	0.031000	0.032000	0.031000	0.029000	0.032000	0.033000	0.034000	0.032000	0.029000	0.031000	0.031000	0.030000	0.028000	0.024000	0.018000	0.017000	0.015000	0.011000	0.006000	0.005000	0.003000	0.002000	0.001000	0.001000	0.001000	0.002000	0.002000	0.004000	0.004000	0.004000	0.006000	0.007000	0.007000	0.006000	0.006000	0.006000	0.006000	0.004000	0.001000	NA	NA	NA	NA	NA	NA	NA	NA	NA	NA	NA	NA	NA	NA	NA	NA	NA	NA	NA	NA	NA	NA	NA	NA	NA	NA	NA	NA	NA	NA	NA	NA	NA	NA	NA	NA	NA	NA	NA	NA	NA	NA	NA	NA	NA	NA	NA	NA	NA	NA	NA	NA	NA	NA	NA	NA	NA	NA	NA	NA	NA	NA	NA	NA	NA	NA	NA	NA	NA	NA	NA	NA	NA	NA	NA	NA	NA	NA	NA	NA	NA	NA	NA	NA	NA	NA	NA	NA	NA	NA	NA	NA	NA	NA	NA	NA	NA	NA	NA	NA	NA	NA	NA	NA	NA	NA	NA	NA	NA	NA	NA	NA	NA	NA	NA	NA	NA	NA	NA	NA	NA	NA	NA	NA	NA	NA	NA	NA	NA	NA	NA	NA	NA	NA	NA	NA	NA	NA	NA	NA	NA	NA	NA	NA	NA	NA	NA	NA	NA	NA	NA	NA	NA	NA	NA	NA	NA	NA	NA	NA	NA	NA	NA	NA	NA	NA	NA	NA	NA	NA	NA	NA	NA	NA	NA	NA	NA	NA	NA	NA	NA	NA	NA	NA	NA	NA	NA	NA	NA	NA	NA	NA	NA	NA	NA	NA	NA	NA	NA	NA	NA	NA	NA	NA	NA	NA	NA	NA	NA	NA	NA	NA	NA	NA	NA	NA	NA	NA	NA	NA	NA	NA	NA	NA	NA	NA	NA	NA	NA	NA	NA	NA	NA	NA	NA	NA	NA	NA	NA	NA	NA	NA	NA	NA	NA	NA	NA	NA	NA	NA	NA	NA	NA	NA	NA	NA	NA	NA	NA	NA	NA	NA	NA	NA	NA	NA	NA	NA	NA	NA	NA	NA	NA	NA	NA	NA	NA	NA	NA	NA	NA	NA	NA	NA	NA	NA	NA	NA	NA	NA	NA	NA	NA	NA	NA	NA	NA	0.002000	0.007000	0.019000	0.029000	0.037000	0.043000	0.047000	0.049000	0.049000	0.048000	0.046000	0.041000	0.035000	0.026000	0.024000	0.022000	0.019000	0.016000	0.013000	0.008000	0.006000	0.007000	0.007000	0.006000	0.004000	0.004000	0.006000	0.007000	0.006000	0.005000	0.003000	0.003000	0.002000	0.001000	0.002000	0.004000	0.005000	0.005000	0.008000	0.010000	0.010000	0.010000	0.008000	0.005000	0.004000	0.002000	0.001000	0.001000	0.000000	0.001000	0.001000	0.001000	0.002000	0.002000	0.001000	0.001000	0.001000	0.002000	0.002000	0.003000	0.003000	0.004000	0.007000	0.008000	0.008000	0.007000	0.008000	0.007000	0.009000	0.009000	0.008000	0.005000	0.005000	0.006000	0.006000	0.004000	0.002000	0.000000	0.001000	0.001000	0.001000	0.002000	0.001000	0.002000	0.007000	0.010000	0.012000	0.012000	0.013000	0.013000	0.012000	0.013000	0.013000	0.012000	0.008000	0.003000	0.003000	0.004000	0.004000	0.005000	0.010000	0.012000	0.013000	0.013000	0.011000	0.007000	0.006000	0.007000	0.006000	0.008000	0.008000	0.006000	0.007000	0.007000	0.005000	0.005000	0.005000	0.005000	0.004000	0.005000	0.005000	0.007000	0.011000	0.014000	0.015000	0.020000	0.023000	0.024000	0.029000	0.033000	0.035000	0.045000	0.051000	0.054000	0.055000	0.052000	0.055000	0.056000	0.064000	0.068000	0.070000	0.068000	0.074000	0.077000	0.076000	0.072000	0.064000	0.051000	0.032000	0.024000	0.014000	0.010000	0.009000	0.011000	0.011000	0.009000	0.006000	0.006000	0.007000	0.007000	0.006000	0.003000	0.002000	0.002000	0.003000	0.006000	0.007000	0.007000	0.007000	0.006000	0.005000	0.004000	0.004000	0.002000	0.002000	0.002000	0.002000	0.002000	0.002000	0.002000	0.001000	0.002000	0.001000	0.001000	0.001000	0.001000	0.000000	0.001000	0.001000	0.001000	0.001000	0.001000	0.001000	0.001000	0.001000	0.001000	0.002000	0.003000	0.005000	0.006000	0.006000	0.005000	0.006000	0.005000	0.004000	0.003000	0.002000	0.002000	0.002000	0.002000	0.002000	0.008000	0.024000	0.035000	0.041000	0.044000	0.044000	0.042000	0.038000	0.030000	0.018000	0.014000	0.013000	0.014000	0.014000	0.013000	0.010000	0.009000	0.007000	0.003000	0.001000	0.001000	0.002000	0.002000	0.001000	0.001000	0.001000	0.001000	0.000000	0.001000	0.002000	0.003000	0.005000	0.005000	0.008000	0.010000	0.010000	0.008000	0.008000	0.007000	0.005000	0.005000	0.004000	0.003000	0.002000	0.002000	0.003000	0.002000	0.003000	0.002000	0.003000	0.002000	0.001000	0.000000	0.001000	0.001000	0.001000	0.001000	0.001000	0.000000	0.000000	0.000000	0.000000	0.001000	0.001000	0.000000	0.002000	0.003000	0.002000	0.001000	0.001000	0.000000	0.002000	0.004000	0.006000	0.006000	0.008000	0.008000	0.011000	0.013000	0.013000	0.011000	0.007000	0.002000	0.001000	0.001000	0.001000	0.001000	0.001000	0.001000	0.002000	0.002000	0.002000	0.004000	0.005000	0.014000	0.019000	0.020000	0.018000	0.013000	0.002000	0.000000	0.000000	0.000000	0.000000	0.000000	0.000000	0.000000	0.000000	0.000000	0.000000	0.000000	0.001000	0.001000	0.000000	0.000000	0.002000	0.001000	0.000000	0.000000	0.001000	0.001000	0.002000	0.004000	0.004000	0.005000	0.006000	0.007000	0.009000	0.015000	0.023000	0.026000	0.022000	0.010000	0.007000	0.006000	0.008000	0.007000	0.015000	0.035000	0.041000	0.040000	0.042000	0.048000	0.066000	0.091000	0.126000	0.274000	0.458000	0.714000	0.823000	0.869000	0.943000	0.970000	0.981000	0.983000	0.987000	0.987000	0.985000	0.989000	0.990000	0.988000	0.994000	0.996000	0.996000	0.997000	0.996000	0.994000	0.993000	0.993000	0.991000	0.984000	0.979000	0.983000	0.990000	0.991000	0.990000	0.995000	0.997000	0.997000	0.997000	0.994000	0.988000	0.989000	0.987000	0.987000	0.995000	0.998000	0.999000	0.999000	0.998000	0.996000	0.998000	0.998000	0.998000	0.999000	0.999000	0.999000	1.000000	0.999000	0.999000	0.999000	0.999000	0.998000	0.997000	0.998000	0.998000	0.998000	0.998000	0.997000	0.996000	0.997000	0.997000	0.995000	0.991000	0.977000	0.945000	0.921000	0.860000	0.673000	0.231000	0.174000	0.079000	0.044000	0.019000	0.015000	0.004000	0.001000	0.001000	0.004000	0.007000	0.007000	0.013000	0.014000	0.012000	0.003000	0.001000	0.001000	0.002000	0.004000	0.004000	0.003000	0.002000	0.002000	0.002000	0.003000	0.006000	0.006000	0.004000	0.007000	0.008000	0.010000	0.010000	0.008000	0.008000	0.005000	0.002000	0.000000	0.000000	0.000000	0.000000	0.000000	0.000000	0.001000	0.002000	0.002000	0.003000	0.003000	0.003000	0.001000	0.000000	0.000000	0.000000	0.001000	0.002000	0.001000	0.004000	0.018000	0.057000	0.050000	0.045000	0.031000	0.020000	0.009000	0.007000	0.005000	0.006000	0.005000	0.004000	0.003000	0.002000	0.001000	0.003000	0.004000	0.005000	0.006000	0.007000	0.009000	0.009000	0.008000	0.005000	0.001000	0.001000	0.001000	0.000000	0.001000	0.001000	0.004000	0.014000	0.055000	0.071000	0.092000	0.119000	0.138000	0.150000	0.153000	0.147000	0.137000	0.137000	0.133000	0.125000	0.134000	0.151000	0.157000	0.198000	0.273000	0.383000	0.438000	0.465000	0.476000	0.497000	0.503000	0.516000	0.518000	0.506000	0.473000	0.403000	0.383000	0.341000	0.255000	0.244000	0.216000	0.200000	0.193000	0.206000	0.212000	0.213000	0.211000	0.206000	0.197000	0.182000	0.181000	0.175000	0.181000	0.193000	0.196000	0.205000	0.225000	0.266000	0.285000	0.291000	0.306000	0.331000	0.374000	0.392000	0.423000	0.436000	0.436000	0.428000	0.155000	0.139000	0.146000	0.145000	0.134000	0.108000	0.092000	0.059000	0.039000	0.029000	0.006000	0.001000	0.001000	0.001000	0.001000	0.001000	0.000000	0.000000	0.000000	0.000000	0.000000	0.001000	0.001000	0.001000	0.002000	0.002000	0.002000	0.001000	0.001000	0.001000	0.010000	0.022000	0.034000	0.039000	0.038000	0.043000	0.046000	0.046000	0.014000	0.013000	0.015000	0.015000	0.014000	0.011000	0.011000	0.007000	0.007000	0.009000	0.010000	0.011000	0.010000	0.008000	0.005000	0.004000	0.003000	0.003000	0.002000	NA	NA	NA	NA	NA	NA	NA	NA	NA	NA	NA	NA	NA	NA	NA	NA	NA	NA	NA	NA	NA	NA	NA	NA	NA	NA	NA	NA	NA	NA	NA	NA	NA	NA	NA	NA	NA	NA	NA	NA	NA	NA	NA	NA	NA	NA	NA	NA	NA	NA	NA	NA	NA	NA	NA	NA	NA	NA	NA	NA	NA	NA	NA	NA	NA	NA	NA	NA	NA	NA	NA	NA	NA	NA	NA	NA	NA	NA	NA	NA	NA	NA	NA	NA	NA	NA	NA	NA	NA	NA	NA	NA	NA	NA	NA	NA	NA	NA	NA	NA	NA	NA	NA	NA	NA	NA	NA	NA	NA	NA	NA	NA	NA	NA	NA	NA	NA	NA	NA	NA	NA	NA	NA	NA	NA	NA	NA	NA	NA	NA	NA	NA	NA	NA	NA	NA	NA	NA	NA	NA	NA	NA	NA	NA	NA	NA	NA	NA	NA	NA	NA	NA	NA	NA	NA	NA	NA	NA	NA	NA	NA	NA	NA	NA	NA	NA	NA	NA	NA	NA	NA	NA	NA	NA	NA	NA	NA	NA	NA	NA	NA	NA	NA	NA	NA	NA	NA	NA	NA	NA	NA	NA	NA	NA	NA	NA	NA	NA	NA	NA	NA	NA	NA	NA	NA	NA	NA	NA	0.001000	0.001000	0.001000	0.001000	0.001000	0.001000	0.001000	0.001000	0.002000	0.002000	0.001000	0.001000	0.001000	0.002000	0.002000	0.002000	0.002000	0.002000	0.003000	0.004000	0.003000	0.002000	0.002000	0.003000	0.004000	0.003000	0.004000	0.005000	0.007000	0.008000	0.008000	0.011000	0.013000	0.014000	0.014000	0.017000	0.026000	0.033000	0.039000	0.043000	0.045000	0.045000	0.053000	0.060000	0.067000	0.073000	0.080000	0.086000	0.092000	0.097000	0.103000	0.108000	0.113000	0.118000	0.123000	0.127000	0.131000	0.135000	0.139000	0.143000	0.147000	0.150000	0.153000	0.156000	0.159000	0.162000	0.164000	0.167000	0.169000	0.171000	0.173000	0.175000	0.177000	0.179000	0.180000	0.182000	0.183000	0.184000	0.185000	0.186000	0.186000	0.187000	0.187000	0.188000	0.188000	0.188000	0.188000	0.188000	0.188000	0.187000	0.187000	0.186000	0.185000	0.184000	0.183000	0.182000	0.181000	0.179000	0.178000	0.176000	0.174000	0.172000	0.170000	0.168000	0.166000	0.163000	0.160000	0.157000	0.154000	0.151000	0.148000	0.145000	0.141000	0.137000	0.133000	0.129000	0.125000	0.120000	0.115000	0.110000	0.105000	0.100000	0.094000	0.088000	0.082000	0.076000	0.070000	0.063000	0.056000	0.047000	0.045000	0.042000	0.045000	0.046000	0.046000	0.044000	0.048000	0.050000	0.060000	0.068000	0.074000	0.078000	0.080000	0.081000	0.083000	0.084000	0.084000	0.085000	0.085000	0.085000	0.085000	0.085000	0.084000	0.083000	0.082000	0.080000	0.078000	0.076000	0.074000	0.071000	0.069000	0.065000	0.062000	0.058000	0.054000	0.050000	0.046000	0.041000	0.036000	0.030000	0.023000	0.013000	0.010000	0.010000	0.009000	0.007000	0.004000	0.003000	0.004000	0.003000	0.002000	0.002000	0.002000	0.003000	0.002000	0.003000	0.006000	0.007000	0.007000	0.006000	0.007000	0.010000	0.019000	0.026000	0.029000	0.030000	0.030000	0.034000	0.036000	0.035000	0.033000	0.035000	0.030000	0.026000	0.019000	0.008000	0.001000	0.001000	0.001000	0.002000	0.002000	0.002000	0.002000	0.003000	0.003000	0.002000	0.001000	0.002000	0.003000	0.003000	0.002000	0.003000	0.002000	0.003000	0.004000	0.004000	0.003000	0.002000	0.001000	0.001000	0.001000	0.002000	0.002000	0.001000	0.000000	0.001000	0.002000	0.002000	0.001000	0.001000	0.000000	0.001000	0.000000	0.001000	0.002000	0.001000	0.002000	0.001000	0.001000	0.001000	0.002000	0.005000	0.007000	0.007000	0.006000	0.006000	0.009000	0.011000	0.018000	0.023000	0.025000	0.026000	0.024000	0.020000	0.020000	0.019000	0.021000	0.021000	0.019000	0.021000	0.022000	0.021000	0.018000	0.013000	0.005000	0.003000	0.002000	0.001000	0.002000	0.003000	0.004000	0.008000	0.004000	0.003000	0.001000	0.001000	0.001000	0.001000	0.001000	0.001000	0.001000	0.000000	0.000000	0.000000	0.001000	0.002000	0.003000	0.003000	0.004000	0.004000	0.002000	0.002000	0.003000	0.003000	0.002000	0.001000	0.003000	0.003000	0.003000	0.001000	0.001000	0.002000	0.002000	0.002000	0.002000	0.001000	0.001000	0.001000	0.001000	0.002000	0.003000	0.004000	0.005000	0.007000	0.008000	0.007000	0.006000	0.006000	0.014000	0.020000	0.023000	0.024000	0.004000	0.002000	0.002000	0.000000	0.000000	0.001000	0.001000	0.002000	0.002000	0.003000	0.003000	0.002000	0.002000	0.003000	0.003000	0.003000	0.004000	0.004000	0.005000	0.006000	0.009000	0.010000	0.011000	0.015000	0.017000	0.019000	0.019000	0.022000	0.024000	0.025000	0.024000	0.022000	0.019000	0.013000	0.012000	0.008000	0.007000	0.008000	0.008000	0.006000	0.002000	0.001000	0.001000	0.000000	0.000000	0.001000	0.000000	0.000000	0.001000	0.001000	0.001000	0.001000	0.001000	0.001000	0.001000	0.001000	0.001000	0.000000	0.001000	0.006000	0.009000	0.011000	0.011000	0.009000	0.006000	0.006000	0.007000	0.006000	0.005000	0.005000	0.004000	0.004000	0.005000	0.009000	0.011000	0.013000	0.012000	0.010000	0.007000	0.003000	0.001000	0.001000	0.001000	0.002000	0.003000	0.002000	0.003000	0.005000	0.006000	0.010000	0.012000	0.014000	0.015000	0.016000	0.016000	0.013000	0.003000	0.001000	0.000000	0.001000	0.001000	0.003000	0.007000	0.009000	0.009000	0.009000	0.006000	0.006000	0.004000	0.004000	0.003000	0.002000	0.003000	0.003000	0.003000	0.001000	0.001000	0.000000	0.001000	0.001000	0.002000	0.004000	0.007000	0.008000	0.010000	0.011000	0.010000	0.008000	0.008000	0.011000	0.012000	0.012000	0.010000	0.011000	0.010000	0.008000	0.003000	0.001000	0.001000	0.000000	0.000000	0.001000	0.001000	0.001000	0.001000	0.001000	0.001000	0.001000	0.001000	0.000000	0.001000	0.001000	0.001000	0.002000	0.002000	0.001000	0.001000	0.001000	0.002000	0.002000	0.001000	0.000000	0.001000	0.002000	0.006000	0.016000	0.021000	0.026000	0.026000	0.023000	0.018000	0.011000	0.008000	0.003000	0.001000	0.000000	0.000000	0.000000	0.000000	0.000000	0.000000	0.000000	0.000000	0.003000	0.003000	0.002000	0.002000	0.003000	0.002000	0.001000	0.001000	0.001000	0.002000	0.001000	0.002000	0.003000	0.006000	0.008000	0.009000	0.008000	0.006000	0.002000	0.002000	0.001000	0.001000	0.001000	0.001000	0.000000	0.001000	0.001000	0.002000	0.003000	0.004000	0.003000	0.001000	0.001000	0.000000	0.000000	0.000000	0.001000	0.004000	0.005000	0.008000	0.010000	0.010000	0.008000	0.008000	0.007000	0.007000	0.007000	0.005000	0.004000	0.005000	0.005000	0.007000	0.022000	0.033000	0.041000	0.045000	0.047000	0.045000	0.050000	0.052000	0.052000	0.048000	0.030000	0.019000	0.016000	0.015000	0.013000	0.009000	0.008000	0.006000	0.005000	0.007000	0.006000	0.005000	0.005000	0.005000	0.003000	0.002000	0.003000	0.004000	0.012000	0.012000	0.010000	0.007000	0.006000	0.006000	0.006000	0.004000	0.004000	0.005000	0.008000	0.009000	0.009000	0.007000	0.004000	0.003000	0.003000	0.002000	0.001000	0.000000	0.001000	0.001000	0.000000	0.001000	0.001000	0.001000	0.001000	0.001000	0.000000	0.000000	0.000000	0.001000	0.000000	0.000000	0.000000	0.000000	0.000000	0.000000	0.000000	0.001000	0.001000	0.001000	0.001000	0.001000	0.001000	0.001000	0.002000	0.005000	0.006000	0.006000	0.009000	0.009000	0.008000	0.010000	0.009000	0.011000	0.018000	0.022000	0.023000	0.007000	0.006000	0.007000	0.007000	0.008000	0.012000	0.023000	0.030000	0.034000	0.035000	0.035000	0.033000	0.035000	0.018000	0.019000	0.026000	0.043000	0.057000	0.067000	0.075000	0.080000	0.081000	0.080000	0.086000	0.105000	0.118000	0.127000	0.133000	0.137000	0.141000	0.144000	0.148000	0.151000	0.154000	0.157000	0.160000	0.162000	0.165000	0.167000	0.169000	0.171000	0.173000	0.175000	0.176000	0.178000	0.179000	0.180000	0.181000	0.182000	0.183000	0.183000	0.184000	0.184000	0.185000	0.185000	0.185000	0.185000	0.184000	0.184000	0.184000	0.183000	0.182000	0.181000	0.180000	0.179000	0.178000	0.176000	0.175000	0.173000	0.171000	0.169000	0.167000	0.165000	0.162000	0.160000	0.157000	0.154000	0.151000	0.148000	0.145000	0.141000	0.137000	0.134000	0.129000	0.125000	0.121000	0.116000	0.111000	0.106000	0.101000	0.096000	0.090000	0.082000	0.071000	0.057000	0.039000	0.017000	0.010000	NA	NA	NA	NA	NA	NA	NA	NA	NA	NA	NA	NA	NA	NA	NA	NA	NA	NA	NA	NA	NA	NA	NA	NA	NA	NA	NA	NA	NA	NA	NA	NA	NA	NA	NA	NA	NA	NA	NA	NA	NA	NA	NA	NA	NA	NA	NA	NA	NA	NA	NA	NA	NA	NA	NA	NA	NA	NA	NA	NA	NA	NA	NA	NA	NA	NA	NA	NA	NA	NA	NA	NA	NA	NA	NA	NA	NA	NA	NA	NA	NA	NA	NA	NA	NA	NA	NA	NA	NA	NA	NA	NA	NA	NA	NA	NA	NA	NA	NA	NA	NA	NA	NA	NA	NA	NA	NA	NA	0.005000	0.009000	0.011000	0.013000	0.019000	0.023000	0.026000	0.027000	0.035000	0.041000	0.045000	0.047000	0.048000	0.050000	0.051000	0.052000	0.051000	0.048000	0.044000	0.046000	0.046000	0.044000	0.041000	0.036000	0.029000	0.020000	0.008000	0.003000	0.001000	0.001000	0.001000	0.002000	0.002000	0.001000	0.001000	0.001000	0.001000	0.001000	0.003000	0.004000	0.004000	0.003000	0.003000	0.003000	0.003000	0.003000	0.002000	0.002000	0.002000	0.002000	0.004000	0.004000	0.004000	0.003000	0.004000	0.003000	0.002000	0.002000	0.000000	0.000000	0.000000	0.000000	0.001000	0.002000	0.002000	0.003000	0.004000	0.003000	0.002000	0.002000	0.003000	0.003000	0.001000	0.001000	0.001000	0.001000	0.001000	0.002000	0.001000	0.002000	0.002000	0.001000	0.001000	0.002000	0.004000	0.005000	0.005000	0.003000	0.001000	0.001000	0.001000	0.001000	0.002000	0.002000	0.001000	0.001000	0.002000	0.002000	0.003000	0.005000	0.007000	0.008000	0.011000	0.013000	0.014000	0.014000	0.014000	0.014000	0.013000	0.011000	0.008000	0.004000	0.002000	0.002000	0.003000	0.003000	0.005000	0.010000	0.014000	0.016000	0.017000	0.017000	0.015000	0.012000	0.012000	0.011000	0.009000	0.009000	0.009000	0.008000	0.009000	0.009000	0.008000	0.006000	0.003000	0.003000	0.003000	0.002000	0.003000	0.002000	0.002000	0.002000	0.002000	0.003000	0.006000	0.104000	0.106000	0.106000	0.104000	0.099000	0.027000	0.013000	0.008000	0.006000	0.006000	0.005000	0.003000	0.002000	0.001000	0.001000	0.001000	0.003000	0.003000	0.003000	0.002000	0.002000	0.002000	0.002000	0.002000	0.002000	0.002000	0.002000	0.002000	0.001000	0.004000	0.004000	0.006000	0.006000	0.004000	0.003000	0.007000	0.008000	0.007000	0.004000	0.003000	0.003000	0.002000	0.001000	0.001000	0.001000	0.001000	0.002000	0.004000	0.004000	0.003000	0.001000	0.000000	0.001000	0.005000	0.014000	0.018000	0.020000	0.022000	0.019000	0.017000	0.022000	0.029000	0.029000	0.024000	0.021000	0.011000	0.009000	0.008000	0.007000	0.007000	0.002000	0.004000	0.005000	0.012000	0.065000	0.098000	0.118000	0.145000	0.263000	0.312000	0.331000	0.334000	0.343000	0.551000	0.639000	0.676000	0.689000	0.760000	0.785000	0.792000	0.785000	0.761000	0.744000	0.729000	0.740000	0.803000	0.827000	0.833000	0.886000	0.902000	0.905000	0.927000	0.935000	0.935000	0.938000	0.933000	0.918000	0.908000	0.880000	0.891000	0.891000	0.895000	0.904000	0.917000	0.920000	0.915000	0.911000	0.911000	0.914000	0.935000	0.942000	0.954000	0.972000	0.979000	0.981000	0.986000	0.991000	0.993000	0.996000	0.997000	0.997000	0.995000	0.994000	0.995000	0.998000	1.000000	1.000000	1.000000	1.000000	0.999000	1.000000	1.000000	0.998000	0.996000	0.990000	0.976000	0.931000	0.829000	0.596000	0.445000	0.068000	0.017000	0.010000	0.011000	0.010000	0.010000	0.009000	0.005000	0.003000	0.003000	0.003000	0.008000	0.010000	0.017000	0.019000	0.019000	0.017000	0.017000	0.014000	0.015000	0.017000	0.018000	0.020000	0.020000	0.022000	0.029000	0.032000	0.031000	0.029000	0.026000	0.021000	0.015000	0.014000	0.011000	0.012000	0.011000	0.009000	0.006000	0.006000	0.005000	0.004000	0.002000	0.002000	0.002000	0.003000	0.006000	0.013000	0.018000	0.021000	0.022000	0.028000	0.031000	0.032000	0.030000	0.027000	0.028000	0.028000	0.025000	0.020000	0.012000	0.010000	0.014000	0.016000	0.024000	0.031000	0.035000	0.037000	0.037000	0.042000	0.058000	0.069000	0.076000	0.079000	0.080000	0.089000	0.094000	0.096000	0.095000	0.090000	0.082000	0.069000	0.067000	0.061000	0.061000	0.070000	0.075000	0.092000	0.104000	0.112000	0.116000	0.116000	0.114000	0.121000	0.124000	0.124000	0.120000	0.112000	0.100000	0.083000	0.057000	0.048000	0.034000	0.030000	0.030000	0.028000	0.024000	0.018000	0.015000	0.016000	0.016000	0.019000	0.021000	0.020000	0.018000	0.013000	0.012000	0.009000	0.005000	0.003000	0.002000	0.001000	0.001000	0.000000	0.001000	0.002000	0.003000	0.002000	0.003000	0.002000	0.003000	0.009000	0.013000	0.015000	0.016000	0.015000	0.012000	0.007000	0.006000	0.006000	0.008000	0.009000	0.008000	0.006000	0.002000	0.001000	0.001000	0.001000	0.001000	0.001000	0.001000	0.001000	0.003000	0.003000	0.003000	0.001000	0.000000	0.001000	0.002000	0.004000	0.009000	0.023000	0.032000	0.039000	0.042000	0.043000	0.042000	0.039000	0.040000	0.040000	0.037000	0.031000	0.030000	0.027000	0.001000	0.001000	0.000000	0.000000	0.000000	0.001000	0.002000	0.002000	0.004000	0.009000	0.011000	0.019000	0.023000	0.026000	0.026000	0.024000	0.020000	0.019000	0.023000	0.025000	0.050000	0.068000	0.081000	0.089000	0.093000	0.095000	0.093000	0.087000	0.090000	0.090000	0.098000	0.103000	0.104000	0.102000	0.096000	0.087000	0.077000	0.068000	0.054000	0.049000	0.042000	0.031000	0.015000	0.009000	0.007000	0.004000	0.002000	0.002000	0.003000	0.003000	0.004000	0.004000	0.003000	0.003000	0.004000	0.005000	0.004000	0.002000	0.001000	0.001000	0.002000	0.005000	0.007000	0.008000	0.008000	0.006000	0.007000	0.006000	0.005000	0.003000	0.003000	0.001000	0.000000	0.001000	0.002000	0.001000	0.002000	0.004000	0.005000	0.005000	0.006000	0.007000	0.009000	0.010000	0.014000	0.017000	0.017000	0.016000	0.014000	0.014000	0.018000	0.028000	0.054000	0.072000	0.084000	0.092000	0.096000	0.096000	0.093000	0.086000	0.076000	0.061000	0.044000	0.039000	0.039000	0.039000	0.039000	0.039000	0.036000	0.039000	0.039000	0.037000	0.033000	0.026000	0.025000	0.022000	0.017000	0.010000	0.007000	0.007000	0.005000	0.002000	0.003000	0.005000	0.006000	0.013000	0.008000	0.007000	0.004000	0.003000	0.003000	0.003000	0.003000	0.004000	0.004000	0.003000	0.003000	0.003000	0.001000	0.001000	0.001000	0.001000	0.001000	0.001000	0.002000	0.002000	0.001000	0.000000	0.000000	0.001000	0.006000	0.006000	0.009000	0.009000	0.008000	0.010000	0.010000	0.008000	0.006000	0.005000	0.003000	0.002000	0.002000	0.004000	0.004000	0.006000	0.012000	0.015000	0.017000	0.017000	0.016000	0.014000	0.011000	0.009000	0.005000	0.004000	0.004000	0.003000	0.007000	0.016000	0.022000	0.031000	0.027000	0.020000	0.018000	0.014000	0.007000	0.003000	0.001000	0.001000	0.001000	0.001000	0.002000	0.004000	0.004000	0.004000	0.005000	0.005000	0.008000	0.015000	0.020000	0.022000	0.029000	0.034000	0.036000	0.030000	0.024000	0.014000	0.010000	0.004000	0.002000	0.001000	0.001000	0.001000	0.001000	0.001000	0.000000	0.000000	0.002000	0.002000	0.002000	0.001000	0.001000	0.001000	0.001000	0.001000	0.003000	0.005000	0.005000	0.007000	0.008000	0.007000	0.006000	0.002000	0.001000	0.001000	0.002000	0.002000	0.001000	0.001000	0.000000	0.000000	0.001000	0.000000	0.000000	0.001000	0.002000	0.002000	0.004000	0.004000	0.003000	0.004000	0.003000	0.001000	0.001000	0.001000	0.003000	0.008000	0.011000	0.012000	0.012000	0.015000	0.016000	0.015000	0.012000	0.013000	0.011000	0.009000	0.004000	0.002000	0.003000	0.005000	0.012000	0.016000	0.029000	0.067000	0.098000	0.122000	0.141000	0.156000	0.166000	0.174000	0.252000	0.251000	0.247000	0.241000	0.232000	0.219000	0.203000	0.183000	0.158000	0.126000	0.087000	0.075000	0.059000	0.038000	0.032000	0.023000	0.021000	0.024000	0.025000	0.025000	0.024000	0.020000	0.016000	0.015000	0.014000	0.011000	0.008000	0.008000	0.007000	0.005000	0.004000	0.003000	0.003000	0.003000	0.003000	0.005000	0.005000	0.006000	0.007000	0.010000	0.012000	0.013000	0.013000	0.017000	0.019000	0.019000	0.019000	0.017000	0.014000	0.013000	0.012000	0.010000	0.011000	0.010000	0.008000	0.009000	0.008000	0.007000	0.004000	0.003000	0.002000	0.001000	0.001000	0.001000	0.001000	0.001000	0.000000	0.000000	0.001000	0.001000	0.003000	0.004000	0.002000	0.002000	0.001000	0.001000	0.001000	0.001000	0.001000	0.001000	0.001000	0.001000	0.001000	0.001000	0.000000	0.000000	0.001000	0.001000	0.001000	0.001000	0.001000	0.001000	0.001000	0.001000	0.002000	0.002000	0.001000	0.001000	0.001000	0.002000	0.002000	0.002000	0.002000	0.002000	0.002000	0.002000	0.004000	0.008000	0.010000	0.011000	0.011000	0.011000	0.011000	0.009000	0.006000	0.006000	0.005000	0.006000	0.006000	0.005000	0.003000	0.003000	0.002000	0.002000	0.001000	0.001000	0.001000	0.002000	0.004000	0.005000	0.005000	0.005000	0.006000	0.011000	0.014000	0.016000	0.016000	0.016000	0.014000	0.011000	0.007000	0.006000	0.007000	0.007000	0.005000	0.003000	0.003000	0.003000	0.003000	0.002000	0.002000	0.004000	0.004000	0.004000	0.002000	0.002000	0.001000	0.001000	0.001000	0.001000	0.001000	0.001000	0.001000	0.002000	0.002000	0.002000	0.004000	0.005000	0.005000	0.004000	0.001000	0.000000	0.001000	0.000000	0.000000	0.000000	0.000000	0.001000	0.002000	0.002000	0.003000	0.003000	0.004000	0.007000	0.009000	0.009000	0.009000	0.010000	0.010000	0.010000	0.012000	0.013000	0.014000	0.014000	0.014000	0.013000	0.010000	0.006000	0.005000	0.006000	0.006000	0.008000	0.010000	0.010000	0.009000	0.010000	0.016000	0.031000	0.043000	0.052000	0.058000	0.063000	0.065000	0.066000	0.065000	0.071000	0.074000	0.076000	0.075000	0.084000	0.090000	0.094000	0.096000	0.095000	0.092000	0.087000	0.091000	0.092000	0.025000	0.017000	0.015000	0.011000	0.011000	0.009000	0.006000	0.006000	0.005000	0.002000	0.002000	0.002000	0.003000	0.004000	0.003000	0.002000	0.002000	0.001000	0.002000	0.002000	0.003000	0.002000	0.001000	0.001000	0.001000	0.001000	0.001000	0.001000	0.002000	0.006000	0.008000	0.008000	0.007000	0.007000	0.006000	0.007000	0.007000	0.009000	0.014000	0.017000	0.018000	0.017000	0.015000	0.016000	0.021000	0.029000	0.036000	0.055000	0.067000	0.074000	0.077000	0.078000	0.076000	0.070000	0.061000	0.048000	0.044000	0.036000	0.025000	0.009000	0.003000	0.001000	0.000000	0.001000	0.001000	0.001000	0.001000	0.002000	0.002000	0.001000	0.000000	0.000000	0.001000	0.001000	0.003000	0.003000	0.005000	0.006000	0.006000	0.005000	0.006000	0.007000	0.006000	0.004000	0.004000	0.005000	0.005000	0.004000	0.002000	0.001000	0.002000	0.003000	0.004000	0.005000	0.004000	0.002000	0.001000	0.001000	0.002000	0.002000	0.002000	0.004000	0.004000	0.004000	0.002000	0.001000	0.001000	0.000000	0.001000	0.001000	0.002000	0.005000	0.006000	0.006000	0.009000	0.010000	0.009000	0.007000	0.004000	0.002000	0.002000	0.001000	0.000000	0.000000	0.000000	0.000000	0.001000	0.001000	0.000000	0.001000	0.001000	0.003000	0.008000	0.011000	0.012000	0.012000	0.010000	0.011000	0.010000	0.008000	0.008000	0.010000	0.012000	0.010000	0.006000	0.005000	0.002000	0.001000	0.000000	0.000000	0.000000	0.000000	0.001000	0.002000	0.005000	0.014000	0.020000	0.023000	0.033000	0.034000	0.025000	0.011000	0.006000	0.007000	0.007000	0.005000	0.002000	0.001000	0.001000	0.001000	0.001000	0.002000	0.004000	0.005000	0.005000	0.003000	0.003000	0.005000	0.009000	0.013000	0.014000	0.012000	0.009000	0.004000	0.002000	0.003000	0.003000	0.005000	0.005000	0.004000	0.002000	0.001000	0.002000	0.001000	0.000000	0.000000	0.001000	0.001000	0.002000	0.004000	0.008000	0.011000	0.012000	0.012000	0.012000	0.009000	0.009000	0.011000	0.012000	0.011000	0.008000	0.008000	0.009000	0.010000	0.009000	0.004000	0.003000	0.003000	0.002000	0.002000	0.004000	0.002000	0.002000	0.001000	0.001000	0.002000	0.001000	0.001000	0.002000	0.002000	0.003000	0.004000	0.003000	0.004000	0.005000	0.007000	0.008000	0.008000	0.006000	0.003000	0.002000	0.002000	0.002000	0.001000	0.002000	0.001000	0.001000	0.001000	0.002000	0.002000	0.001000	0.001000	0.001000	0.002000	0.002000	0.001000	0.001000	0.004000	0.005000	0.010000	0.011000	0.014000	0.014000	0.012000	0.002000	0.001000	0.001000	0.000000	0.000000	0.000000	0.001000	0.002000	0.002000	0.001000	0.001000	0.001000	0.001000	0.001000	0.001000	0.001000	0.001000	0.001000	0.001000	0.002000	0.004000	0.005000	0.004000	0.002000	0.000000	0.000000	0.001000	0.003000	0.004000	0.003000	0.003000	0.004000	0.010000	0.018000	0.020000	0.018000	0.006000	0.006000	0.002000	0.003000	0.003000	0.003000	0.004000	0.006000	0.009000	0.007000	0.007000	0.008000	0.015000	0.024000	0.030000	0.025000	0.023000	0.031000	0.032000	0.027000	0.022000	0.017000	0.012000	0.006000	0.006000	0.012000	0.017000	0.039000	0.065000	0.074000	0.186000	0.268000	0.292000	0.297000	0.306000	0.302000	0.293000	0.277000	0.264000	0.037000	0.030000	0.032000	0.028000	0.027000	0.027000	0.020000	0.021000	0.033000	0.036000	0.040000	0.038000	0.036000	0.035000	0.035000	0.028000	0.023000	0.025000	0.023000	0.013000	0.009000	0.006000	0.004000	0.001000	0.001000	0.000000	0.001000	0.001000	0.001000	0.000000	0.002000	0.003000	0.006000	0.011000	0.039000	0.048000	0.049000	0.042000	0.061000	0.154000	0.676000	0.884000	0.951000	0.978000	0.989000	0.993000	0.995000	0.994000	0.992000	0.986000	0.982000	0.967000	0.923000	0.889000	0.796000	0.747000	0.740000	0.715000	0.653000	0.460000	0.422000	0.316000	0.298000	0.283000	0.294000	0.361000	0.388000	0.396000	0.461000	0.485000	0.492000	0.485000	0.484000	0.468000	0.454000	0.410000	0.370000	0.337000	0.307000	0.222000	0.205000	0.193000	0.152000	0.145000	0.192000	0.264000	0.420000	0.482000	0.555000	0.717000	0.785000	0.809000	0.840000	0.878000	0.893000	0.916000	0.922000	0.922000	0.939000	0.962000	0.971000	0.984000	0.988000	0.990000	0.988000	0.981000	0.963000	0.962000	0.954000	0.931000	0.912000	0.898000	0.861000	0.865000	0.856000	0.831000	0.815000	0.760000	0.620000	0.605000	0.550000	0.377000	0.344000	0.320000	0.299000	0.283000	0.272000	0.268000	0.267000	0.269000	0.272000	0.259000	0.221000	0.223000	0.212000	0.087000	0.075000	0.034000	0.002000	0.001000	0.000000	0.000000	0.001000	0.001000	0.000000	0.000000	0.000000	0.001000	0.001000	0.001000	0.001000	0.000000	0.000000	0.000000	0.000000	0.000000	0.000000	0.001000	0.001000	0.001000	0.004000	0.005000	0.008000	0.005000	0.004000	0.002000	0.002000	0.002000	0.003000	0.002000	0.005000	0.006000	0.009000	0.014000	0.016000	0.021000	0.032000	0.054000	0.065000	0.070000	0.083000	0.107000	0.131000	0.144000	0.150000	0.149000	0.144000	0.135000	0.119000	0.097000	0.036000	0.034000	0.029000	0.022000	0.013000	0.011000	0.007000	0.001000	0.001000	0.002000	0.002000	0.000000	0.000000	0.000000	0.000000	0.000000	0.001000	0.001000	0.001000	0.001000	0.001000	0.000000	0.001000	0.001000	0.001000	0.001000	0.001000	0.001000	0.001000	0.000000	0.000000	0.001000	0.001000	0.001000	0.002000	0.002000	0.002000	0.001000	0.001000	0.000000	0.000000	0.000000	0.000000	0.000000	0.000000	0.001000	0.003000	0.007000	0.008000	0.020000	0.062000	0.072000	0.076000	0.075000	0.070000	0.070000	0.065000	0.053000	0.031000	0.019000	0.013000	0.011000	0.015000	0.014000	0.011000	0.010000	0.012000	0.012000	0.010000	0.010000	0.009000	0.005000	0.007000	0.011000	0.014000	0.014000	0.012000	0.007000	0.006000	0.005000	0.004000	0.004000	0.004000	0.004000	0.002000	0.001000	0.001000	0.001000	0.002000	0.005000	0.006000	0.006000	0.015000	0.035000	0.087000	0.089000	0.088000	0.084000	0.076000	0.068000	0.060000	0.047000	0.044000	0.046000	0.045000	0.042000	0.035000	0.026000	0.023000	0.018000	0.017000	0.019000	0.019000	0.018000	0.015000	0.010000	0.009000	0.010000	0.024000	0.034000	0.041000	0.044000	0.045000	0.002000	0.001000	0.001000	0.000000	0.001000	0.001000	0.001000	0.001000	0.001000	0.000000	0.000000	0.000000	0.000000	0.000000	0.001000	0.001000	0.001000	0.001000	0.001000	0.001000	0.001000	0.001000	0.000000	0.000000	0.000000	0.000000	0.001000	0.002000	0.002000	0.002000	0.001000	0.001000	0.000000	0.001000	0.001000	0.002000	0.003000	0.002000	0.002000	0.001000	0.002000	0.006000	0.007000	0.008000	0.007000	0.009000	0.009000	0.012000	0.013000	0.012000	0.010000	0.010000	0.009000	0.010000	0.010000	0.012000	0.013000	0.012000	0.010000	0.005000	0.004000	0.003000	0.002000	0.002000	0.003000	0.003000	0.002000	0.002000	0.002000	0.003000	0.007000	0.009000	0.010000	0.009000	0.007000	0.007000	0.009000	0.010000	0.009000	0.007000	0.008000	0.007000	0.004000	0.004000	0.005000	0.004000	0.005000	0.005000	0.004000	0.004000	0.005000	0.005000	0.005000	0.005000	0.008000	0.009000	0.009000	0.007000	0.004000	0.004000	0.004000	0.006000	0.012000	0.015000	0.016000	0.055000	0.068000	0.077000	0.081000	0.083000	0.093000	0.100000	0.117000	0.127000	0.133000	0.135000	0.134000	0.129000	0.120000	0.121000	0.118000	0.111000	0.099000	0.097000	0.091000	0.081000	0.065000	0.040000	0.031000	0.017000	0.012000	0.005000	0.002000	0.001000	0.001000	0.001000	0.000000	0.000000	0.002000	0.003000	0.002000	0.001000	0.001000	0.000000	0.001000	0.000000	0.000000	0.000000	0.000000	0.001000	0.000000	0.000000	0.000000	0.000000	0.001000	0.001000	0.001000	0.001000	0.001000	0.001000	0.003000	0.004000	0.008000	0.004000	0.003000	0.001000	0.000000	0.000000	0.000000	0.001000	0.001000	0.001000	0.001000	0.000000	0.000000	0.000000	0.000000	0.000000	0.000000	0.001000	0.002000	0.002000	0.001000	0.001000	0.002000	0.002000	0.002000	0.002000	0.000000	0.001000	0.001000	0.002000	0.004000	0.005000	0.005000	0.004000	0.003000	0.002000	0.003000	0.007000	0.009000	0.011000	0.011000	0.014000	0.016000	0.016000	0.014000	0.011000	0.005000	0.003000	0.002000	0.003000	0.002000	0.002000	0.004000	0.007000	0.009000	0.015000	0.018000	0.019000	0.019000	0.017000	0.018000	0.018000	0.015000	0.011000	0.010000	0.011000	0.011000	0.009000	0.006000	0.001000	0.001000	0.001000	0.001000	0.003000	0.003000	0.004000	0.004000	0.003000	0.002000	0.003000	0.003000	0.005000	0.018000	0.027000	0.034000	0.051000	0.063000	0.071000	0.075000	0.076000	0.074000	0.069000	0.035000	0.022000	0.017000	0.016000	0.013000	0.008000	0.007000	0.007000	0.006000	0.007000	0.007000	0.006000	0.006000	0.008000	0.009000	0.009000	0.007000	0.003000	0.002000	0.004000	0.004000	0.004000	0.004000	0.007000	0.009000	0.009000	0.011000	0.019000	0.023000	0.026000	0.026000	0.024000	0.020000	0.007000	0.005000	0.004000	0.003000	0.003000	0.003000	0.003000	0.002000	0.001000	0.002000	0.001000	0.001000	0.002000	0.001000	0.002000	0.002000	0.000000	0.000000	0.000000	0.001000	0.002000	0.002000	0.002000	0.002000	0.002000	0.003000	0.004000	0.003000	0.004000	0.003000	0.002000	0.002000	0.002000	0.002000	0.002000	0.003000	0.006000	0.007000	0.008000	0.010000	0.012000	0.011000	0.014000	0.015000	0.020000	0.023000	0.024000	0.029000	0.032000	0.033000	0.030000	0.024000	0.024000	0.022000	0.024000	0.024000	0.029000	0.031000	0.032000	0.030000	0.026000	0.019000	0.018000	0.014000	0.008000	0.010000	0.010000	0.013000	0.015000	0.016000	0.016000	0.015000	0.012000	0.013000	0.018000	0.021000	0.022000	0.022000	0.019000	0.014000	0.006000	0.003000	0.002000	0.002000	0.004000	0.006000	0.007000	0.007000	0.006000	0.003000	0.003000	0.003000	0.003000	0.004000	0.006000	0.007000	0.007000	0.005000	0.005000	0.004000	0.004000	0.004000	0.002000	0.001000	0.003000	0.004000	0.004000	0.002000	0.002000	0.002000	0.002000	0.005000	0.007000	0.007000	0.006000	0.007000	0.006000	0.005000	0.005000	0.006000	0.007000	0.006000	0.004000	0.004000	0.005000	0.004000	0.005000	0.004000	0.005000	0.009000	0.010000	0.011000	0.010000	0.011000	0.011000	0.014000	0.015000	0.014000	0.012000	0.008000	0.007000	0.005000	0.005000	0.006000	0.006000	0.005000	0.006000	0.005000	0.004000	0.004000	0.005000	0.005000	0.007000	0.009000	0.009000	0.007000	0.005000	0.004000	0.005000	0.004000	0.005000	0.005000	0.006000	0.006000	0.005000	0.003000	0.002000	0.002000	0.003000	0.003000	0.004000	0.004000	0.003000	0.003000	0.002000	0.002000	0.003000	0.003000	0.004000	0.004000	0.003000	0.001000	0.002000	0.003000	0.004000	0.004000	0.004000	0.004000	0.006000	0.006000	0.008000	0.009000	0.006000	0.003000	0.004000	0.007000	0.008000	0.008000	0.007000	0.004000	0.004000	0.002000	0.002000	0.002000	0.001000	0.001000	0.001000	0.001000	0.000000	0.000000	0.001000	0.001000	0.003000	0.004000	0.006000	0.007000	0.007000	0.006000	0.003000	0.002000	0.003000	0.005000	0.006000	0.006000	0.010000	0.011000	0.010000	0.009000	0.007000	0.003000	0.002000	0.002000	0.004000	0.004000	0.004000	0.005000	0.010000	0.013000	0.019000	0.018000	0.015000	0.012000	0.011000	0.010000	0.008000	0.005000	NA	NA	NA	NA	NA	NA	NA	NA	NA	NA	NA	NA	NA	NA	NA	NA	NA	NA	NA	NA	NA	NA	NA	NA	NA	NA	NA	NA	NA	NA	NA	NA	NA	NA	NA	NA	NA	NA	NA	NA	NA	NA	NA	NA	NA	NA	NA	NA	NA	NA	NA	NA	NA	NA	NA	NA	NA	NA	NA	NA	NA	NA	NA	NA	NA	NA	NA	NA	NA	NA	NA	NA	NA	NA	NA	NA	NA	NA	NA	NA	NA	NA	NA	NA	NA	NA	NA	NA	NA	NA	NA	NA	NA	NA	NA	NA	NA	NA	NA	NA	NA	NA	NA	NA	NA	NA	NA	NA	NA	NA	NA	NA	NA	NA	NA	NA	NA	NA	NA	NA	NA	NA	NA	NA	NA	NA	NA	NA	NA	NA	NA	NA	NA	NA	NA	NA	NA	NA	NA	NA	NA	NA	NA	NA	NA	NA	NA	NA	NA	NA	NA	NA	NA	NA	NA	NA	NA	NA	NA	NA	NA	NA	NA	NA	NA	NA	NA	NA	NA	NA	NA	NA	NA	NA	NA	NA	NA	NA	NA	NA	NA	NA	NA	NA	NA	0.003000	0.005000	0.005000	0.006000	0.005000	0.006000	0.010000	0.013000	0.015000	0.016000	0.015000	0.013000	0.015000	0.021000	0.038000	0.052000	0.063000	0.070000	0.075000	0.067000	0.061000	0.053000	0.040000	0.023000	0.016000	0.014000	0.016000	0.016000	0.019000	0.030000	0.057000	0.077000	0.091000	0.101000	0.107000	0.109000	0.109000	0.117000	0.122000	0.124000	0.123000	0.118000	0.110000	0.096000	0.075000	0.048000	0.037000	0.034000	0.035000	0.035000	0.032000	0.026000	0.026000	0.024000	0.025000	0.025000	0.030000	0.033000	0.032000	0.030000	0.033000	0.043000	0.049000	0.052000	0.053000	0.051000	0.046000	0.022000	0.019000	0.020000	0.024000	0.037000	0.046000	0.070000	0.129000	0.172000	0.205000	0.228000	0.244000	0.254000	0.284000	0.304000	0.363000	0.406000	0.438000	0.461000	0.523000	0.567000	0.599000	0.622000	0.639000	0.649000	0.655000	0.656000	0.653000	0.646000	0.634000	0.616000	0.590000	0.554000	0.499000	0.423000	0.318000	0.279000	0.265000	0.245000	0.217000	0.177000	0.123000	0.102000	0.073000	0.032000	0.016000	0.009000	0.006000	0.006000	0.008000	0.013000	0.027000	0.037000	0.043000	0.063000	0.077000	0.085000	0.090000	0.091000	0.089000	0.083000	0.074000	0.060000	0.056000	0.048000	0.048000	0.045000	0.039000	0.030000	0.017000	0.011000	0.002000	0.002000	0.001000	0.005000	0.008000	0.010000	0.010000	0.009000	0.006000	0.001000	0.001000	0.001000	0.002000	0.002000	0.001000	0.001000	0.001000	0.001000	0.001000	0.001000	0.001000	0.002000	0.003000	0.003000	0.004000	0.005000	0.004000	0.002000	0.001000	0.001000	0.001000	0.001000	0.001000	0.001000	0.005000	0.008000	0.009000	0.008000	0.006000	0.003000	0.001000	0.000000	0.001000	0.003000	0.007000	0.009000	0.010000	0.010000	0.012000	0.012000	0.011000	0.009000	0.009000	0.019000	0.025000	0.089000	0.133000	0.194000	0.276000	0.335000	0.374000	0.400000	0.417000	0.427000	0.432000	0.433000	0.430000	0.441000	0.477000	0.503000	0.519000	0.529000	0.534000	0.535000	0.531000	0.522000	0.506000	0.481000	0.445000	0.395000	0.379000	0.355000	0.321000	0.311000	0.294000	0.269000	0.262000	0.268000	0.269000	0.266000	0.258000	0.245000	0.223000	0.192000	0.148000	0.086000	0.062000	0.054000	0.042000	0.032000	0.024000	0.011000	0.006000	0.004000	0.003000	0.001000	0.001000	0.002000	0.003000	0.002000	0.000000	0.000000	0.002000	0.002000	0.004000	0.004000	0.006000	0.017000	0.021000	0.024000	0.027000	0.030000	0.032000	0.033000	0.040000	0.046000	0.049000	0.051000	0.052000	0.053000	0.054000	0.055000	0.055000	0.055000	0.054000	0.054000	0.053000	0.051000	0.050000	0.048000	0.044000	0.047000	0.048000	0.048000	0.054000	0.059000	0.061000	0.062000	0.062000	0.061000	0.059000	0.058000	0.063000	0.066000	0.068000	0.079000	0.087000	0.093000	0.097000	0.101000	0.105000	0.109000	0.112000	0.115000	0.118000	0.121000	0.123000	0.125000	0.128000	0.129000	0.131000	0.133000	0.134000	0.135000	0.136000	0.137000	0.137000	0.138000	0.138000	0.138000	0.138000	0.137000	0.137000	0.136000	0.135000	0.134000	0.133000	0.129000	0.124000	0.116000	0.106000	0.106000	0.104000	0.102000	0.099000	0.097000	0.094000	0.091000	0.088000	0.084000	0.081000	0.077000	0.072000	0.068000	0.063000	0.058000	0.053000	0.045000	0.036000	0.034000	0.030000	0.025000	0.024000	0.023000	0.020000	0.017000	0.017000	0.016000	0.019000	0.021000	0.022000	0.029000	0.034000	0.037000	0.039000	0.039000	0.038000	0.036000	0.039000	0.040000	0.040000	0.047000	0.053000	0.059000	0.064000	0.070000	0.075000	0.080000	0.085000	0.089000	0.093000	0.097000	0.101000	0.104000	0.108000	0.111000	0.113000	0.116000	0.119000	0.121000	0.123000	0.125000	0.126000	0.128000	0.129000	0.130000	0.131000	0.131000	0.132000	0.132000	0.132000	0.132000	0.131000	0.131000	0.130000	0.129000	0.128000	0.127000	0.125000	0.124000	0.122000	0.120000	0.117000	0.115000	0.112000	0.109000	0.106000	0.102000	0.099000	0.095000	0.091000	0.087000	0.082000	0.077000	0.072000	0.067000	0.061000	0.055000	0.049000	0.041000	0.030000	0.017000	0.013000	0.007000	0.005000	0.006000	0.005000	0.004000	0.001000	0.001000	0.000000	0.000000	0.000000	0.001000	0.002000	0.002000	0.004000	0.005000	0.005000	0.004000	0.002000	0.002000	0.001000	0.001000	0.001000	0.002000	0.002000	0.002000	0.002000	0.002000	0.003000	0.005000	0.007000	0.013000	0.018000	0.023000	0.027000	0.032000	0.036000	0.039000	0.042000	0.045000	0.048000	0.050000	0.053000	0.054000	0.056000	0.057000	0.058000	0.058000	0.059000	0.059000	0.058000	0.058000	0.057000	0.055000	0.054000	0.052000	0.050000	0.048000	0.045000	0.042000	0.037000	0.037000	0.036000	0.041000	0.045000	0.047000	0.056000	0.063000	0.067000	0.070000	0.070000	0.071000	0.071000	0.071000	0.070000	0.069000	0.068000	0.067000	0.065000	0.063000	0.061000	0.058000	0.056000	0.052000	0.049000	0.045000	0.041000	0.037000	0.032000	0.027000	0.022000	0.017000	0.016000	0.019000	0.020000	0.020000	0.019000	0.016000	0.013000	0.012000	0.016000	0.018000	0.018000	0.018000	0.016000	0.017000	0.018000	0.017000	0.016000	0.014000	0.012000	0.010000	0.006000	0.006000	0.005000	0.002000	0.001000	0.002000	0.003000	0.003000	0.004000	0.005000	0.005000	0.004000	0.004000	0.006000	0.008000	0.009000	0.009000	0.008000	0.007000	0.004000	0.003000	0.002000	0.001000	0.002000	0.001000	0.002000	0.001000	0.002000	0.004000	0.009000	0.014000	0.016000	0.018000	0.019000	0.020000	0.021000	0.021000	0.020000	0.020000	0.019000	0.018000	0.016000	0.013000	0.013000	0.013000	0.011000	0.012000	0.011000	0.010000	0.008000	0.004000	0.003000	0.002000	0.001000	0.001000	0.001000	0.001000	0.001000	0.003000	0.003000	0.006000	0.008000	0.009000	0.010000	0.010000	0.011000	0.010000	0.008000	0.004000	0.004000	0.005000	0.005000	0.004000	0.005000	0.005000	0.004000	0.005000	0.004000	0.003000	0.001000	0.001000	0.001000	0.001000	0.002000	0.002000	0.002000	0.003000	0.003000	0.002000	0.002000	0.003000	0.004000	0.006000	0.013000	0.018000	0.034000	0.046000	0.055000	0.062000	0.067000	0.071000	0.075000	0.079000	0.083000	0.086000	0.089000	0.092000	0.095000	0.097000	0.099000	0.101000	0.103000	0.104000	0.106000	0.107000	0.108000	0.108000	0.108000	0.109000	0.108000	0.108000	0.108000	0.107000	0.106000	0.104000	0.103000	0.101000	0.099000	0.097000	0.095000	0.092000	0.089000	0.086000	0.083000	0.079000	0.075000	0.071000	0.067000	0.062000	0.055000	0.046000	0.034000	0.032000	0.027000	0.020000	0.018000	0.019000	0.025000	0.028000	0.030000	0.027000	0.021000	0.021000	0.018000	0.013000	0.005000	0.003000	0.003000	0.003000	0.002000	0.002000	0.001000	0.000000	0.000000	0.001000	0.001000	0.000000	0.001000	0.000000	0.000000	0.000000	0.000000	0.000000	0.002000	0.005000	0.012000	0.017000	0.020000	0.021000	0.017000	0.014000	0.009000	0.007000	0.004000	0.003000	0.003000	0.002000	0.002000	0.002000	0.002000	0.002000	0.004000	0.004000	0.006000	0.006000	0.019000	0.018000	0.014000	0.008000	0.006000	0.003000	0.001000	0.001000	0.000000	0.000000	0.000000	0.000000	0.000000	0.000000	0.000000	0.000000	0.000000	0.001000	0.002000	0.002000	0.003000	0.006000	0.014000	0.019000	0.022000	0.023000	0.022000	0.019000	0.014000	0.006000	0.003000	0.004000	0.005000	0.004000	0.005000	0.008000	0.010000	0.010000	0.008000	0.005000	0.002000	0.001000	0.001000	0.001000	0.000000	0.000000	0.000000	0.000000	0.001000	0.000000	0.001000	0.000000	0.000000	0.000000	0.001000	0.001000	0.002000	0.005000	0.012000	0.016000	0.017000	0.021000	0.006000	0.006000	0.003000	0.002000	0.002000	0.002000	0.002000	0.001000	0.001000	0.001000	0.001000	0.001000	0.000000	0.000000	0.000000	0.001000	0.000000	0.000000	0.000000	0.001000	0.000000	0.001000	0.003000	0.003000	0.003000	0.002000	0.003000	0.002000	0.003000	0.003000	0.002000	0.001000	0.001000	0.001000	0.001000	0.002000	0.002000	0.002000	0.002000	0.003000	0.003000	0.002000	0.001000	0.001000	0.004000	0.024000	0.063000	0.086000	0.101000	0.143000	0.252000	0.292000	0.305000	0.301000	0.307000	0.317000	0.315000	0.313000	0.296000	0.247000	0.204000	0.195000	0.190000	0.301000	0.435000	0.487000	0.751000	0.837000	0.867000	0.909000	0.926000	0.930000	0.936000	0.945000	0.956000	0.978000	0.985000	0.994000	0.998000	0.999000	1.000000	1.000000	1.000000	1.000000	1.000000	0.999000	0.996000	0.998000	0.998000	0.998000	1.000000	1.000000	0.999000	1.000000	1.000000	0.998000	0.999000	0.998000	0.998000	0.998000	0.998000	0.998000	0.998000	0.998000	0.997000	0.993000	0.991000	0.994000	0.993000	0.991000	0.985000	0.967000	0.924000	0.820000	0.725000	0.710000	0.716000	0.880000	0.949000	0.978000	0.989000	0.993000	0.994000	0.995000	0.995000	0.993000	0.996000	0.998000	0.997000	0.998000	0.998000	0.996000	0.990000	0.972000	0.930000	0.933000	0.929000	0.917000	0.886000	0.898000	0.900000	0.929000	0.961000	0.973000	0.990000	0.996000	0.998000	0.999000	0.999000	0.998000	0.998000	0.998000	0.995000	0.988000	0.971000	0.930000	0.924000	0.922000	0.910000	0.912000	0.905000	0.886000	0.878000	0.850000	0.772000	0.589000	0.497000	0.438000	0.431000	0.429000	0.432000	0.474000	0.536000	0.561000	0.701000	0.887000	0.961000	0.985000	0.995000	0.998000	0.999000	1.000000	1.000000	0.998000	0.997000	0.993000	0.993000	0.991000	0.985000	0.981000	0.968000	0.928000	0.834000	0.766000	0.704000	0.660000	0.554000	0.481000	0.428000	0.391000	0.321000	0.192000	0.113000	0.077000	0.059000	0.051000	0.048000	0.048000	0.042000	0.031000	0.026000	0.014000	0.008000	0.006000	NA	0.004000	0.007000	0.009000	0.015000	0.020000	0.024000	0.026000	0.026000	0.026000	0.024000	0.021000	0.016000	0.009000	0.007000	0.008000	0.007000	0.006000	0.006000	0.010000	0.012000	0.013000	0.018000	0.021000	0.023000	0.024000	0.024000	0.022000	0.019000	0.014000	0.008000	0.006000	0.003000	0.003000	0.003000	0.003000	0.002000	0.002000	0.001000	0.001000	0.001000	0.000000	0.000000	0.000000	0.001000	0.001000	0.001000	0.002000	0.002000	0.003000	0.007000	0.010000	0.011000	0.012000	0.011000	0.009000	0.006000	0.006000	0.007000	0.007000	0.007000	0.006000	0.006000	0.006000	0.005000	0.005000	0.005000	0.004000	0.004000	0.006000	0.007000	0.007000	0.010000	0.011000	0.017000	0.022000	0.025000	0.026000	0.027000	0.027000	0.026000	0.025000	0.022000	0.017000	0.011000	0.009000	0.010000	0.010000	0.009000	0.010000	0.011000	0.010000	0.009000	0.006000	0.006000	0.008000	0.015000	0.044000	0.045000	0.045000	0.043000	0.039000	0.034000	0.027000	0.026000	0.023000	0.025000	0.026000	0.026000	0.024000	0.027000	0.029000	0.028000	0.027000	0.031000	0.033000	0.034000	0.033000	0.031000	0.028000	0.029000	0.036000	0.057000	0.073000	0.086000	0.096000	0.306000	0.307000	0.305000	0.143000	0.134000	0.121000	0.105000	0.084000	0.059000	0.028000	0.018000	0.015000	0.011000	0.010000	0.012000	0.012000	0.012000	0.011000	0.013000	0.014000	0.014000	0.012000	0.010000	0.006000	0.005000	0.006000	0.009000	0.019000	0.027000	0.034000	0.038000	0.054000	0.067000	0.077000	0.084000	0.089000	0.092000	0.093000	0.092000	0.089000	0.086000	0.081000	0.074000	0.065000	0.064000	0.061000	0.056000	0.043000	0.033000	0.031000	0.027000	0.022000	0.015000	0.006000	0.003000	0.002000	0.002000	0.002000	0.005000	0.012000	0.017000	0.021000	0.023000	0.024000	0.024000	0.022000	0.019000	0.014000	0.013000	0.012000	0.009000	0.005000	0.004000	0.005000	0.008000	0.010000	0.011000	0.011000	0.014000	0.016000	0.022000	0.028000	0.031000	0.033000	0.034000	0.033000	0.031000	0.027000	0.022000	0.021000	0.019000	0.016000	0.011000	0.005000	0.002000	0.002000	0.001000	0.001000	0.001000	0.001000	0.002000	0.002000	0.002000	0.003000	0.005000	0.007000	0.007000	0.007000	0.006000	0.004000	0.003000	0.004000	0.007000	0.009000	0.010000	0.010000	0.009000	0.006000	0.007000	0.009000	0.010000	0.010000	0.006000	0.004000	0.003000	0.002000	0.002000	0.001000	0.001000	0.002000	0.002000	0.003000	0.003000	0.003000	0.002000	0.001000	0.002000	0.003000	0.004000	0.007000	0.008000	0.014000	0.018000	0.021000	0.022000	0.029000	0.034000	0.037000	0.038000	0.038000	0.037000	0.041000	0.044000	0.044000	0.044000	0.034000	0.029000	0.022000	0.022000	0.020000	0.016000	0.012000	0.005000	0.003000	0.002000	0.001000	0.001000	0.001000	0.001000	0.002000	0.003000	0.002000	0.003000	0.006000	0.008000	0.008000	0.008000	0.006000	0.007000	0.007000	0.005000	0.006000	0.006000	0.005000	0.003000	0.003000	0.004000	0.008000	0.018000	0.026000	0.032000	0.037000	0.040000	0.041000	0.040000	0.039000	0.043000	0.046000	0.047000	0.047000	0.045000	0.041000	0.044000	0.046000	0.045000	0.052000	0.056000	0.059000	0.072000	0.082000	0.089000	0.095000	0.098000	0.099000	0.111000	0.119000	0.126000	0.149000	0.144000	0.136000	0.124000	0.110000	0.108000	0.116000	0.121000	0.124000	0.124000	0.123000	0.119000	0.113000	0.104000	0.092000	0.076000	0.057000	0.052000	0.045000	0.035000	0.023000	0.018000	0.018000	0.017000	0.014000	0.011000	0.006000	0.004000	0.004000	0.006000	0.008000	0.008000	0.007000	0.005000	0.005000	0.004000	0.003000	0.002000	0.003000	0.006000	0.014000	0.021000	0.026000	0.029000	0.030000	0.039000	0.064000	0.085000	0.100000	0.113000	0.204000	0.208000	0.209000	0.209000	0.205000	0.200000	0.191000	0.179000	0.162000	0.142000	0.116000	0.086000	0.077000	0.065000	0.050000	0.032000	0.025000	0.017000	0.007000	0.003000	0.002000	0.002000	0.003000	0.005000	0.007000	0.012000	0.016000	0.019000	0.020000	0.020000	0.019000	0.016000	0.013000	0.007000	0.006000	0.003000	0.003000	0.001000	0.001000	0.001000	0.002000	0.002000	0.001000	NA	NA	NA	NA	NA	NA	NA	NA	NA	NA	NA	NA	NA	NA	NA	NA	NA	NA	NA	NA	NA	NA	NA	NA	NA	NA	NA	NA	NA	NA	NA	NA	NA	NA	NA	NA	NA	NA	NA	NA	NA	NA	NA	NA	NA	NA	NA	NA	NA	NA	NA	NA	NA	NA	NA	NA	NA	NA	NA	NA	NA	NA	NA	NA	NA	NA	NA	NA	NA	NA	NA	NA	NA	NA	NA	NA	NA	NA	NA	NA	NA	NA	NA	NA	NA	NA	NA	NA	NA	NA	NA	NA	NA	NA	NA	NA	NA	NA	NA	NA	NA	NA	NA	NA	NA	NA	NA	NA	NA	NA	NA	NA	NA	NA	NA	NA	NA	NA	NA	NA	NA	NA	NA	NA	NA	NA	NA	0.001000	0.002000	0.002000	0.003000	0.003000	0.005000	0.006000	0.006000	0.006000	0.005000	0.005000	0.007000	0.008000	0.009000	0.012000	0.014000	0.014000	0.014000	0.012000	0.014000	0.014000	0.014000	0.012000	0.009000	0.009000	0.012000	0.013000	0.013000	0.013000	0.011000	0.008000	0.008000	0.011000	0.013000	0.014000	0.016000	0.016000	0.017000	0.017000	0.017000	0.016000	0.015000	0.018000	0.019000	0.019000	0.023000	0.026000	0.036000	0.044000	0.049000	0.053000	0.055000	0.055000	0.055000	0.054000	0.052000	0.048000	0.042000	0.034000	0.033000	0.038000	0.041000	0.043000	0.043000	0.043000	0.042000	0.041000	0.039000	0.035000	0.029000	0.022000	0.012000	0.009000	0.009000	0.007000	0.009000	0.009000	0.012000	0.014000	0.015000	0.014000	0.017000	0.026000	0.033000	0.039000	0.042000	0.044000	0.045000	0.044000	0.041000	0.037000	0.032000	0.024000	0.022000	0.019000	0.019000	0.025000	0.041000	0.054000	0.064000	0.071000	0.077000	0.081000	0.082000	0.082000	0.081000	0.077000	0.071000	0.065000	0.056000	0.045000	0.032000	0.014000	0.008000	0.005000	0.002000	0.001000	0.001000	0.001000	0.003000	0.003000	0.003000	0.004000	0.004000	0.002000	0.002000	0.001000	0.001000	0.000000	0.001000	0.001000	0.002000	0.002000	0.005000	0.007000	0.008000	0.008000	0.007000	0.005000	0.003000	0.002000	0.002000	0.001000	0.001000	0.002000	0.002000	0.002000	0.010000	0.010000	0.008000	0.005000	0.005000	0.004000	0.004000	0.004000	0.005000	0.005000	0.004000	0.002000	0.001000	0.001000	0.002000	0.002000	0.004000	0.004000	0.004000	0.005000	0.006000	0.006000	0.005000	0.005000	0.005000	0.004000	0.002000	0.001000	0.001000	0.001000	0.001000	0.001000	0.001000	0.001000	0.001000	0.001000	0.001000	0.001000	0.002000	0.002000	0.001000	0.002000	0.001000	NA	NA	NA	NA	NA	NA	NA	NA	NA	NA	NA	NA	NA	NA	NA	NA	NA	NA	NA	NA	NA	NA	NA	NA	NA	NA	NA	NA	NA	NA	NA	NA	NA	NA	NA	NA	NA	NA	NA	NA	NA	NA	NA	NA	NA	NA	NA	NA	NA	NA	NA	NA	NA	NA	NA	NA	NA	NA	NA	NA	NA	NA	NA	NA	NA	NA	NA	NA	NA	NA	NA	NA	NA	NA	NA	NA	NA	NA	NA	NA	NA	NA	NA	NA	NA	NA	NA	NA	NA	NA	NA	NA	NA	NA	NA	NA	NA	NA	NA	NA	NA	NA	NA	NA	NA	NA	NA	NA	NA	NA	NA	NA	NA	NA	NA	NA	NA	NA	NA	NA	NA	NA	NA	NA	NA	NA	NA	NA	NA	NA	NA	NA	NA	NA	NA	NA	NA	NA	NA	NA	NA	NA	NA	NA	NA	NA	NA	NA	NA	NA	NA	NA	NA	NA	NA	NA	NA	NA	NA	NA	NA	NA	NA	NA	NA	NA	NA	NA	NA	NA	NA	NA	NA	NA	NA	NA	NA	NA	NA	NA	NA	NA	NA	NA	NA	NA	NA	NA	NA	NA	NA	NA	NA	NA	NA	NA	NA	NA	NA	NA	NA	NA	NA	NA	NA	NA	NA	NA	NA	NA	NA	NA	NA	NA	NA	NA	NA	NA	NA	NA	NA	NA	NA	NA	NA	NA	NA	NA	NA	NA	NA	NA	NA	NA	NA	NA	NA	NA	NA	NA	NA	NA	NA	NA	NA	NA	NA	NA	NA	NA	NA	NA	NA	NA	NA	NA	NA	NA	NA	NA	NA	NA	NA	NA	NA	NA	NA	NA	NA	NA	NA	NA	NA	NA	NA	NA	NA	NA	NA	NA	NA	NA	NA	NA	NA	NA	NA	NA	NA	NA	NA	NA	NA	NA	NA	NA	NA	NA	NA	NA	NA	NA	NA	NA	NA	NA	NA	NA	NA	NA	NA	NA	NA	NA	NA	NA	NA	NA	NA	NA	NA	NA	NA	NA	NA	NA	NA	NA	NA	NA	NA	NA	NA	NA	NA	NA	NA	NA	NA	NA	NA	NA	NA	NA	NA	NA	NA	NA	NA	NA	NA	NA	NA	NA	NA	NA	NA	NA	NA	NA	NA	NA	NA	NA	NA	NA	NA	NA	NA	NA	NA	NA	NA	NA	NA	NA	NA	NA	NA	NA	NA	NA	NA	NA	NA	NA	NA	NA	NA	NA	NA	NA	NA	NA	NA	NA	NA	NA	NA	NA	NA	NA	NA	NA	NA	NA	NA	NA	NA	NA	NA	NA	NA	NA	NA	NA	NA	NA	NA	NA	NA	NA	NA	NA	NA	NA	NA	NA	NA	NA	NA	NA	NA	NA	NA	NA	NA	NA	NA	NA	NA	NA	NA	NA	NA	NA	NA	NA	NA	NA	NA	NA	NA	NA	NA	NA	NA	NA	NA	NA	NA	NA	NA	NA	NA	NA	NA	NA	NA	NA	NA	NA	NA	NA	NA	NA	NA	NA	NA	NA	NA	NA	NA	NA	NA	NA	NA	NA	NA	NA	NA	NA	NA	NA	NA	NA	NA	NA	NA	0.011000	0.019000	0.026000	0.030000	0.032000	0.038000	0.039000	0.037000	0.048000	0.053000	0.065000	0.070000	0.070000	0.065000	0.065000	0.061000	0.052000	0.049000	0.042000	0.040000	0.034000	0.032000	0.027000	0.032000	0.035000	0.034000	0.029000	0.028000	0.030000	0.028000	0.022000	0.020000	0.021000	0.019000	0.016000	0.011000	0.005000	0.003000	0.002000	0.001000	0.001000	0.001000	0.000000	0.000000	0.000000	0.001000	0.001000	0.002000	0.002000	0.010000	0.014000	0.024000	0.045000	0.055000	0.060000	0.061000	0.057000	0.048000	0.045000	0.037000	0.034000	0.026000	0.023000	0.015000	0.011000	0.010000	0.007000	0.004000	0.004000	0.003000	0.002000	0.002000	0.001000	0.001000	0.002000	0.003000	0.008000	0.012000	0.012000	0.011000	0.008000	0.007000	0.005000	0.004000	0.004000	0.002000	0.002000	0.002000	0.002000	0.003000	0.003000	0.006000	0.008000	0.007000	0.008000	0.008000	0.006000	0.005000	0.005000	0.004000	0.001000	0.002000	0.002000	0.003000	0.002000	0.004000	0.013000	0.015000	0.014000	0.013000	0.014000	0.011000	0.009000	0.003000	0.004000	0.003000	0.004000	0.005000	0.007000	0.017000	0.331000	0.405000	0.516000	0.678000	0.876000	0.955000	0.980000	0.990000	0.995000	0.996000	0.996000	0.994000	0.989000	0.974000	0.938000	0.909000	0.840000	0.653000	0.619000	0.510000	0.237000	0.031000	0.016000	0.005000	0.003000	0.003000	0.007000	0.058000	0.077000	0.175000	0.576000	0.736000	0.799000	0.821000	0.827000	0.820000	0.831000	0.831000	0.820000	0.827000	0.842000	0.843000	0.948000	0.981000	0.992000	0.996000	0.998000	0.998000	0.997000	0.994000	0.985000	0.991000	0.993000	0.992000	0.997000	0.998000	0.998000	1.000000	1.000000	1.000000	1.000000	1.000000	1.000000	0.999000	0.999000	0.999000	1.000000	1.000000	0.999000	0.997000	0.993000	0.979000	0.978000	0.974000	0.958000	0.946000	0.915000	0.842000	0.795000	0.666000	0.314000	0.236000	0.186000	0.143000	0.036000	0.006000	0.004000	0.004000	0.002000	0.002000	0.011000	0.014000	0.012000	0.015000	0.015000	0.015000	0.011000	0.002000	0.001000	0.002000	0.002000	0.001000	0.000000	0.000000	0.003000	0.005000	0.001000	0.002000	0.003000	0.001000	0.005000	0.008000	0.013000	0.022000	0.023000	0.020000	0.010000	0.003000	0.001000	0.001000	0.000000	0.000000	0.000000	0.000000	0.001000	0.005000	0.004000	0.004000	0.005000	0.004000	0.004000	0.002000	0.001000	0.001000	0.001000	0.001000	0.001000	0.001000	0.001000	0.001000	0.001000	0.001000	0.003000	0.003000	0.002000	0.003000	0.002000	0.002000	0.002000	0.001000	0.001000	0.001000	0.002000	0.002000	0.004000	0.004000	0.005000	0.010000	0.023000	0.032000	0.034000	0.003000	0.002000	0.002000	0.003000	0.004000	0.006000	0.006000	0.010000	0.032000	0.040000	0.098000	0.123000	0.169000	0.251000	0.292000	0.352000	0.381000	0.393000	0.420000	0.427000	0.424000	0.408000	0.383000	0.348000	0.336000	0.318000	0.291000	0.255000	0.205000	0.139000	0.134000	0.138000	0.138000	0.134000	0.126000	0.114000	0.097000	0.070000	0.034000	0.019000	0.004000	0.003000	0.002000	0.003000	0.003000	0.004000	0.007000	0.009000	0.009000	0.008000	0.009000	0.013000	0.017000	0.021000	0.022000	0.029000	0.048000	0.061000	0.069000	0.075000	0.078000	0.077000	0.073000	0.076000	0.077000	0.074000	0.068000	0.059000	0.045000	0.024000	0.017000	0.006000	0.005000	0.006000	0.006000	0.004000	0.005000	0.004000	0.002000	0.001000	0.001000	0.001000	0.002000	0.004000	0.005000	0.009000	0.011000	0.011000	0.010000	0.011000	0.016000	0.019000	0.029000	0.035000	0.039000	0.041000	0.040000	0.037000	0.039000	0.039000	0.036000	0.031000	0.022000	0.020000	0.021000	0.020000	0.018000	0.013000	0.012000	0.010000	0.010000	0.013000	0.014000	0.013000	0.016000	0.017000	0.016000	0.013000	0.008000	0.006000	0.006000	0.005000	0.003000	0.001000	0.003000	0.005000	0.005000	0.004000	0.004000	0.003000	0.004000	0.003000	0.001000	0.002000	0.001000	0.002000	0.002000	0.003000	0.003000	0.002000	0.002000	0.001000	0.001000	0.000000	0.000000	0.000000	0.000000	0.000000	0.001000	0.000000	0.000000	0.000000	0.000000	0.000000	0.000000	0.000000	0.000000	0.001000	0.001000	0.001000	0.001000	0.001000	0.001000	0.001000	0.001000	0.001000	0.001000	0.001000	0.001000	0.001000	0.003000	0.003000	0.004000	0.004000	0.004000	0.004000	0.006000	0.007000	0.006000	0.007000	0.013000	0.029000	0.041000	0.051000	0.059000	0.063000	0.064000	0.073000	0.078000	0.080000	0.080000	0.076000	0.069000	0.069000	0.066000	0.071000	0.074000	0.074000	0.071000	0.065000	0.054000	0.037000	0.031000	0.022000	0.009000	0.004000	0.002000	0.002000	0.002000	0.001000	0.001000	0.001000	0.002000	0.003000	0.002000	0.002000	0.003000	0.003000	0.002000	0.002000	0.001000	0.002000	0.005000	0.007000	0.007000	0.009000	0.015000	0.020000	0.022000	0.022000	0.026000	0.028000	0.028000	0.033000	0.091000	0.094000	0.094000	0.091000	0.083000	0.084000	0.082000	0.076000	0.067000	0.052000	0.047000	0.048000	0.047000	0.043000	0.036000	0.036000	0.034000	0.029000	0.020000	0.018000	0.013000	0.012000	0.009000	0.009000	0.007000	0.008000	0.007000	0.005000	0.005000	0.006000	0.006000	0.005000	0.002000	0.001000	0.001000	0.002000	0.002000	0.001000	0.001000	0.001000	0.001000	0.001000	0.003000	0.003000	0.006000	0.006000	0.006000	0.005000	0.005000	0.006000	0.007000	0.006000	0.003000	0.003000	0.001000	0.001000	0.001000	0.001000	0.001000	0.000000	0.001000	0.002000	0.002000	0.001000	0.001000	0.002000	0.005000	0.007000	0.007000	0.006000	0.012000	0.015000	0.024000	0.030000	0.033000	0.034000	0.033000	0.030000	0.025000	0.024000	0.004000	0.005000	0.007000	0.009000	0.008000	0.010000	0.016000	0.020000	0.022000	0.024000	0.031000	0.037000	0.040000	0.042000	0.042000	0.040000	0.037000	0.032000	0.016000	0.013000	0.009000	0.004000	0.003000	0.004000	0.009000	0.011000	0.011000	0.011000	0.012000	0.019000	0.026000	0.027000	0.033000	0.037000	0.083000	0.090000	0.094000	0.094000	0.092000	0.089000	0.087000	0.084000	0.080000	0.073000	0.073000	0.071000	0.065000	0.056000	0.042000	0.022000	0.004000	0.006000	0.011000	0.013000	0.015000	0.014000	0.012000	0.008000	0.007000	0.005000	0.005000	0.003000	0.003000	0.004000	0.004000	0.003000	0.003000	0.001000	0.001000	0.002000	0.001000	0.001000	0.002000	0.001000	0.002000	0.003000	0.007000	0.009000	0.009000	0.008000	0.009000	0.027000	0.028000	0.028000	0.033000	0.035000	0.035000	0.041000	0.045000	0.046000	0.045000	0.041000	0.043000	0.051000	0.056000	0.058000	0.058000	0.054000	0.048000	0.039000	0.036000	0.032000	0.032000	0.031000	0.027000	0.019000	0.008000	0.003000	0.002000	0.001000	0.001000	0.001000	0.000000	0.000000	0.000000	0.001000	0.000000	0.001000	0.004000	0.013000	0.015000	0.015000	0.014000	0.011000	0.005000	0.003000	0.003000	0.001000	0.001000	0.000000	0.001000	0.002000	0.002000	0.003000	0.005000	0.011000	0.015000	0.018000	0.019000	0.019000	0.017000	0.015000	0.015000	0.014000	0.012000	0.009000	0.004000	0.002000	0.003000	0.002000	0.001000	0.001000	0.001000	0.002000	0.004000	0.006000	0.006000	0.006000	0.004000	0.002000	0.001000	0.002000	0.005000	0.007000	0.007000	0.006000	0.004000	0.004000	0.004000	0.004000	0.003000	0.002000	0.001000	0.000000	0.000000	0.001000	0.002000	0.004000	0.005000	0.006000	0.005000	0.004000	0.002000	0.001000	0.001000	0.001000	0.001000	0.001000	0.002000	0.002000	0.004000	0.005000	0.005000	0.004000	0.005000	0.005000	0.006000	0.012000	0.017000	0.021000	0.025000	0.028000	0.031000	0.033000	0.036000	0.038000	0.039000	0.041000	0.042000	0.042000	0.043000	0.043000	0.043000	0.042000	0.041000	0.040000	0.038000	0.036000	0.034000	0.032000	0.029000	0.025000	0.026000	0.032000	0.035000	0.036000	0.034000	0.036000	0.036000	0.034000	0.030000	0.021000	0.024000	0.056000	0.078000	0.091000	0.129000	0.156000	0.173000	0.183000	0.215000	0.295000	0.353000	0.395000	0.423000	0.443000	0.456000	0.463000	0.465000	0.463000	0.456000	0.442000	0.419000	0.387000	0.338000	0.266000	0.238000	0.198000	0.185000	0.165000	0.136000	0.097000	0.039000	0.033000	0.023000	0.020000	0.015000	0.014000	0.011000	0.010000	0.009000	0.005000	0.005000	0.006000	0.005000	0.004000	0.004000	0.006000	0.006000	0.009000	0.010000	0.010000	0.012000	0.013000	0.011000	0.009000	0.008000	0.010000	0.011000	0.011000	0.012000	0.011000	0.012000	0.018000	0.021000	0.022000	0.021000	0.019000	0.014000	0.007000	0.004000	0.003000	0.004000	0.006000	0.015000	0.017000	0.017000	0.016000	0.017000	0.017000	0.015000	0.011000	0.011000	0.013000	0.001000	0.001000	0.001000	0.001000	0.002000	0.006000	0.010000	0.012000	0.012000	0.015000	0.017000	0.016000	0.013000	0.009000	0.007000	0.004000	0.004000	0.004000	0.003000	0.004000	0.004000	0.002000	0.002000	0.002000	0.008000	0.021000	0.022000	0.021000	0.025000	0.026000	0.026000	0.029000	0.031000	0.031000	0.028000	0.023000	0.014000	0.003000	0.001000	0.001000	0.001000	0.001000	0.002000	0.002000	0.003000	0.003000	0.002000	0.002000	0.003000	0.015000	0.031000	0.030000	0.026000	0.020000	0.011000	0.007000	0.006000	0.004000	0.003000	0.002000	0.001000	0.001000	0.002000	0.004000	0.009000	0.012000	0.021000	0.069000	0.066000	0.069000	0.071000	0.070000	0.066000	0.058000	0.047000	0.029000	0.022000	0.013000	0.013000	0.031000	0.026000	0.025000	0.030000	0.042000	0.050000	0.071000	0.086000	0.095000	0.062000	0.051000	0.036000	0.031000	0.024000	0.012000	0.007000	0.006000	0.003000	0.002000	0.001000	0.001000	0.001000	0.002000	0.002000	0.001000	0.001000	0.001000	0.001000	0.000000	0.001000	0.002000	0.003000	0.003000	0.004000	0.005000	0.007000	0.013000	0.021000	0.031000	0.037000	0.041000	0.042000	0.040000	0.038000	0.033000	0.034000	0.033000	0.032000	0.028000	0.038000	0.044000	0.048000	0.049000	0.048000	0.044000	0.037000	0.028000	0.017000	0.013000	0.007000	0.006000	0.007000	0.006000	0.005000	0.002000	0.001000	0.001000	0.001000	0.001000	0.001000	0.000000	0.001000	0.001000	0.001000	0.001000	0.002000	0.002000	0.003000	0.005000	0.006000	0.010000	0.011000	0.012000	0.011000	0.008000	0.007000	0.006000	0.003000	0.002000	0.002000	0.003000	0.007000	0.008000	0.009000	0.008000	0.005000	0.005000	0.003000	0.003000	0.007000	0.010000	0.011000	0.011000	0.013000	0.014000	0.019000	0.031000	0.061000	0.082000	0.097000	0.106000	0.110000	0.128000	0.139000	0.146000	0.149000	0.149000	0.144000	0.137000	0.124000	0.123000	0.120000	0.113000	0.102000	0.084000	0.060000	0.026000	0.013000	0.008000	0.006000	0.003000	0.001000	0.001000	0.001000	0.001000	0.001000	0.000000	0.002000	0.004000	0.006000	0.010000	0.012000	0.012000	0.012000	0.009000	0.009000	0.012000	0.012000	0.012000	0.014000	0.014000	0.013000	0.015000	0.016000	0.015000	0.011000	0.006000	0.004000	0.004000	0.005000	0.008000	0.003000	0.002000	0.002000	0.002000	0.002000	0.001000	0.001000	0.000000	0.000000	0.000000	0.000000	0.001000	0.001000	0.001000	0.001000	0.006000	0.009000	0.010000	0.010000	0.013000	0.014000	0.022000	0.024000	0.024000	0.022000	0.024000	0.032000	0.037000	0.039000	0.039000	0.036000	0.030000	0.022000	0.020000	0.015000	0.008000	0.005000	0.005000	0.003000	0.003000	0.001000	0.001000	0.001000	0.001000	0.003000	0.003000	0.003000	0.003000	0.003000	0.003000	0.003000	0.001000	0.001000	0.001000	0.001000	0.001000	0.002000	0.002000	0.001000	0.000000	0.000000	0.001000	0.000000	0.000000	0.000000	0.000000	0.001000	0.001000	0.001000	0.001000	0.002000	0.005000	0.006000	0.006000	0.005000	0.002000	0.002000	0.002000	0.002000	0.001000	0.000000	0.000000	0.000000	0.002000	0.002000	0.001000	0.001000	0.001000	0.000000	0.000000	0.000000	0.000000	0.001000	0.002000	0.001000	0.001000	0.002000	0.002000	0.002000	0.002000	0.003000	0.005000	0.012000	0.027000	0.065000	0.090000	0.108000	0.120000	0.127000	0.130000	0.130000	0.127000	0.122000	0.127000	0.129000	0.128000	0.123000	0.112000	0.111000	0.106000	0.110000	0.109000	0.102000	0.095000	0.083000	0.065000	0.040000	0.030000	0.017000	0.012000	0.015000	0.024000	0.030000	0.033000	0.033000	0.040000	0.043000	0.054000	0.061000	0.065000	0.066000	0.064000	0.058000	0.050000	0.036000	0.031000	0.031000	0.036000	0.038000	0.047000	0.061000	0.063000	0.062000	0.068000	0.070000	0.070000	0.077000	0.033000	0.031000	0.027000	0.020000	0.009000	0.009000	0.007000	0.004000	0.003000	0.003000	0.004000	0.021000	0.022000	0.021000	0.019000	0.020000	0.025000	0.027000	0.028000	0.026000	0.023000	0.017000	0.031000	0.035000	0.046000	0.053000	0.057000	0.058000	0.055000	0.060000	0.061000	0.020000	0.020000	0.023000	0.024000	0.023000	0.021000	0.022000	0.021000	0.023000	0.024000	0.023000	0.020000	0.016000	0.011000	0.009000	0.007000	0.004000	0.003000	0.001000	0.001000	0.000000	0.000000	0.001000	0.001000	0.003000	0.004000	0.004000	0.007000	0.008000	0.013000	0.016000	0.018000	0.026000	0.032000	0.036000	0.038000	0.039000	0.038000	0.044000	0.047000	0.023000	0.018000	0.010000	0.007000	0.007000	0.010000	0.011000	0.015000	0.018000	0.020000	0.020000	0.019000	0.017000	0.014000	0.010000	0.009000	0.007000	0.004000	0.003000	0.002000	0.001000	0.002000	0.003000	0.008000	0.010000	0.020000	0.044000	0.062000	0.076000	0.086000	0.093000	0.097000	0.099000	0.098000	0.107000	0.090000	0.080000	0.078000	0.084000	0.103000	0.151000	0.183000	0.205000	0.220000	0.229000	0.233000	0.233000	0.229000	0.237000	0.240000	0.238000	0.230000	0.217000	0.196000	0.165000	0.122000	0.106000	0.082000	0.074000	0.062000	0.060000	0.055000	0.050000	0.050000	0.048000	0.066000	0.078000	0.087000	0.091000	0.092000	0.090000	0.085000	0.086000	0.097000	0.103000	0.123000	0.137000	0.144000	0.170000	0.188000	0.200000	0.206000	0.208000	0.206000	0.199000	0.188000	0.170000	0.144000	0.108000	0.057000	0.038000	0.030000	0.019000	0.014000	0.008000	0.005000	0.004000	0.002000	0.001000	0.001000	0.001000	0.006000	0.009000	0.010000	0.009000	0.007000	0.004000	0.003000	0.003000	0.002000	0.002000	0.003000	0.003000	0.002000	0.001000	0.001000	0.002000	0.003000	0.002000	0.002000	0.003000	0.002000	0.003000	0.003000	0.002000	0.001000	0.002000	0.001000	0.001000	0.000000	0.000000	0.001000	0.002000	0.002000	0.002000	0.002000	0.001000	0.001000	0.001000	0.001000	0.001000	0.001000	0.002000	0.001000	0.002000	0.002000	0.001000	0.001000	0.001000	0.002000	0.004000	0.006000	0.009000	0.012000	0.012000	0.011000	0.010000	0.008000	0.006000	0.002000	0.003000	0.005000	0.009000	0.012000	0.013000	0.013000	0.012000	0.008000	0.003000	0.002000	0.001000	0.001000	0.002000	0.003000	0.004000	0.009000	0.011000	0.012000	0.029000	0.041000	0.048000	0.052000	0.054000	0.053000	0.049000	0.042000	0.042000	0.046000	0.048000	0.047000	0.044000	0.038000	0.030000	0.027000	0.023000	0.023000	0.021000	0.017000	0.017000	0.015000	0.012000	0.011000	0.013000	0.014000	0.012000	0.009000	0.009000	0.007000	0.008000	0.007000	0.005000	0.002000	0.001000	0.001000	0.002000	0.002000	0.003000	0.002000	0.001000	0.001000	0.001000	0.001000	0.001000	0.001000	0.002000	0.001000	0.000000	0.000000	0.000000	0.000000	0.001000	0.001000	0.003000	0.006000	0.008000	0.014000	0.018000	0.028000	0.034000	0.023000	0.018000	0.010000	0.007000	0.003000	0.003000	0.002000	0.004000	0.005000	0.005000	0.004000	0.004000	0.005000	0.009000	0.019000	0.026000	0.030000	0.032000	0.040000	0.045000	0.047000	0.047000	0.045000	0.039000	0.031000	0.018000	0.013000	0.012000	0.010000	0.010000	0.013000	0.015000	0.014000	0.013000	0.009000	0.008000	0.006000	0.005000	0.004000	0.003000	0.004000	0.004000	0.006000	0.011000	0.014000	0.015000	0.014000	0.011000	0.012000	0.011000	0.008000	0.004000	0.002000	NA	NA	NA	NA	NA	NA	NA	NA	NA	NA	NA	NA	NA	NA	NA	NA	NA	NA	NA	NA	NA	NA	NA	NA	NA	NA	NA	NA	NA	NA	NA	NA	NA	NA	NA	NA	NA	NA	NA	NA	NA	NA	NA	NA	NA	NA	NA	NA	NA	NA	NA	NA	NA	NA	NA	NA	NA	NA	NA	NA	NA	NA	NA	NA	NA	NA	NA	NA	NA	NA	NA	NA	NA	NA	NA	NA	NA	NA	NA	NA	NA	NA	NA	NA	NA	NA	NA	NA	NA	NA	NA	NA	NA	NA	NA	NA	NA	NA	NA	NA	NA	NA	NA	NA	NA	NA	NA	NA	NA	NA	NA	NA	NA	NA	NA	NA	NA	NA	NA	NA	NA	NA	NA	NA	NA	NA	NA	NA	NA	NA	NA	NA	NA	NA	NA	NA	NA	NA	NA	NA	NA	NA	NA	NA	NA	NA	NA	NA	NA	NA	NA	NA	NA	NA	NA	NA	NA	NA	NA	NA	NA	NA	NA	NA	NA	NA	NA	NA	NA	NA	NA	NA	NA	NA	NA	NA	NA	NA	NA	NA	NA	NA	NA	NA	NA	NA	NA	NA	NA	NA	NA	NA	NA	NA	NA	NA	NA	NA	NA	NA	NA	NA	NA	NA	NA	NA	NA	NA	NA	NA	NA	NA	NA	NA	NA	NA	NA	NA	NA	NA	NA	NA	NA	NA	NA	NA	NA	NA	NA	NA	NA	NA	NA	NA	NA	NA	NA	NA	NA	NA	NA	NA	NA	NA	NA	NA	NA	NA	NA	NA	NA	NA	NA	NA	NA	NA	NA	NA	NA	NA	NA	NA	NA	NA	NA	NA	NA	NA	NA	NA	NA	NA	NA	NA	NA	NA	NA	NA	NA	NA	NA	NA	NA	NA	NA	NA	NA	NA	NA	NA	NA	NA	NA	NA	NA	NA	NA	NA	NA	NA	NA	NA	NA	NA	NA	NA	NA	NA	NA	NA	NA	NA	NA	NA	NA	NA	NA	NA	NA	NA	NA	NA	NA	NA	NA	NA	NA	NA	NA	NA	NA	NA	NA	NA	NA	NA	NA	NA	NA	NA	NA	NA	NA	NA	NA	NA	NA	NA	NA	NA	NA	NA	NA	NA	NA	NA	NA	NA	NA	NA	NA	NA	NA	NA	NA	NA	NA	NA	NA	NA	NA	NA	NA	NA	NA	NA	NA	NA	NA	NA	NA	NA	NA	NA	NA	NA	NA	NA	NA	NA	NA	NA	NA	NA	NA	NA	NA	NA	NA	NA	NA	NA	NA	NA	NA	NA	NA	NA	NA	NA	NA	NA	NA	NA	NA	NA	NA	NA	NA	NA	NA	NA	NA	NA	NA	NA	NA	NA	NA	NA	NA	NA	NA	NA	NA	NA	NA	NA	NA	NA	NA	NA	NA	NA	NA	NA	NA	NA	NA	NA	NA	NA	NA	NA	NA	NA	NA	NA	NA	NA	NA	NA	NA	NA	NA	NA	NA	NA	NA	NA	NA	NA	NA	NA	NA	NA	NA	NA	NA	NA	NA	NA	NA	NA	NA	NA	NA	NA	NA	NA	NA	NA	NA	NA	NA	NA	NA	NA	NA	NA	NA	NA	NA	NA	NA	NA	NA	NA	NA	NA	NA	NA	NA	NA	NA	NA	NA	NA	NA	NA	NA	NA	NA	NA	NA	NA	NA	NA	NA	NA	NA	NA	NA	NA	NA	NA	NA	NA	NA	NA	NA	NA	NA	NA	NA	NA	NA	NA	NA	NA	NA	NA	NA	NA	NA	NA	NA	NA	NA	NA	NA	NA	NA	NA	NA	NA	NA	NA	NA	NA	NA	NA	NA	NA	NA	NA	NA	NA	NA	NA	NA	NA	NA	NA	NA	NA	NA	NA	NA	NA	NA	NA	NA	NA	NA	NA	NA	NA	NA	NA	NA	NA	NA	NA	NA	NA	NA	NA	NA	NA	NA	NA	NA	NA	NA	NA	NA	NA	NA	NA	NA	NA	NA	NA	NA	NA	NA	NA	NA	NA	NA	NA	NA	NA	NA	NA	NA	NA	NA	NA	NA	NA	NA	NA	NA	NA	NA	NA	NA	NA	NA	NA	NA	NA	NA	NA	NA	NA	NA	NA	NA	NA	NA	NA	NA	NA	NA	NA	NA	NA	NA	NA	NA	NA	NA	NA	NA	NA	NA	NA	NA	NA	NA	NA	NA	NA	NA	NA	NA	NA	NA	NA	NA	NA	NA	NA	NA	NA	NA	NA	NA	NA	NA	NA	NA	NA	NA	NA	NA	NA	NA	NA	NA	NA	NA	NA	NA	NA	NA	NA	NA	NA	NA	NA	NA	NA	NA	NA	NA	NA	NA	NA	NA	NA	NA	NA	NA	NA	NA	NA	NA	NA	NA	NA	NA	NA	NA	NA	NA	NA	NA	NA	NA	NA	NA	NA	NA	NA	NA	NA	NA	NA	NA	NA	NA	NA	NA	NA	NA	NA	NA	NA	NA	NA	NA	NA	NA	NA	NA	NA	NA	NA	NA	NA	NA	NA	NA	NA	NA	NA	NA	NA	NA	NA	NA	NA	NA	NA	NA	NA	NA	NA	NA	NA	NA	NA	NA	NA	NA	NA	NA	NA	NA	NA	NA	NA	NA	NA	NA	NA	NA	NA	NA	NA	NA	NA	NA	NA	NA	NA	NA	NA	NA	NA	NA	NA	NA	NA	NA	NA	NA	NA	NA	NA	NA	NA	NA	NA	NA	NA	NA	NA	NA	NA	NA	NA	NA	NA	NA	NA	NA	NA	NA	NA	NA	NA	NA	NA	NA	NA	NA	NA	NA	NA	NA	NA	NA	NA	NA	NA	NA	NA	NA	NA	NA	NA	NA	NA	NA	NA	NA	NA	NA	NA	NA	NA	NA	NA	NA	NA	NA	NA	NA	NA	NA	NA	NA	NA	NA	NA	NA	NA	NA	NA	NA	NA	NA	NA	NA	NA	NA	NA	NA	NA	NA	NA	NA	NA	NA	NA	NA	NA	NA	NA	NA	NA	NA	NA	NA	NA	NA	NA	NA	NA	NA	NA	NA	NA	NA	NA	NA	NA	NA	NA	NA	NA	NA	NA	NA	NA	NA	NA	NA	NA	NA	NA	NA	NA	NA	NA	NA	NA	NA	NA	NA	NA	NA	NA	NA	NA	NA	NA	NA	NA	NA	NA	NA	NA	NA	NA	NA	NA	NA	NA	NA	NA	NA	NA	NA	NA	NA	NA	NA	NA	NA	NA	NA	NA	NA	NA	NA	NA	NA	NA	NA	NA	NA	NA	NA	NA	NA	NA	NA	NA	NA	NA	NA	NA	NA	NA	NA	NA	NA	NA	NA	NA	NA	NA	NA	NA	NA	NA	NA	NA	NA	NA	NA	NA	NA	NA	NA	NA	NA	NA	NA	NA	NA	NA	NA	NA	NA	NA	NA	NA	NA	NA	NA	NA	NA	NA	NA	NA	NA	NA	NA	NA	NA	NA	NA	NA	NA	NA	NA	NA	NA	NA	NA	NA	NA	NA	NA	NA	NA	NA	NA	NA	NA	NA	NA	NA	NA	NA	NA	NA	NA	NA	NA	NA	NA	NA	NA	NA	NA	NA	NA	NA	NA	NA	NA	NA	NA	NA	NA	NA	NA	NA	NA	NA	NA	NA	NA	NA	NA	NA	NA	NA	NA	NA	NA	NA	NA	NA	NA	NA	NA	NA	NA	NA	NA	NA	NA	NA	NA	NA	NA	NA	NA	NA	NA	NA	NA	NA	NA	NA	NA	NA	NA	NA	NA	NA	NA	NA	NA	NA	NA	NA	NA	NA	NA	NA	NA	NA	NA	NA	NA	NA	NA	NA	NA	NA	NA	NA	NA	NA	NA	NA	NA	NA	NA	NA	NA	NA	NA	NA	NA	NA	NA	NA	NA	NA	NA	NA	NA	NA	NA	NA	NA	NA	NA	NA	NA	NA	NA	NA	NA	NA	NA	NA	NA	NA	NA	NA	NA	NA	NA	NA	NA	NA	NA	NA	NA	NA	NA	NA	NA	NA	NA	NA	NA	NA	NA	NA	NA	NA	NA	NA	NA	NA	NA	NA	NA	NA	NA	NA	NA	NA	NA	NA	NA	NA	NA	NA	NA	NA	NA	NA	NA	NA	NA	NA	NA	NA	NA	NA	NA	NA	NA	NA	NA	NA	NA	NA	NA	NA	NA	NA	NA	NA	NA	NA	NA	NA	NA	NA	NA	NA	NA	NA	NA	NA	NA	NA	NA	NA	NA	NA	NA	NA	NA	NA	NA	NA	NA	NA	NA	NA	NA	NA	NA	NA	NA	NA	NA	NA	NA	NA	NA	NA	NA	NA	NA	NA	NA	NA	NA	NA	NA	NA	NA	NA	NA	NA	NA	NA	NA	NA	NA	NA	NA	NA	NA	NA	NA	NA	NA	NA	NA	NA	NA	NA	NA	NA	NA	NA	NA	NA	NA	NA	NA	NA	NA	NA	NA	NA	NA	NA	NA	NA	NA	NA	NA	NA	NA	NA	NA	NA	NA	NA	NA	NA	NA	NA	NA	NA	NA	NA	NA	NA	NA	NA	NA	NA	NA	NA	NA	NA	NA	NA	NA	NA	NA	NA	NA	NA	NA	NA	NA	NA	NA	NA	NA	NA	NA	NA	NA	NA	NA	NA	NA	NA	NA	NA	NA	NA	NA	NA	NA	NA	NA	NA	NA	NA	NA	NA	NA	NA	NA	NA	NA	NA	NA	NA	NA	NA	NA	NA	NA	NA	NA	NA	NA	NA	NA	NA	NA	NA	NA	NA	NA	NA	NA	NA	NA	NA	NA	NA	NA	NA	NA	NA	NA	NA	NA	NA	NA	NA	NA	NA	NA	NA	NA	NA	NA	NA	NA	NA	NA	NA	NA	NA	NA	NA	NA	NA	NA	NA	NA	NA	NA	NA	NA	NA	NA	NA	NA	NA	NA	NA	NA	NA	NA	NA	NA	NA	NA	NA	NA	NA	NA	NA	NA	NA	NA	NA	NA	NA	NA	NA	NA	NA	NA	NA	NA	NA	NA	NA	NA	NA	NA	NA	NA	NA	NA	NA	NA	NA	NA	NA	NA	NA	NA	NA	NA	NA	NA	NA	NA	NA	NA	NA	NA	NA	NA	NA	NA	NA	NA	NA	NA	NA	NA	NA	NA	NA	NA	NA	NA	NA	NA	NA	NA	NA	NA	NA	NA	NA	NA	NA	NA	NA	NA	NA	NA	NA	NA	NA	NA	NA	NA	NA	NA	NA	NA	NA	NA	NA	NA	NA	NA	NA	0.002000	0.004000	0.008000	0.011000	0.012000	0.013000	0.016000	0.019000	0.020000	0.019000	0.018000	0.015000	0.016000	0.016000	0.014000	0.011000	0.007000	0.005000	0.003000	0.002000	0.002000	0.004000	0.005000	0.005000	0.006000	0.013000	0.019000	0.023000	0.026000	0.027000	0.034000	0.038000	0.041000	0.042000	0.040000	0.037000	0.033000	0.026000	0.017000	0.014000	0.010000	0.009000	0.011000	0.011000	0.010000	0.008000	0.009000	0.008000	0.010000	0.012000	0.011000	0.010000	0.008000	0.004000	0.003000	0.004000	0.006000	0.008000	0.008000	0.007000	0.008000	0.008000	0.010000	0.011000	0.011000	0.014000	0.023000	0.030000	0.035000	0.050000	0.062000	0.070000	0.076000	0.079000	0.080000	0.079000	0.078000	0.077000	0.075000	0.074000	0.071000	0.069000	0.066000	0.063000	0.060000	0.056000	0.051000	0.043000	0.032000	0.030000	0.026000	0.020000	0.012000	0.010000	0.010000	0.014000	0.016000	0.018000	0.019000	0.020000	0.020000	0.018000	0.021000	0.030000	0.037000	0.042000	0.045000	0.046000	0.046000	0.045000	0.044000	0.042000	0.040000	0.038000	0.036000	0.033000	0.030000	0.026000	0.022000	0.018000	0.013000	0.011000	0.009000	0.005000	0.005000	0.005000	0.005000	0.007000	0.009000	0.009000	0.012000	0.013000	0.014000	0.013000	0.011000	0.012000	0.012000	0.011000	0.008000	0.008000	0.007000	0.005000	0.002000	0.001000	0.001000	0.001000	0.001000	0.003000	0.004000	0.008000	0.010000	0.011000	0.011000	0.014000	0.016000	0.023000	0.033000	0.036000	0.037000	0.037000	0.035000	0.031000	0.026000	0.018000	0.017000	0.013000	0.013000	0.013000	0.010000	0.011000	0.010000	0.008000	0.005000	0.005000	0.003000	0.003000	0.002000	0.003000	0.006000	0.006000	0.005000	0.002000	0.002000	0.002000	0.004000	0.008000	0.021000	0.031000	0.039000	0.044000	0.047000	0.048000	0.038000	0.034000	0.027000	0.019000	0.007000	0.003000	0.002000	0.002000	0.003000	0.003000	0.004000	0.007000	0.009000	0.011000	0.011000	0.010000	0.011000	0.012000	0.017000	0.020000	0.021000	0.016000	0.013000	0.013000	0.012000	0.015000	0.016000	0.022000	0.025000	0.028000	0.028000	0.028000	0.032000	0.035000	0.037000	0.036000	0.035000	0.023000	0.017000	0.009000	0.007000	0.003000	0.002000	0.002000	0.003000	0.003000	0.003000	0.004000	0.004000	0.006000	0.007000	0.007000	0.009000	0.011000	0.011000	0.010000	0.008000	0.005000	0.004000	0.005000	0.006000	0.005000	0.006000	0.007000	0.006000	0.008000	0.013000	0.017000	0.020000	0.021000	0.021000	0.020000	0.017000	0.018000	0.018000	0.016000	0.021000	0.020000	0.017000	0.013000	0.013000	0.012000	0.010000	0.006000	0.005000	0.006000	0.006000	0.005000	0.004000	0.003000	0.002000	0.003000	0.005000	0.004000	0.002000	0.002000	0.002000	0.004000	0.008000	0.020000	0.029000	0.036000	0.056000	0.072000	0.085000	0.098000	0.107000	0.113000	0.117000	0.118000	0.119000	0.120000	0.120000	0.121000	0.121000	0.121000	0.121000	0.120000	0.119000	0.118000	0.117000	0.116000	0.115000	0.110000	0.104000	0.094000	0.082000	0.065000	0.045000	0.018000	0.008000	0.004000	0.003000	0.001000	0.001000	0.001000	0.001000	0.002000	0.002000	0.003000	0.004000	0.004000	0.005000	0.005000	0.004000	0.003000	0.002000	0.004000	0.004000	0.006000	0.012000	0.017000	0.032000	0.044000	0.053000	0.059000	0.063000	0.065000	0.065000	0.063000	0.058000	0.061000	0.061000	0.060000	0.057000	0.052000	0.045000	0.035000	0.033000	0.029000	0.031000	0.032000	0.031000	0.028000	0.026000	0.023000	0.024000	0.024000	0.024000	0.021000	0.017000	0.012000	0.010000	0.011000	0.012000	0.011000	0.012000	0.013000	0.012000	0.009000	0.004000	0.005000	0.008000	0.009000	0.009000	0.008000	0.006000	0.005000	0.006000	0.006000	0.005000	0.006000	0.005000	0.003000	0.002000	0.003000	0.002000	0.001000	0.001000	0.002000	0.004000	0.006000	0.006000	0.004000	0.008000	0.010000	0.016000	0.020000	0.022000	0.022000	0.001000	0.001000	0.001000	0.001000	0.001000	0.003000	0.004000	0.003000	0.002000	0.001000	0.001000	0.002000	0.002000	0.003000	0.003000	0.004000	0.004000	0.003000	0.004000	0.003000	0.003000	0.002000	0.005000	0.006000	0.005000	0.004000	0.004000	0.006000	0.005000	0.002000	0.001000	0.001000	0.001000	0.000000	0.000000	0.001000	0.001000	0.001000	0.001000	0.000000	0.001000	0.000000	0.000000	0.000000	0.000000	0.001000	0.001000	0.001000	0.001000	0.000000	0.001000	0.001000	0.001000	0.002000	0.004000	0.006000	0.007000	0.006000	0.005000	0.004000	0.003000	0.002000	0.003000	0.002000	0.003000	0.002000	0.001000	0.001000	0.001000	0.001000	0.003000	0.003000	0.002000	0.002000	0.002000	0.000000	0.001000	0.003000	0.004000	0.003000	0.002000	0.001000	0.001000	0.002000	0.001000	0.001000	0.001000	0.000000	0.000000	0.000000	0.000000	0.000000	0.000000	0.001000	0.002000	0.002000	0.001000	0.001000	0.001000	0.001000	0.001000	0.001000	0.002000	0.002000	0.001000	0.001000	0.001000	0.001000	0.001000	0.001000	0.001000	0.001000	0.001000	0.002000	0.003000	0.002000	0.006000	0.008000	0.009000	0.008000	0.010000	0.005000	0.003000	0.003000	0.001000	0.000000	0.001000	0.002000	0.002000	0.001000	0.001000	0.001000	0.000000	0.000000	0.000000	0.001000	0.001000	0.001000	0.003000	0.009000	0.013000	0.015000	0.015000	0.025000	0.026000	0.024000	0.020000	0.014000	0.012000	0.013000	0.012000	0.014000	0.014000	0.017000	0.026000	0.048000	0.064000	0.075000	0.081000	0.092000	0.105000	0.121000	0.128000	0.131000	0.131000	0.127000	0.120000	0.107000	0.087000	0.081000	0.070000	0.069000	0.064000	0.056000	0.043000	0.022000	0.015000	0.012000	0.013000	0.012000	0.009000	0.004000	0.003000	0.002000	0.003000	0.002000	0.002000	0.002000	0.002000	0.002000	0.002000	0.003000	0.005000	0.012000	0.016000	0.018000	0.019000	0.018000	0.021000	0.032000	0.039000	0.044000	0.047000	0.047000	0.045000	0.040000	0.031000	0.029000	0.025000	0.024000	0.022000	0.018000	0.010000	0.007000	0.004000	0.003000	0.002000	0.003000	0.003000	0.002000	0.002000	0.005000	0.007000	0.008000	0.007000	0.004000	0.004000	0.002000	0.002000	0.002000	0.001000	0.001000	0.000000	0.001000	0.002000	0.001000	0.001000	0.001000	0.001000	0.001000	0.002000	0.005000	0.012000	0.016000	0.019000	0.019000	0.024000	0.038000	0.047000	0.071000	0.089000	0.101000	0.109000	0.114000	0.115000	0.112000	0.105000	0.094000	0.075000	0.070000	0.039000	0.024000	0.019000	0.017000	0.015000	0.015000	0.014000	0.011000	0.011000	0.022000	0.029000	0.037000	0.043000	0.050000	0.056000	0.059000	0.059000	0.056000	0.050000	0.040000	0.026000	0.005000	0.003000	0.002000	0.002000	0.001000	0.001000	0.001000	0.002000	0.004000	0.006000	0.007000	0.008000	0.008000	0.008000	0.008000	0.007000	0.006000	0.003000	0.003000	0.003000	0.002000	0.003000	0.002000	0.002000	0.001000	0.001000	0.001000	0.001000	0.001000	0.000000	0.000000	0.000000	0.001000	0.000000	0.001000	0.002000	0.002000	0.001000	0.002000	0.003000	0.002000	0.001000	0.001000	0.000000	0.001000	0.000000	0.001000	0.000000	0.000000	0.001000	0.001000	0.004000	0.004000	0.003000	0.001000	0.000000	0.000000	0.001000	0.001000	0.001000	0.000000	0.000000	0.001000	0.001000	0.001000	0.000000	0.001000	0.001000	0.001000	0.001000	0.000000	0.000000	0.000000	0.001000	0.001000	0.002000	0.003000	0.006000	0.015000	0.020000	0.023000	0.024000	0.023000	0.020000	0.015000	0.013000	0.010000	0.005000	0.003000	0.002000	0.003000	0.004000	0.005000	0.004000	0.003000	0.002000	0.001000	0.000000	0.000000	0.001000	0.001000	0.001000	0.001000	0.002000	0.004000	0.004000	0.004000	0.003000	0.003000	0.002000	0.002000	0.003000	0.003000	0.004000	0.004000	0.004000	0.001000	0.001000	0.000000	0.001000	0.002000	0.002000	0.001000	0.001000	0.001000	0.003000	0.006000	0.008000	0.014000	0.018000	0.021000	0.022000	0.022000	0.015000	0.016000	0.016000	0.014000	0.016000	0.016000	0.021000	0.021000	0.022000	0.022000	0.021000	0.023000	0.035000	0.067000	0.093000	0.114000	0.131000	0.144000	0.172000	0.179000	0.183000	0.184000	0.198000	0.209000	0.216000	0.221000	0.190000	0.184000	0.174000	0.095000	0.078000	0.056000	0.028000	0.019000	0.017000	0.013000	0.013000	0.012000	0.014000	0.015000	0.015000	0.014000	0.017000	0.024000	0.030000	0.034000	0.049000	0.060000	0.069000	0.041000	0.040000	0.047000	0.051000	0.053000	0.054000	0.054000	0.051000	0.055000	0.057000	0.057000	0.056000	0.053000	0.048000	0.040000	0.030000	0.027000	0.023000	0.024000	0.022000	0.026000	0.030000	0.030000	0.029000	0.033000	0.035000	0.036000	0.035000	0.033000	0.036000	0.038000	0.038000	0.032000	0.029000	0.023000	0.015000	0.013000	0.010000	0.005000	0.003000	0.003000	0.004000	0.004000	0.012000	0.011000	0.008000	0.003000	0.002000	0.002000	0.001000	0.000000	0.000000	0.000000	0.001000	0.002000	0.002000	0.002000	0.003000	0.003000	0.004000	0.009000	0.024000	0.034000	0.040000	0.044000	0.025000	0.019000	0.010000	0.006000	0.005000	0.003000	0.002000	0.002000	0.002000	0.002000	0.001000	0.002000	0.004000	0.004000	0.007000	0.015000	0.019000	0.010000	0.010000	0.008000	0.008000	0.007000	0.006000	0.002000	0.003000	0.003000	0.007000	0.017000	0.023000	0.026000	0.028000	0.025000	0.027000	0.028000	0.027000	0.030000	0.006000	0.005000	0.002000	0.001000	0.001000	0.001000	0.000000	0.000000	0.001000	0.001000	0.000000	0.000000	0.001000	0.001000	0.001000	0.001000	0.001000	0.001000	0.001000	0.001000	0.001000	0.002000	0.001000	0.000000	0.000000	0.001000	0.001000	0.001000	0.001000	0.001000	0.003000	0.007000	0.016000	0.022000	0.024000	0.017000	0.007000	0.005000	0.003000	0.002000	0.002000	0.001000	0.000000	0.001000	0.001000	0.001000	0.000000	0.000000	0.001000	0.000000	0.000000	0.000000	0.000000	0.000000	0.000000	0.001000	0.001000	0.002000	0.005000	0.006000	0.006000	0.008000	0.014000	0.508000	0.555000	0.587000	0.610000	0.626000	0.637000	0.643000	0.644000	0.641000	0.634000	0.622000	0.603000	0.578000	0.538000	0.486000	0.408000	0.294000	0.136000	0.075000	0.049000	0.011000	0.006000	0.005000	0.009000	0.011000	0.018000	0.025000	0.031000	0.037000	0.043000	0.048000	0.053000	0.058000	0.063000	0.067000	0.071000	0.075000	0.078000	0.081000	0.084000	0.087000	0.089000	0.092000	0.094000	0.095000	0.097000	0.098000	0.099000	0.100000	0.111000	0.118000	0.140000
[truncated: 16,999,956 more chars]
