# Supplementary material for: Analysis of long non-coding RNA and mRNA expression in bovine macrophages brings up novel aspects of Mycobacterium avium subspecies paratuberculosis infections
Source: Sci Rep. 2019 Feb 7;9:1571. doi: 10.1038/s41598-018-38141-x (PMC6367368; doi:10.1038/s41598-018-38141-x)
Supplement: Supplementary file 5 — Supplementary Dataset 3 [file 41598_2018_38141_MOESM5_ESM.xlsx]

## Sheet: Sheet1
Gene id	Gene name	baseMean	log2FoldChange	lfcSE	stat	pvalue	padj
XLOC_001155	ENSBTAG00000031795	36.152	-3.87015	1.11858	-3.45988	0.000540414	0.0155557
XLOC_033486	GAS1	39.3143	-3.47113	0.717554	-4.83744	1.31519e-06	0.000175321
XLOC_016177	RAB42	71.4101	-3.42178	0.756551	-4.52287	6.10076e-06	0.000573499
XLOC_011249	PIK3IP1	745.192	-3.4003	0.52645	-6.45892	1.05454e-10	9.16965e-08
XLOC_005878	SRMS	35.8278	-2.93092	0.618779	-4.73661	2.17318e-06	0.000259155
XLOC_028230	LPAR5	35.9658	-2.78188	0.851955	-3.26529	0.00109352	0.0254411
XLOC_027624	RARG	93.859	-2.78133	0.374522	-7.42635	1.11639e-13	3.47826e-10
XLOC_030875	C19orf35	93.1991	-2.74176	0.784093	-3.49673	0.000471001	0.0140821
XLOC_010691	SGSM1	157.987	-2.68704	0.378652	-7.09633	1.28116e-12	2.22805e-09
XLOC_014147	SMTNL2	40.6784	-2.68663	0.787199	-3.41289	0.000642769	0.0175346
XLOC_021183	TFAP4	58.1864	-2.60037	0.688995	-3.77415	0.000160554	0.00660866
XLOC_001580	SMAD6	83.8248	-2.54277	0.455892	-5.57756	2.43912e-08	8.07968e-06
XLOC_024268	CRACR2B	30.5826	-2.51631	0.755484	-3.33072	0.000866217	0.0215975
XLOC_012366	CBFA2T3	177.92	-2.49064	0.493562	-5.04627	4.50529e-07	7.70663e-05
XLOC_019556	TRERF1	164.64	-2.41965	0.521578	-4.63909	3.49948e-06	0.000376446
XLOC_012787	DBP	174.75	-2.35169	0.418695	-5.61672	1.94616e-08	7.0025e-06
XLOC_032335	MEF2C	66.0963	-2.32361	0.61829	-3.75813	0.000171188	0.00692351
XLOC_013717	CBX8	134.947	-2.27239	0.47507	-4.78327	1.72462e-06	0.000214233
XLOC_018767	ENSBTAG00000022598	310.524	-2.27076	0.372714	-6.09249	1.11165e-09	7.48359e-07
XLOC_017973	ENSBTAG00000046828	33.243	-2.23918	0.593715	-3.77148	0.00016228	0.00664044
XLOC_014755	CBX2	82.3317	-2.13425	0.43133	-4.94808	7.49499e-07	0.000112527
XLOC_027441	ZNF467	16.5875	-2.11995	0.698166	-3.03646	0.00239373	0.0430611
XLOC_013278	NLRP1	3322.48	-2.05817	0.599859	-3.43109	0.00060116	0.0166387
XLOC_012383	FANCA	1060.25	-2.05209	0.454399	-4.51605	6.30023e-06	0.000581768
XLOC_028292	PDXP	97.8334	-2.04895	0.355085	-5.77031	7.9128e-09	3.58983e-06
XLOC_016125	ZNF362	141.364	-1.99754	0.38695	-5.16227	2.43968e-07	4.71423e-05
XLOC_030559	RAB3A	54.3981	-1.9887	0.475602	-4.18143	2.89675e-05	0.00177801
XLOC_009988	PIK3CD	836.41	-1.96583	0.4758	-4.13163	3.60196e-05	0.002063
XLOC_036190	GPR34	461.677	-1.94223	0.433735	-4.47792	7.53737e-06	0.000658148
XLOC_000377	EHHADH	180.329	-1.93768	0.640553	-3.02502	0.00248616	0.0443018
XLOC_012303	MAF	4188.74	-1.89004	0.460203	-4.10697	4.00885e-05	0.00225501
XLOC_005900	LAMA5	1563.18	-1.87861	0.562987	-3.33686	0.00084731	0.0213299
XLOC_006955	SLA	999.239	-1.87045	0.404109	-4.62856	3.68213e-06	0.000394063
XLOC_002919	ZFP36L1	2878.79	-1.84847	0.358539	-5.15556	2.52868e-07	4.79737e-05
XLOC_016684	STC2	297.461	-1.78774	0.438649	-4.07555	4.59051e-05	0.00250783
XLOC_030954	RGS14	534.896	-1.77412	0.481195	-3.68691	0.000226998	0.00825299
XLOC_030734	C19orf38	104.008	-1.74781	0.428277	-4.08102	4.48376e-05	0.00246891
XLOC_018133	SRGAP3	377.469	-1.70371	0.380054	-4.48281	7.36662e-06	0.000645942
XLOC_011477	GPT2	140.22	-1.65472	0.454342	-3.64203	0.0002705	0.00941551
XLOC_008315	DEPDC7	3015.81	-1.63889	0.485472	-3.37586	0.000735855	0.0193651
XLOC_026703	AGBL3	37.8013	-1.63133	0.413835	-3.94197	8.08151e-05	0.00392216
XLOC_000690	ENSBTAG00000023384	40.8671	-1.62545	0.435456	-3.73275	0.000189397	0.00740207
XLOC_026675	STRIP2	158.704	-1.60412	0.300093	-5.34541	9.02136e-08	2.41368e-05
XLOC_018104	ZBTB47	79.3299	-1.59971	0.524562	-3.0496	0.00229144	0.0419475
XLOC_002235	ENSBTAG00000045849	142.252	-1.59688	0.532414	-2.99932	0.0027058	0.0470294
XLOC_012649	FCGBP	29.3724	-1.5861	0.512577	-3.09436	0.00197239	0.0379431
XLOC_023237	LRRC20	70.1812	-1.58458	0.402721	-3.93468	8.33091e-05	0.00401519
XLOC_025894	GADD45A	611.444	-1.55818	0.344418	-4.5241	6.06533e-06	0.000573499
XLOC_013716	CBX4	109.474	-1.54755	0.402615	-3.84375	0.00012117	0.00531239
XLOC_004957	SLAIN1	121.384	-1.54251	0.290533	-5.30924	1.10084e-07	2.73494e-05
XLOC_002630	ANKRD63	176.149	-1.53025	0.376543	-4.06394	4.82514e-05	0.00262229
XLOC_011466	SPIRE2	193.888	-1.52717	0.452833	-3.37248	0.000744941	0.0194814
XLOC_013454	ZNF652	1085.8	-1.52686	0.26092	-5.85185	4.86135e-09	2.53629e-06
XLOC_023714	LRFN4	83.3198	-1.52603	0.477983	-3.19264	0.00140976	0.0305702
XLOC_014030	SLC46A1	586.843	-1.52253	0.415748	-3.66215	0.000250107	0.00887666
XLOC_016270	ENSBTAG00000011195	38.3598	-1.48797	0.478562	-3.10925	0.00187564	0.036927
XLOC_015504	FAM46B	85.1503	-1.48563	0.498835	-2.9782	0.00289948	0.0492485
XLOC_003808	KCNT1	994.101	-1.48402	0.44487	-3.33585	0.000850392	0.0213817
XLOC_021723	FRAT1	77.8475	-1.48209	0.446839	-3.31684	0.00091042	0.0224051
XLOC_014465	NR1D1	64.8085	-1.48128	0.448121	-3.30554	0.000947923	0.0229758
XLOC_021854	PDCD4	448.543	-1.47961	0.315347	-4.69201	2.7054e-06	0.000308138
XLOC_013394	FAM83G	45.4857	-1.47857	0.46936	-3.1502	0.00163161	0.0337262
XLOC_032164	TMEM173	1333.76	-1.47673	0.375367	-3.9341	8.35083e-05	0.00401552
XLOC_002632	C15orf52	1040.85	-1.4656	0.343467	-4.26706	1.98065e-05	0.00134202
XLOC_002430	NYNRIN	188.546	-1.44704	0.346239	-4.17931	2.92392e-05	0.00178942
XLOC_014539	PLEKHH3	57.7447	-1.44052	0.381133	-3.77956	0.000157103	0.00649223
XLOC_001095	KLHL24	1430.98	-1.43001	0.25633	-5.57876	2.42235e-08	8.07968e-06
XLOC_006636	NECAB3	257.28	-1.42618	0.472863	-3.01605	0.00256091	0.0453681
XLOC_032455	ZNF395	905.789	-1.42183	0.42771	-3.32428	0.000886462	0.0219971
XLOC_035095	TMEM187	44.7779	-1.42138	0.39717	-3.57876	0.000345224	0.0112219
XLOC_009322	ADCK3	184.497	-1.41536	0.448874	-3.15313	0.00161527	0.0334748
XLOC_018064	ACVR2B	675.32	-1.40604	0.318632	-4.41275	1.02068e-05	0.000819252
XLOC_017976	CDCA4	80.1237	-1.3867	0.398918	-3.47616	0.000508646	0.0148877
XLOC_022120	KCNIP2	112.101	-1.38004	0.342305	-4.0316	5.53974e-05	0.00294083
XLOC_031871	ZO3	166.929	-1.37592	0.29364	-4.68576	2.78929e-06	0.000312955
XLOC_031839	CAPS	661.307	-1.37533	0.409041	-3.36234	0.000772862	0.0200379
XLOC_032348	ARRDC3	5057.96	-1.37366	0.422661	-3.25002	0.00115399	0.0263774
XLOC_015844	HNMT	645.302	-1.36005	0.280371	-4.85087	1.22919e-06	0.00016766
XLOC_032812	DOCK5	111.184	-1.35839	0.302679	-4.48788	7.19351e-06	0.000636107
XLOC_029979	CYP2U1	212.765	-1.3581	0.357987	-3.7937	0.000148417	0.00623203
XLOC_018930	DEF6	611.281	-1.3557	0.321827	-4.21252	2.52539e-05	0.00161664
XLOC_007018	RGS20	332.319	-1.34923	0.399867	-3.3742	0.000740317	0.0193848
XLOC_010320	KIF14	89.8045	-1.34683	0.361396	-3.72674	0.000193973	0.00749603
XLOC_014232	PER1	116.457	-1.33824	0.319041	-4.19455	2.7341e-05	0.00171771
XLOC_011433	IRF8	1760.53	-1.3376	0.41614	-3.21431	0.00130759	0.0289068
XLOC_029178	TSPAN9	32.5628	-1.33527	0.442318	-3.01881	0.0025377	0.0450334
XLOC_031991	RNF44	304.784	-1.33448	0.295224	-4.52024	6.17693e-06	0.000575474
XLOC_028803	DGKA	100.033	-1.33366	0.294219	-4.5329	5.81793e-06	0.000564109
XLOC_009164	LPXN	474.066	-1.3325	0.351857	-3.78704	0.00015245	0.00636187
XLOC_004558	C9ORF59	1927.77	-1.33206	0.398637	-3.34153	0.000833177	0.0210961
XLOC_028034	PKP2	36.4774	-1.32261	0.443049	-2.98526	0.00283341	0.0485073
XLOC_002406	ANP32A	438.657	-1.31935	0.353316	-3.73418	0.000188329	0.00738766
XLOC_012252	CENPBD1	60.851	-1.29972	0.326377	-3.98227	6.82602e-05	0.00346984
XLOC_029850	MXD4	448.533	-1.297	0.364146	-3.56176	0.000368374	0.0118331
XLOC_028964	METTL20	184.969	-1.29083	0.356431	-3.62155	0.00029284	0.00995323
XLOC_001752	LPCAT4	217.757	-1.28479	0.246464	-5.21289	1.85922e-07	3.9447e-05
XLOC_000391	ABCC5	160.35	-1.27473	0.254724	-5.00435	5.60497e-07	8.9977e-05
XLOC_000929	KIAA1407	55.197	-1.27236	0.380286	-3.34579	0.00082048	0.0209323
XLOC_014173	ARRB2	1632.32	-1.26836	0.289062	-4.38784	1.1448e-05	0.000891446
XLOC_016840	SKP2	91.1357	-1.26829	0.295094	-4.29793	1.72404e-05	0.00123216
XLOC_034911	SOWAHD	710.052	-1.26296	0.296601	-4.25813	2.06148e-05	0.00138331
XLOC_030823	ARRDC5	254.062	-1.24664	0.273	-4.56644	4.96087e-06	0.000486048
XLOC_019377	ENSBTAG00000010640	433.021	-1.24581	0.334331	-3.72628	0.000194324	0.00749603
XLOC_014387	PDK2	144.862	-1.24254	0.325314	-3.81952	0.000133711	0.00575341
XLOC_009424	RERE	1270.55	-1.23946	0.331083	-3.74364	0.000181372	0.00725105
XLOC_018274	DUSP7	392.53	-1.23481	0.333798	-3.69926	0.000216226	0.00800075
XLOC_010964	JADE1	344.377	-1.21683	0.245903	-4.94839	7.4831e-07	0.000112527
XLOC_008956	KCNE3	243.693	-1.20963	0.237537	-5.09238	3.53596e-07	6.307e-05
XLOC_014399	ABI3	121.91	-1.20552	0.352488	-3.42003	0.000626131	0.0171705
XLOC_009447	HES2	68.5877	-1.20392	0.299227	-4.02345	5.73526e-05	0.00302617
XLOC_003352	MSH2	115.707	-1.19221	0.304868	-3.91059	9.2071e-05	0.00435698
XLOC_005203	P2RY5	479.538	-1.19172	0.271274	-4.39307	1.11762e-05	0.000880133
XLOC_030575	NR2F6	128.119	-1.19091	0.295335	-4.0324	5.52092e-05	0.00294083
XLOC_000392	ABCC5	118.66	-1.19051	0.300447	-3.96247	7.41789e-05	0.00369461
XLOC_027691	NCKAP5L	288.674	-1.18542	0.336058	-3.52744	0.0004196	0.0129438
XLOC_013706	CEP131	92.8312	-1.1797	0.394696	-2.98889	0.00279991	0.0481877
XLOC_032791	PDLIM2	820.118	-1.178	0.312735	-3.76678	0.000165367	0.00672716
XLOC_013669	CCDC57	125.474	-1.15714	0.289108	-4.00243	6.26945e-05	0.00321467
XLOC_017740	NEIL1	134.569	-1.15193	0.326814	-3.52472	0.000423925	0.0130101
XLOC_002965	ELMSAN1	1283.34	-1.15183	0.264093	-4.36145	1.29204e-05	0.000976944
XLOC_018673	PHF7	333.534	-1.1434	0.217213	-5.26395	1.4099e-07	3.13014e-05
XLOC_012421	RPGRIP1L	100.573	-1.1429	0.293334	-3.89623	9.77003e-05	0.00453091
XLOC_029232	CBX6	264.932	-1.14249	0.283978	-4.02316	5.74231e-05	0.00302617
XLOC_003142	CNNM3	347.2	-1.1329	0.307972	-3.67859	0.00023453	0.00841365
XLOC_018795	LIMD1	506.981	-1.11969	0.28304	-3.95596	7.62286e-05	0.00375192
XLOC_024155	RIN1	150.403	-1.11965	0.273787	-4.08948	4.32335e-05	0.00239321
XLOC_011197	WSCD2	796.685	-1.11609	0.338711	-3.29512	0.000983809	0.0236061
XLOC_001838	PLA2G4B	509.398	-1.11001	0.245388	-4.52349	6.0827e-06	0.000573499
XLOC_005868	ZNF512B	384.399	-1.1049	0.258302	-4.27757	1.88944e-05	0.00130134
XLOC_017516	ZFYVE21	782.665	-1.09987	0.299258	-3.67533	0.000237544	0.00848853
XLOC_021800	SFXN2	71.6674	-1.09632	0.348349	-3.14719	0.00164846	0.0339268
XLOC_020122	SLMO1	159.175	-1.09539	0.346952	-3.15717	0.00159308	0.0330807
XLOC_032339	MBLAC2	82.1214	-1.0909	0.351311	-3.10522	0.00190136	0.0371243
XLOC_020627	FLYWCH1	122.662	-1.0831	0.283403	-3.82177	0.000132496	0.00572271
XLOC_006342	NSUN6	348.843	-1.08215	0.265486	-4.0761	4.57972e-05	0.00250783
XLOC_011324	ARVCF	99.8923	-1.07944	0.301071	-3.58532	0.000336662	0.010995
XLOC_016059	OBSL1	237.375	-1.07735	0.326962	-3.29503	0.000984107	0.0236061
XLOC_009590	KIAA1614	211.217	-1.07654	0.290491	-3.70592	0.000210626	0.00786326
XLOC_014058	SSH2	713.887	-1.07523	0.223664	-4.80735	1.52946e-06	0.000195818
XLOC_010824	KLHL22	175.655	-1.06268	0.299797	-3.54466	0.000393123	0.0122816
XLOC_014706	LRRC45	121.123	-1.05826	0.249694	-4.23822	2.25295e-05	0.00146928
XLOC_022155	SPRN	45.7096	-1.05787	0.355408	-2.97649	0.00291571	0.0494297
XLOC_010839	ENSBTAG00000047896	292.359	-1.05479	0.326784	-3.2278	0.00124746	0.0279627
XLOC_021091	CCDC78	90.6024	-1.05438	0.283332	-3.72134	0.000198169	0.00761618
XLOC_023432	RAB30	848.483	-1.05296	0.208353	-5.05374	4.33245e-07	7.53449e-05
XLOC_023276	CAMK2G	1182.11	-1.04767	0.211465	-4.95432	7.25833e-07	0.000111378
XLOC_034626	IPCEF1	436.164	-1.04194	0.302379	-3.44581	0.000569353	0.0160349
XLOC_021498	AGFG2	133.829	-1.03633	0.300697	-3.44643	0.000568041	0.0160195
XLOC_000922	SPICE1	334.607	-1.03587	0.246672	-4.19938	2.67646e-05	0.00169164
XLOC_000565	TFDP2	126.671	-1.02849	0.334995	-3.07017	0.00213935	0.0398271
XLOC_012011	PRR12	245.099	-1.02598	0.318635	-3.21991	0.0012823	0.0285902
XLOC_009763	PIK3C2B	114.721	-1.01884	0.28668	-3.55395	0.000379492	0.0120346
XLOC_008955	PGM2L1	607.614	-1.00671	0.188508	-5.3404	9.27422e-08	2.44992e-05
XLOC_004630	DNLZ	4132.87	-1.00229	0.26659	-3.75966	0.000170145	0.0069069
XLOC_003242	RAB11FIP5	923.845	-1.00149	0.329593	-3.03857	0.00237704	0.0429492
XLOC_030223	IGJ	296.593	-1.00109	0.279159	-3.58611	0.000335643	0.010995
XLOC_025289	RCSD1	3007.82	-0.995751	0.291962	-3.41055	0.000648318	0.0176169
XLOC_013482	SCRN2	132.78	-0.995716	0.324601	-3.06751	0.0021585	0.040024
XLOC_017182	RPP25	181.048	-0.994151	0.254283	-3.90963	9.24371e-05	0.00435791
XLOC_015596	ENSBTAG00000030340	224.002	-0.980382	0.244245	-4.01393	5.97159e-05	0.00310003
XLOC_010804	ENSBTAG00000047538	125.977	-0.977759	0.307422	-3.18052	0.00147013	0.0314346
XLOC_011786	SIPA1L3	331.316	-0.977504	0.199585	-4.89768	9.69731e-07	0.000135821
XLOC_028270	CCDC77	108.372	-0.975895	0.317275	-3.07587	0.00209892	0.0393552
XLOC_030725	PDE4A	151.779	-0.970464	0.312377	-3.10671	0.0018918	0.0371243
XLOC_029586	KLF3	1515.02	-0.955036	0.194104	-4.92023	8.64416e-07	0.000125274
XLOC_020400	ZBTB14	262.179	-0.948254	0.251561	-3.76948	0.000163588	0.00666782
XLOC_027741	RAPGEF3	699.978	-0.940983	0.207758	-4.52923	5.91977e-06	0.000564109
XLOC_009443	KLHL21	1104.24	-0.938824	0.283423	-3.31245	0.000924831	0.0226795
XLOC_035652	RNF113A	267.943	-0.935432	0.204358	-4.57742	4.70735e-06	0.000474578
XLOC_007442	TBC1D31	133.236	-0.93399	0.240031	-3.89112	9.97812e-05	0.00459676
XLOC_014032	UNC119	1199.44	-0.932945	0.234602	-3.97671	6.98758e-05	0.00352231
XLOC_021706	HELLS	87.4054	-0.927709	0.282076	-3.28886	0.00100594	0.0239645
XLOC_011411	KIAA0513	3436.66	-0.924195	0.268328	-3.44428	0.000572583	0.0160824
XLOC_008396	DGKZ	3463.13	-0.920023	0.282254	-3.25955	0.00111589	0.0257891
XLOC_014607	MAP3K14	748.757	-0.916544	0.257875	-3.55422	0.000379105	0.0120346
XLOC_026208	CAPN10	189.41	-0.912037	0.272476	-3.34722	0.000816275	0.0208505
XLOC_030881	MKNK2	1579.27	-0.911447	0.250335	-3.64091	0.000271672	0.0094178
XLOC_027852	ARHGAP9	390.557	-0.910143	0.281219	-3.23642	0.00121037	0.0273292
XLOC_021694	HHEX	703.908	-0.897611	0.267965	-3.34974	0.000808887	0.0207125
XLOC_009460	NAV1	873.426	-0.88832	0.228501	-3.8876	0.000101239	0.00464342
XLOC_009455	NPHP4	432.073	-0.885159	0.283618	-3.12096	0.00180264	0.0359689
XLOC_003349	TTC7A	965.677	-0.883434	0.275092	-3.21142	0.00132082	0.0291068
XLOC_004112	ZFP36L2	5254.49	-0.883069	0.269535	-3.27627	0.00105189	0.0246374
XLOC_014310	PRPSAP2	962.582	-0.882748	0.24147	-3.65572	0.00025646	0.00905596
XLOC_001817	ZFYVE19	143.939	-0.880927	0.255038	-3.4541	0.000552134	0.0157545
XLOC_009052	ENSBTAG00000047243	576.685	-0.863888	0.252798	-3.41731	0.000632426	0.0172976
XLOC_028266	DDX11	180.525	-0.862168	0.250116	-3.44707	0.000566696	0.0160032
XLOC_014814	CDR2L	569.796	-0.860511	0.27956	-3.07809	0.00208329	0.0391678
XLOC_023543	FLI1	2702.03	-0.855179	0.228042	-3.7501	0.000176762	0.00710761
XLOC_009572	RALGPS2	2667.48	-0.850895	0.252087	-3.37541	0.000737062	0.0193725
XLOC_006612	NOL4L	271.757	-0.849694	0.278721	-3.04855	0.00229951	0.0420215
XLOC_003126	ZNF2	146.139	-0.83736	0.239269	-3.49967	0.000465841	0.0139679
XLOC_004682	TOR4A	1050.08	-0.830903	0.267028	-3.11168	0.00186029	0.0367636
XLOC_029852	POLN	366.306	-0.830845	0.248627	-3.34173	0.000832573	0.0210961
XLOC_035292	ZMYM3	481.92	-0.828643	0.231027	-3.58677	0.000334796	0.0109856
XLOC_021135	NTHL1	276.815	-0.827396	0.241523	-3.42575	0.000613113	0.01688
XLOC_001661	ENSBTAG00000012723	470.578	-0.818	0.216042	-3.7863	0.000152909	0.00636187
XLOC_022828	ZNF33B	328.311	-0.812829	0.263765	-3.08163	0.00205867	0.0388751
XLOC_000149	ST3GAL6	1335.48	-0.808518	0.237369	-3.40617	0.000658806	0.0178322
XLOC_023120	IRF2BP2	3985.43	-0.793779	0.211838	-3.7471	0.000178887	0.00716545
XLOC_000679	DIP2A	307.847	-0.793564	0.244871	-3.24074	0.0011922	0.0270436
XLOC_028959	FGD4	3302.07	-0.791492	0.260934	-3.0333	0.00241892	0.0434053
XLOC_021551	PMS2	286.904	-0.785362	0.246439	-3.18685	0.00143834	0.031009
XLOC_030573	ABHD8	577.989	-0.781747	0.1996	-3.91656	8.98212e-05	0.00426988
XLOC_022124	LDB1	2585.05	-0.779416	0.236094	-3.30129	0.000962408	0.0232729
XLOC_019227	HIST1H1D	811.472	-0.775877	0.223294	-3.47469	0.00051144	0.0149485
XLOC_014236	C19H17orf59	473.341	-0.775695	0.22445	-3.45597	0.000548309	0.0156813
XLOC_014383	XYLT2	852.901	-0.773028	0.200145	-3.86235	0.000112303	0.00505098
XLOC_026136	AGO4	2583.13	-0.773012	0.220061	-3.51272	0.000443537	0.0134538
XLOC_012779	LIG1	259.883	-0.759417	0.245618	-3.09186	0.00198909	0.0380828
XLOC_026394	FAM185A	203.186	-0.744669	0.241917	-3.07819	0.0020826	0.0391678
XLOC_010271	RCOR3	488.202	-0.737506	0.228113	-3.23308	0.00122464	0.0275706
XLOC_010748	LIMK2	499.206	-0.720361	0.207764	-3.4672	0.000525909	0.0152301
XLOC_022831	ZNF248	622.291	-0.719541	0.183244	-3.92669	8.61243e-05	0.00412231
XLOC_032430	SAP30	509.405	-0.718683	0.170127	-4.2244	2.39575e-05	0.00154789
XLOC_032013	PHYKPL	199.763	-0.712595	0.23228	-3.06782	0.00215624	0.040024
XLOC_023719	ADRBK1	2586.8	-0.712496	0.192166	-3.70772	0.000209136	0.00783566
XLOC_028710	DYRK2	2619.19	-0.687824	0.205293	-3.35045	0.000806797	0.0206843
XLOC_006034	CEP250	956.696	-0.681376	0.192124	-3.54655	0.000390306	0.0122119
XLOC_031043	TPGS1	232.025	-0.676393	0.212116	-3.18878	0.00142872	0.0308654
XLOC_011863	ERF	858.775	-0.674468	0.208739	-3.23116	0.00123289	0.027693
XLOC_020069	ESCO1	1509.91	-0.672972	0.153714	-4.37807	1.19735e-05	0.00092493
XLOC_011596	FAM65A	836.104	-0.672091	0.218677	-3.07345	0.002116	0.0396043
XLOC_023722	ANKRD13D	1456.62	-0.666228	0.193063	-3.45083	0.000558858	0.0158678
XLOC_014165	MINK1	862.011	-0.665544	0.212017	-3.1391	0.00169465	0.0345209
XLOC_018042	EPM2AIP1	376.276	-0.648072	0.19238	-3.3687	0.000755226	0.019701
XLOC_009653	PPP1R12B	801.839	-0.646324	0.185771	-3.47915	0.000503013	0.0147642
XLOC_005743	ANKRD16	282.44	-0.645687	0.212222	-3.04251	0.00234618	0.042502
XLOC_021412	GTF2I	1165.91	-0.643766	0.190017	-3.38793	0.000704214	0.0187364
XLOC_030542	SUGP2	1188.04	-0.642003	0.179981	-3.56706	0.000361005	0.0116442
XLOC_008945	FAM168A	1151.45	-0.636406	0.195715	-3.2517	0.00114718	0.0262505
XLOC_002074	ZBTB1	1853.16	-0.631553	0.198828	-3.17638	0.00149126	0.0315652
XLOC_014809	SLC16A5	762.688	-0.627786	0.211213	-2.97228	0.00295594	0.049836
XLOC_015630	TUBGCP5	468.943	-0.607032	0.179889	-3.37448	0.000739545	0.0193848
XLOC_005487	ANKRD10	1603.5	-0.605041	0.17374	-3.48245	0.000496847	0.0146038
XLOC_023233	TYSND1	792.912	-0.603892	0.195516	-3.08871	0.00201029	0.0383832
XLOC_021501	BCDIN3	1561.44	-0.601593	0.196743	-3.05777	0.00222994	0.0410376
XLOC_011604	THAP11	616.206	-0.598099	0.18607	-3.21437	0.0013073	0.0289068
XLOC_012276	WDR59	365.043	-0.583555	0.185306	-3.14913	0.00163755	0.0337815
XLOC_003353	MSH6	1229.8	-0.57299	0.165287	-3.46663	0.000527023	0.0152333
XLOC_011377	GAN	939.366	-0.572506	0.153043	-3.74082	0.000183423	0.00729116
XLOC_016218	ARID1A	1529.49	-0.561413	0.183299	-3.06282	0.0021926	0.0405216
XLOC_028331	TNRC6B	2030.48	-0.551594	0.165044	-3.3421	0.000831485	0.0210961
XLOC_002227	SPATA7	445.166	-0.531093	0.175207	-3.03124	0.00243554	0.0436542
XLOC_007983	CBL	2431.59	-0.480817	0.146708	-3.27736	0.00104782	0.0245973
XLOC_012772	NAPA	1179.59	0.462154	0.148614	3.10977	0.00187235	0.0368972
XLOC_021541	LMTK2	3185.17	0.474344	0.153743	3.08531	0.00203341	0.0385774
XLOC_003732	SPTAN1	4384.86	0.480588	0.158012	3.04147	0.00235423	0.0426109
XLOC_031758	TYK2	14267.7	0.486559	0.13997	3.47617	0.000508634	0.0148877
XLOC_036304	ENSBTAG00000020419	566.697	0.497385	0.167086	2.97682	0.00291253	0.0494159
XLOC_035680	ELF4	1914.38	0.508567	0.141964	3.58235	0.000340512	0.011086
XLOC_018306	IP6K1	4693.97	0.508618	0.161733	3.1448	0.00166198	0.0341041
XLOC_026671	IRF5	10798.4	0.510511	0.157903	3.23307	0.00122469	0.0275706
XLOC_010596	TAOK3	4529.26	0.521349	0.166947	3.12284	0.00179117	0.0358389
XLOC_011710	KIAA0355	1441.37	0.529957	0.158936	3.33441	0.000854793	0.0214407
XLOC_021133	ZNF598	1419.78	0.536231	0.160358	3.34396	0.000825918	0.0210196
XLOC_023516	TBRG1	1694.82	0.536942	0.179809	2.98618	0.00282488	0.0484407
XLOC_029876	TACC3	1909.17	0.540033	0.171492	3.14902	0.00163817	0.0337815
XLOC_014964	KIAA1715	1292.68	0.549185	0.177408	3.09561	0.00196406	0.0378467
XLOC_022455	AGPAT6	3919.87	0.550745	0.148021	3.72073	0.000198647	0.00762053
XLOC_030537	NR2C2AP	654.007	0.550756	0.169173	3.25557	0.00113165	0.0259807
XLOC_011121	PRKAB1	814.838	0.55084	0.177196	3.10864	0.00187948	0.0369678
XLOC_013360	MAP2K4	1032.57	0.555254	0.180175	3.08174	0.00205792	0.0388751
XLOC_026042	ATP6V0B	12327.5	0.566941	0.178227	3.18101	0.00146761	0.0314128
XLOC_025177	DGKH	1559.08	0.567073	0.189094	2.9989	0.00270958	0.0470435
XLOC_029450	CASP6	628.167	0.567218	0.177318	3.19887	0.00137968	0.0300235
XLOC_028999	CMAS	2577.8	0.567508	0.18686	3.03707	0.00238889	0.0430515
XLOC_006659	EIF6	2018.96	0.570401	0.176257	3.2362	0.00121134	0.0273292
XLOC_010505	SLC15A4	1686.12	0.572658	0.186382	3.07251	0.0021227	0.0396861
XLOC_006757	NEURL2	402.86	0.578471	0.185001	3.12686	0.00176684	0.0355567
XLOC_033809	ZUFSP	1142.41	0.58201	0.18488	3.14804	0.00164368	0.0338617
XLOC_004069	SRSF7	1436.63	0.58404	0.18683	3.12605	0.00177169	0.0356199
XLOC_018289	TMEM115	2025.88	0.586009	0.158405	3.69943	0.000216084	0.00800075
XLOC_026141	NCDN	504.188	0.588727	0.178399	3.30005	0.000966672	0.0233326
XLOC_003525	ZNF513	838.577	0.592309	0.177666	3.33384	0.000856559	0.0214592
XLOC_018961	RNF8	768.846	0.595229	0.192424	3.09331	0.00197935	0.038036
XLOC_024473	SHC1	2108.59	0.59623	0.176933	3.36981	0.000752193	0.0196465
XLOC_015674	SSFA2	3483	0.59654	0.192045	3.10626	0.0018947	0.0371243
XLOC_015322	RQCD1	1523.27	0.598769	0.173112	3.45885	0.000542484	0.0155938
XLOC_030713	C7H19orf66	2217.7	0.602011	0.19501	3.08707	0.00202137	0.0385036
XLOC_027276	GCC1	1307.2	0.610061	0.197924	3.0823	0.00205407	0.0388634
XLOC_014850	PRKAR1A	8096.56	0.618265	0.202575	3.05203	0.00227301	0.0416466
XLOC_000372	TRA2B	3939.44	0.619628	0.17134	3.61637	0.00029876	0.0100716
XLOC_012937	ZNF628	421.777	0.621618	0.187786	3.31025	0.000932114	0.0227778
XLOC_000718	EAF1	5161.55	0.623011	0.201234	3.09595	0.00196185	0.037839
XLOC_029817	NUDT9	7799.52	0.624621	0.171513	3.64183	0.000270703	0.00941551
XLOC_004448	RBM18	1108.58	0.627434	0.19905	3.15214	0.00162081	0.0335562
XLOC_005373	FBXL3	4072.3	0.635715	0.17324	3.66956	0.000242971	0.00865283
XLOC_006718	OSER1	1114.16	0.635895	0.202197	3.14492	0.00166131	0.0341041
XLOC_007932	RBM7	1057.05	0.636775	0.192967	3.29992	0.000967112	0.0233326
XLOC_028705	NUP107	958.28	0.637133	0.20324	3.13489	0.00171921	0.0348218
XLOC_014651	TEX2	3731.49	0.638194	0.199566	3.1979	0.0013843	0.0300927
XLOC_006328	FAM188A	1120.9	0.64026	0.21524	2.97463	0.00293347	0.049683
XLOC_009008	CSTF3	896.673	0.641167	0.183384	3.4963	0.000471752	0.0140844
XLOC_012942	SUV420H2	659.696	0.642838	0.21543	2.98397	0.0028453	0.0486657
XLOC_002123	SUSD6	3995.33	0.643031	0.195387	3.29107	0.000998083	0.0238318
XLOC_010866	TLR2	19342.5	0.643712	0.196734	3.27199	0.00106793	0.0249571
XLOC_022875	DDX21	5060.18	0.643941	0.214142	3.00707	0.00263775	0.04634
XLOC_018041	LRRFIP2	1883.22	0.645676	0.207602	3.11016	0.00186987	0.0368831
XLOC_007062	MTFR1	1058.6	0.648037	0.214346	3.02333	0.00250013	0.0444423
XLOC_013541	STAT5A	3477.07	0.648194	0.216246	2.99748	0.0027222	0.0471449
XLOC_011215	XBP1	9051.67	0.648607	0.203958	3.18009	0.00147227	0.0314481
XLOC_011664	TXNL4B	530.828	0.656027	0.176871	3.70907	0.000208023	0.00780797
XLOC_010103	PLEKHM2	12602.1	0.656188	0.206149	3.18307	0.0014572	0.0312863
XLOC_035157	CSTF2	1422.18	0.658397	0.188888	3.48565	0.000490945	0.0145327
XLOC_012267	DDX19A	3763.7	0.663581	0.19042	3.48482	0.000492464	0.0145376
XLOC_003502	SNRNP27	493.255	0.664907	0.223697	2.97235	0.00295528	0.049836
XLOC_033518	IPPK	772.758	0.666413	0.208901	3.1901	0.00142225	0.0307894
XLOC_011974	CYTH2	790.906	0.668949	0.182499	3.6655	0.000246859	0.00877632
XLOC_013727	CYTH1	4247.1	0.67001	0.17843	3.75504	0.000173313	0.0069959
XLOC_027124	DNAJB9	3411.33	0.670049	0.218113	3.07203	0.00212607	0.0396861
XLOC_029804	AFF1	3336.7	0.671112	0.190978	3.51408	0.000441274	0.0134241
XLOC_020667	HMOX2	6526.37	0.672466	0.207362	3.24295	0.00118298	0.0269517
XLOC_006252	TAF3	462.301	0.672764	0.21239	3.16759	0.00153706	0.0322057
XLOC_034993	ZNF75D	844.342	0.676624	0.189976	3.56163	0.000368561	0.0118331
XLOC_018232	ARF4	8601.38	0.678226	0.175341	3.86805	0.000109708	0.00496638
XLOC_023827	PANX1	3413.06	0.679728	0.201018	3.38143	0.000721099	0.0190489
XLOC_019022	CDC5L	5864.59	0.6837	0.216486	3.15817	0.00158765	0.0330335
XLOC_035940	MORF4L2	4120.07	0.684355	0.201776	3.39166	0.000694698	0.0185392
XLOC_004705	TRAF2	1825.96	0.685797	0.215339	3.18474	0.00144886	0.0311392
XLOC_020994	SMURF1	2878.95	0.68716	0.174102	3.94688	7.91754e-05	0.00387866
XLOC_036023	UPRT	1034.1	0.688968	0.223991	3.07588	0.00209884	0.0393552
XLOC_018742	TREX1	3100.44	0.68959	0.226351	3.04655	0.00231481	0.0420799
XLOC_029205	ATP6V1E1	13417.6	0.69186	0.200953	3.4429	0.000575517	0.0161412
XLOC_032108	AFF4	8055.83	0.694407	0.220441	3.15008	0.00163225	0.0337262
XLOC_012434	NIP30	1029.42	0.695919	0.187394	3.71366	0.000204282	0.00776532
XLOC_025899	MIER1	3253.33	0.695987	0.217161	3.20493	0.00135095	0.0295525
XLOC_014654	POLG2	21240.4	0.696746	0.225706	3.08696	0.00202213	0.0385036
XLOC_030112	DKFZP686F02235	6965.92	0.697818	0.226145	3.08571	0.00203065	0.0385774
XLOC_029836	LYAR	230.525	0.703158	0.229797	3.05992	0.00221399	0.0408161
XLOC_013413	MAP2K3	2389.88	0.707451	0.222567	3.17859	0.00147991	0.0314504
XLOC_000752	IL10RB	12475.1	0.708213	0.20206	3.50496	0.000456683	0.0137724
XLOC_002540	TOX4	2130.72	0.708989	0.168062	4.21861	2.45816e-05	0.00157844
XLOC_000851	DCBLD2	4337.5	0.712255	0.196954	3.61635	0.000298784	0.0100716
XLOC_031510	SQSTM1	35998.5	0.713133	0.206694	3.45019	0.0005602	0.0158843
XLOC_030474	GRPEL1	2743.89	0.717403	0.241368	2.97224	0.00295639	0.049836
XLOC_021855	SHOC2	2267.22	0.719371	0.229549	3.13384	0.00172532	0.0348218
XLOC_011972	GRWD1	534.529	0.725139	0.233739	3.10235	0.00191994	0.037411
XLOC_010898	TMEM34	2483.55	0.725281	0.217477	3.33498	0.000853051	0.0214228
XLOC_028188	NECAP1	1590.42	0.726159	0.243574	2.98127	0.00287056	0.0489425
XLOC_036312	RAB9A	1561.1	0.726412	0.212208	3.42311	0.00061909	0.0170221
XLOC_000097	HSPA13	2447.14	0.727969	0.234358	3.10623	0.00189492	0.0371243
XLOC_024673	RSBN1	4637.79	0.729735	0.232839	3.13408	0.00172395	0.0348218
XLOC_027738	VDR	1156.08	0.730292	0.235594	3.09979	0.00193661	0.0374908
XLOC_028519	UBE2N	2932.05	0.732048	0.224225	3.26479	0.00109546	0.0254578
XLOC_024572	MCL1	16214.6	0.733218	0.240654	3.04678	0.0023131	0.0420799
XLOC_015278	CCNYL1	2908.74	0.733422	0.213671	3.43248	0.000598081	0.0165975
XLOC_002301	TICAM2	1182.49	0.734891	0.220705	3.32974	0.000869256	0.0216474
XLOC_034155	SOD2	25845.8	0.736531	0.234873	3.13587	0.00171345	0.0347502
XLOC_001651	KIAA1443	1388.11	0.739463	0.239976	3.0814	0.00206027	0.0388751
XLOC_021328	NUPR1	7311.78	0.745908	0.234106	3.1862	0.00144156	0.0310463
XLOC_022169	SMNDC1	1553.35	0.746982	0.243185	3.07166	0.00212873	0.0397002
XLOC_021280	DCUN1D3	1452.67	0.751003	0.234276	3.20563	0.00134768	0.0295344
XLOC_028986	FGFR1OP2	877.662	0.753787	0.220974	3.4112	0.000646771	0.0176169
XLOC_000214	PVRL3	575.85	0.757505	0.238482	3.17636	0.00149136	0.0315652
XLOC_014617	GOSR2	1465.89	0.763248	0.215647	3.53934	0.000401135	0.0125128
XLOC_022453	GOLGA7	3170.02	0.763537	0.209023	3.65288	0.000259311	0.00914116
XLOC_017227	FAM177A1	1256.46	0.764828	0.257282	2.97273	0.00295167	0.049836
XLOC_022921	VCL	3865.79	0.765334	0.234906	3.25804	0.00112185	0.0258694
XLOC_015685	PLEKHA3	885.411	0.770615	0.255547	3.01556	0.00256508	0.0454035
XLOC_024448	ARHGEF2	7281.04	0.771101	0.170664	4.51825	6.23537e-06	0.000578337
XLOC_033250	TMEM2	27218.4	0.772226	0.250092	3.08777	0.00201665	0.0384694
XLOC_017797	SPTSSA	1242.76	0.772476	0.22317	3.46138	0.000537411	0.0154906
XLOC_032150	ETF1	10091.2	0.772872	0.236894	3.26252	0.00110427	0.0256055
XLOC_008601	FUT4	5573.82	0.776336	0.247674	3.13451	0.00172142	0.0348218
XLOC_027207	ZMIZ2	3229.67	0.779674	0.244483	3.18908	0.00142727	0.0308654
XLOC_025226	CSF2RA	3474.59	0.780642	0.190965	4.08788	4.35333e-05	0.00240343
XLOC_023765	CARS	2224.43	0.781547	0.245812	3.17945	0.00147552	0.0314504
XLOC_018960	TBC1D22B	869.829	0.782984	0.203573	3.8462	0.000119963	0.00528165
XLOC_017719	TBC1D2B	22944.2	0.78359	0.243423	3.21905	0.00128618	0.0286093
XLOC_022569	ACSL1	6303.12	0.787244	0.221575	3.55294	0.000380956	0.0120346
XLOC_022335	WWC2	2667.81	0.791261	0.22608	3.49992	0.000465401	0.0139679
XLOC_013348	NDEL1	2582.08	0.79277	0.217551	3.64407	0.000268362	0.0093839
XLOC_028728	TBK1	2768.42	0.793816	0.232445	3.41507	0.000637656	0.0174179
XLOC_012246	ENSBTAG00000039453	636.824	0.794408	0.18103	4.38827	1.14255e-05	0.000891446
XLOC_027226	MRPL32	493.397	0.794792	0.250626	3.17123	0.00151795	0.0319113
XLOC_007027	LYN	22647.4	0.79486	0.263401	3.01768	0.0025472	0.0451635
XLOC_022600	VPS37A	2660.75	0.794891	0.249393	3.1873	0.00143608	0.0309924
XLOC_017855	MFAP1	2197.67	0.795075	0.19011	4.18219	2.88712e-05	0.00177732
XLOC_011580	PDP2	1388.68	0.796162	0.262693	3.03077	0.0024393	0.0436584
XLOC_016032	RECS1	25678.7	0.799437	0.230904	3.46221	0.000535763	0.0154645
XLOC_000695	MORC3	4494.58	0.800279	0.214303	3.73433	0.000188214	0.00738766
XLOC_015038	RBMS1	6844.15	0.808454	0.235077	3.4391	0.000583649	0.0163044
XLOC_021326	ENSBTAG00000018000	4502.91	0.81409	0.229021	3.55465	0.000378486	0.0120346
XLOC_013538	CNP	5142.1	0.818718	0.267889	3.05619	0.00224169	0.0411449
XLOC_001535	HMGCR	2912.63	0.821577	0.273395	3.00509	0.00265504	0.0464833
XLOC_008683	HYOU1	4437.66	0.822945	0.237132	3.47041	0.000519671	0.0151679
XLOC_022462	POLB	806.608	0.823559	0.257389	3.19966	0.00137589	0.0299723
XLOC_029280	DESI1	4565.63	0.825708	0.219649	3.75922	0.000170447	0.0069069
XLOC_011360	MON1B	3399.03	0.826456	0.202015	4.09107	4.29387e-05	0.00238321
XLOC_011908	CLASRP	2360.09	0.826858	0.185889	4.44812	8.6626e-06	0.000728951
XLOC_001622	RIPK3	2839.86	0.828096	0.263562	3.14194	0.00167834	0.0343385
XLOC_020434	PSTPIP2	3374.35	0.840613	0.264459	3.17861	0.00147982	0.0314504
XLOC_033826	TRAF3IP2	2308.23	0.841812	0.24532	3.43149	0.000600284	0.0166366
XLOC_010256	FLVCR1	519.61	0.841842	0.218011	3.86147	0.000112709	0.00505834
XLOC_021796	TRIM8	7000.73	0.843761	0.257114	3.28166	0.00103197	0.0244171
XLOC_000037	TIAM1	6065.3	0.844959	0.26209	3.22393	0.00126444	0.0282219
XLOC_018247	SELK	700.34	0.845642	0.279593	3.02454	0.00249011	0.0443018
XLOC_028312	GTPBP1	885.42	0.848552	0.204186	4.15578	3.24173e-05	0.0019329
XLOC_000122	C3orf38	2577.96	0.84973	0.265093	3.20541	0.00134871	0.0295344
XLOC_029161	CD9	6234.59	0.855333	0.241691	3.53895	0.000401722	0.0125128
XLOC_000236	QTRTD1	373.102	0.858875	0.260761	3.29373	0.000988685	0.0236615
XLOC_015650	NAB1	2812.8	0.859318	0.271009	3.17081	0.00152014	0.0319153
XLOC_013754	RHBDF2	2434.53	0.860708	0.167279	5.14535	2.67027e-07	5.02035e-05
XLOC_012699	PHLDB3	183.962	0.864251	0.264335	3.26953	0.00107726	0.0251469
XLOC_025716	FAM102B	5081.38	0.864503	0.277867	3.11122	0.00186318	0.036786
XLOC_031824	TRIP10	472.992	0.873581	0.267448	3.26635	0.00108942	0.025374
XLOC_011803	NFKBIB	1185.13	0.874303	0.203806	4.28989	1.78765e-05	0.00126035
XLOC_020802	IL4R	7622.63	0.876642	0.17249	5.08227	3.72953e-07	6.59589e-05
XLOC_027885	STAT2	3983.09	0.880404	0.281395	3.12871	0.00175576	0.0353677
XLOC_015807	ENSBTAG00000048306	232.884	0.880709	0.283609	3.10537	0.00190044	0.0371243
XLOC_020335	RNF138	506.142	0.882017	0.242929	3.63076	0.000282587	0.00966771
XLOC_015796	GPD2	10724.7	0.882184	0.265819	3.31874	0.000904244	0.0222794
XLOC_023378	TFAM	1462.74	0.883499	0.244883	3.60785	0.000308745	0.0103422
XLOC_020859	STX4	2873.83	0.884871	0.224582	3.94007	8.14574e-05	0.00394416
XLOC_021593	MAFK	726.553	0.88492	0.240103	3.68558	0.000228185	0.00828173
XLOC_015275	CREB1	3017.48	0.886168	0.250952	3.53122	0.000413642	0.0128266
XLOC_008237	NUP98	5216.32	0.888108	0.226476	3.92142	8.80297e-05	0.00419428
XLOC_006532	OGFR	2402.39	0.888884	0.280843	3.16506	0.00155051	0.0324224
XLOC_010372	OTUD4	3276.06	0.891578	0.232085	3.84161	0.000122232	0.00533651
XLOC_008066	TMEM41B	3159.63	0.891977	0.240451	3.7096	0.000207587	0.00780797
XLOC_026488	KBTBD2	3038.61	0.892855	0.296137	3.01501	0.00256974	0.0454475
XLOC_027842	METTL1	1288.42	0.893716	0.221702	4.03116	5.55026e-05	0.00294083
XLOC_031983	TNFAIP8	2887.32	0.895208	0.287379	3.11507	0.00183898	0.0365502
XLOC_013612	INTB3	20503.3	0.896282	0.269295	3.32826	0.000873906	0.0217114
XLOC_002783	MAPK6	29450.9	0.896615	0.285813	3.13706	0.00170649	0.0346427
XLOC_012274	MLKL	3414.21	0.897815	0.247411	3.62884	0.000284702	0.00971657
XLOC_015071	STAM2	2641.72	0.898464	0.263986	3.40345	0.000665397	0.0179873
XLOC_013817	CDC42EP4	1704.61	0.90094	0.223342	4.0339	5.48576e-05	0.00293545
XLOC_024552	RFX5	978.67	0.90143	0.287633	3.13396	0.00172464	0.0348218
XLOC_027375	ZC3HAV1	6745.59	0.904589	0.288311	3.13755	0.00170368	0.0346195
XLOC_032240	TNIP1	34422.5	0.906256	0.256797	3.52908	0.000417014	0.0128928
XLOC_026486	NT5C3	274.071	0.909559	0.305238	2.97984	0.00288402	0.0491107
XLOC_006950	ST3GAL1	5495.63	0.910203	0.293892	3.09706	0.00195449	0.037732
XLOC_016852	TARS	8887.03	0.912087	0.278332	3.27697	0.00104928	0.0246038
XLOC_009521	ZBTB17	1305.26	0.913386	0.227514	4.01464	5.95366e-05	0.00310003
XLOC_029037	EMP1	16042.1	0.914468	0.249805	3.66073	0.000251501	0.00889589
XLOC_019773	ENSBTAG00000002641	177.798	0.915003	0.284455	3.21668	0.00129681	0.0287906
XLOC_007029	CHCHD7	465.102	0.921707	0.229451	4.01701	5.8941e-05	0.00309055
XLOC_032709	RUSC2	2802.35	0.921848	0.243949	3.77886	0.000157545	0.00649764
XLOC_003408	IL36A	40592.7	0.925057	0.276866	3.34117	0.000834269	0.0210961
XLOC_015079	NMI	2544.29	0.926008	0.28229	3.28034	0.00103683	0.0244768
XLOC_033015	C9orf91	15060.2	0.929092	0.216653	4.28839	1.7997e-05	0.00126457
XLOC_030825	TICAM1	222.613	0.931292	0.292371	3.1853	0.00144602	0.0311103
XLOC_002637	RMDN3	735.395	0.932937	0.193776	4.81452	1.47554e-06	0.000191262
XLOC_032087	SBNO2	6298.74	0.937045	0.204173	4.58947	4.44379e-06	0.000452446
XLOC_028443	CRELD2	519.085	0.93816	0.220943	4.24616	2.17464e-05	0.00143163
XLOC_024058	FADS3	3295.34	0.938503	0.29215	3.21241	0.00131628	0.0290575
XLOC_030101	UGDH	2577.96	0.941793	0.264831	3.5562	0.000376255	0.0120205
XLOC_028726	RASSF3	747.407	0.943337	0.289215	3.26172	0.00110739	0.0256493
XLOC_011191	FICD	723.348	0.944819	0.244922	3.85763	0.000114494	0.00510551
XLOC_024630	ZNF697	160.326	0.947203	0.260138	3.64116	0.000271414	0.0094178
XLOC_009388	MAD2L2	585.066	0.948168	0.292839	3.23784	0.00120437	0.0272603
XLOC_003553	KIF3C	633.306	0.949498	0.261002	3.63789	0.000274877	0.00948168
XLOC_011546	ARL2BP	4209.1	0.94969	0.266189	3.56773	0.000360081	0.0116324
XLOC_019609	SLC35B2	5254.24	0.954278	0.214484	4.44917	8.62021e-06	0.000728321
XLOC_030667	ZSWIM4	798.382	0.956967	0.242709	3.94285	8.05189e-05	0.0039169
XLOC_006771	TP53RK	724.013	0.962992	0.28599	3.36722	0.000759296	0.0197825
XLOC_005631	OPTN	7289.09	0.965757	0.312347	3.09194	0.00198854	0.0380828
XLOC_010532	RILPL2	3439.24	0.967086	0.265834	3.63793	0.000274839	0.00948168
XLOC_036116	LMO6	555.664	0.967472	0.197483	4.89901	9.63205e-07	0.000135818
XLOC_018540	HIGD1D	640.596	0.968088	0.260878	3.71088	0.000206539	0.00780797
XLOC_023135	ERO1LB	474.497	0.971139	0.243917	3.98143	6.85023e-05	0.00346984
XLOC_024858	EIF1	303.737	0.971259	0.260018	3.73536	0.000187449	0.0073809
XLOC_010102	SLC25A34	188.084	0.971601	0.293415	3.31135	0.000928455	0.0227201
XLOC_024806	ENSBTAG00000038938	4826.52	0.980711	0.290392	3.3772	0.000732287	0.0192956
XLOC_012159	ENSBTAG00000004043	18887.7	0.984946	0.286811	3.43413	0.000594458	0.016541
XLOC_021266	ITPRIPL2	7686.23	0.985249	0.286513	3.43876	0.000584392	0.0163044
XLOC_024749	SASS6	946.891	0.993303	0.324238	3.0635	0.00218767	0.0404738
XLOC_003738	LLRC8A	1383.72	0.996958	0.258972	3.84967	0.000118276	0.00524056
XLOC_008068	DENND5A	8956.21	0.998435	0.220437	4.52934	5.91675e-06	0.000564109
XLOC_004788	LRCH1	3130.26	0.999078	0.225365	4.43316	9.28629e-06	0.000768816
XLOC_008243	RNF121	1442.5	0.999489	0.284501	3.51312	0.000442872	0.0134531
XLOC_006177	RNF114	5356.65	1.00168	0.226964	4.4134	1.01758e-05	0.000819252
XLOC_027699	FMNL3	13375.1	1.0038	0.260066	3.85979	0.000113485	0.00507135
XLOC_013904	SUPT4H1	1270.01	1.00887	0.24903	4.05121	5.09538e-05	0.00275481
XLOC_019532	TREM1	4085.07	1.00955	0.282264	3.57661	0.000348075	0.0112795
XLOC_026549	DFNA5	13288.2	1.00997	0.33121	3.04933	0.00229349	0.0419481
XLOC_013617	TLK2	1521.15	1.01644	0.283152	3.58972	0.000331036	0.0109415
XLOC_002056	SNAPC1	31439.3	1.01798	0.341337	2.98232	0.00286076	0.0488153
XLOC_010390	TBC1D9	23998.3	1.02062	0.273192	3.73589	0.000187053	0.00737922
XLOC_016020	FN1	329.784	1.02756	0.320124	3.20987	0.00132797	0.0292335
XLOC_002440	ISGF3G	4518.55	1.02782	0.240589	4.27209	1.93653e-05	0.0013207
XLOC_034267	FAM46A	3778.6	1.02934	0.3424	3.00625	0.00264494	0.0463453
XLOC_018781	CCR5	2771.04	1.0302	0.271145	3.79946	0.000145009	0.00611354
XLOC_017809	PPP2R3C	483.235	1.0318	0.325074	3.17405	0.00150326	0.0317205
XLOC_000895	IFT57	520.294	1.03415	0.329203	3.14136	0.00168163	0.0343722
XLOC_030747	LDLR	5020.59	1.03468	0.222277	4.65493	3.24093e-06	0.000350441
XLOC_020786	RBBP6	3140.38	1.03585	0.263473	3.93152	8.44097e-05	0.00404953
XLOC_013782	H3F3A	21533.9	1.03587	0.236149	4.38652	1.15177e-05	0.000893541
XLOC_027671	SLC11A2	11633.8	1.03877	0.319067	3.25565	0.00113134	0.0259807
XLOC_028758	TSFM	3734.27	1.03937	0.28135	3.69423	0.000220555	0.00813208
XLOC_028626	ENSBTAG00000037775	1973.82	1.03987	0.284906	3.64987	0.000262373	0.00921794
XLOC_017805	BAZ1A	3639.9	1.04017	0.23122	4.49863	6.83915e-06	0.000609941
XLOC_016526	RICTOR	2018.89	1.04042	0.33337	3.12092	0.00180284	0.0359689
XLOC_011356	TERF2IP	903.691	1.04332	0.262667	3.97203	7.1264e-05	0.00357502
XLOC_019822	TRIM38	2466.4	1.04766	0.316391	3.31129	0.000928663	0.0227201
XLOC_006082	TOP1	3672.57	1.04831	0.245182	4.27563	1.90593e-05	0.00130721
XLOC_030876	DOT1L	2446.46	1.05087	0.264479	3.97337	7.08631e-05	0.00356347
XLOC_026892	INSIG1	2486.56	1.05259	0.297856	3.53388	0.000409503	0.0127171
XLOC_032786	SFTPC	7315.58	1.05264	0.260879	4.03499	5.46047e-05	0.00292943
XLOC_017124	MESDC1	4864.39	1.06034	0.290798	3.64631	0.000266037	0.00933096
XLOC_035436	FUNDC1	407.677	1.06959	0.242002	4.41975	9.88174e-06	0.00080242
XLOC_005723	XRN2	4830.57	1.07428	0.25924	4.14396	3.41355e-05	0.00198987
XLOC_034318	DCBLD1	2762.52	1.08152	0.313133	3.45387	0.000552603	0.0157545
XLOC_023908	GTF2H1	3742.94	1.08954	0.256548	4.24692	2.16728e-05	0.00143129
XLOC_016676	DUSP1	4499.22	1.09189	0.276885	3.94348	8.03065e-05	0.0039169
XLOC_005087	TNFSF13B	992.084	1.09752	0.297469	3.68952	0.000224676	0.00821148
XLOC_031863	EBI3	2161.65	1.09781	0.311651	3.52255	0.000427421	0.013079
XLOC_026878	NUB1	17449.4	1.09954	0.313529	3.50699	0.000453212	0.0136875
XLOC_001481	DPH3	1122.92	1.10163	0.282068	3.90554	9.40138e-05	0.00440893
XLOC_005683	MAP3K8	10710.8	1.10326	0.348678	3.16413	0.00155545	0.0324932
XLOC_003235	DUSP11	2311.99	1.1046	0.279306	3.95479	7.66008e-05	0.00376137
XLOC_018150	RYBP	1301.81	1.11041	0.343005	3.23729	0.00120671	0.0272837
XLOC_007210	RNF19A	10142.3	1.11163	0.349916	3.17684	0.00148891	0.0315652
XLOC_027978	TXNRD1	45501.1	1.12275	0.310498	3.61597	0.000299219	0.0100716
XLOC_000308	NRROS	1402.84	1.12387	0.267258	4.2052	2.60846e-05	0.00166471
XLOC_016190	XKR8	462.693	1.12395	0.21341	5.26666	1.38931e-07	3.11757e-05
XLOC_017126	C21H15ORF26	58.3016	1.12807	0.331715	3.40073	0.000672064	0.018118
XLOC_012657	SERTAD1	1924.82	1.12926	0.285421	3.95647	7.60669e-05	0.00375192
XLOC_002837	FERMT2	132.676	1.13157	0.379041	2.98534	0.00283264	0.0485073
XLOC_024845	LPAR3	5032.99	1.13549	0.377898	3.00475	0.00265803	0.0464966
XLOC_029966	C6H4orf32	1044.63	1.13573	0.307914	3.68848	0.000225601	0.00821652
XLOC_024412	ETV3	2256.13	1.14067	0.257451	4.43064	9.3956e-06	0.000771956
XLOC_024558	LYSMD1	606.727	1.14604	0.217275	5.27463	1.33028e-07	3.01756e-05
XLOC_030721	ICAM1	24714.2	1.14829	0.317903	3.61209	0.00030374	0.0102073
XLOC_005085	ABHD13	5647.71	1.15334	0.370598	3.1121	0.00185763	0.0367458
XLOC_036080	STARD8	2406.13	1.16228	0.252605	4.60116	4.20141e-06	0.000436215
XLOC_020456	SMAD7	841.654	1.16261	0.356906	3.25748	0.00112408	0.0258923
XLOC_017816	BIKBA	10720.5	1.16306	0.312738	3.71895	0.000200054	0.00764639
XLOC_012128	UBE2S	1417.85	1.1671	0.258818	4.50934	6.50286e-06	0.000597834
XLOC_033274	RFK	1292.53	1.16714	0.270509	4.31462	1.59878e-05	0.0011707
XLOC_033951	AKAP7	350.927	1.17355	0.334447	3.50892	0.000449931	0.0136081
XLOC_016192	THEMIS2	3647.42	1.17784	0.283589	4.15334	3.27664e-05	0.00194222
XLOC_033024	TLR4	6116.25	1.1789	0.315828	3.73274	0.000189406	0.00740207
XLOC_030079	RELL1	808.05	1.18393	0.329921	3.58852	0.000332565	0.0109468
XLOC_019878	CD83	7187.58	1.18487	0.218826	5.41467	6.14025e-08	1.81347e-05
XLOC_008748	AMPD3	4372.22	1.18547	0.317747	3.73088	0.000190815	0.00742209
XLOC_009356	BLZF1	1677.39	1.18763	0.31125	3.81568	0.000135808	0.00580776
XLOC_024816	ENSBTAG00000002416	3208.56	1.18838	0.318544	3.73065	0.000190985	0.00742209
XLOC_027891	RNF41	3465.13	1.19069	0.368486	3.23131	0.00123225	0.027693
XLOC_005467	TEX30	302.101	1.19368	0.362641	3.29163	0.000996097	0.0238116
XLOC_002408	TLE3	3258.35	1.19824	0.226064	5.30047	1.15505e-07	2.83585e-05
XLOC_009372	METTL13	1453.19	1.19838	0.272478	4.39808	1.09212e-05	0.00086331
XLOC_033873	HACE1	1009.85	1.1989	0.361116	3.31999	0.000900209	0.0222062
XLOC_000550	PLSCR2	6806.24	1.19937	0.338013	3.54829	0.000387738	0.0121497
XLOC_010216	RNASEL	4484.06	1.20393	0.225558	5.33758	9.41953e-08	2.4572e-05
XLOC_027222	STK17A	1802.64	1.20562	0.393992	3.06002	0.00221325	0.0408161
XLOC_005475	TNFSF13B	4728.89	1.21008	0.340916	3.5495	0.000385961	0.0121122
XLOC_000845	CLDND1	1560.52	1.21054	0.28117	4.30535	1.66719e-05	0.00120485
XLOC_006805	B4GALT5	4127.9	1.21261	0.337293	3.59511	0.000324251	0.010758
XLOC_004648	SLC2A6	15215.6	1.21791	0.25528	4.77088	1.83426e-06	0.000223855
XLOC_016849	RAI14	843.238	1.22024	0.294701	4.14061	3.46382e-05	0.00201355
XLOC_003401	SLC20A1	5352.79	1.2257	0.329894	3.71544	0.000202852	0.00773914
XLOC_015198	COQ10B	1455.34	1.22927	0.345404	3.55892	0.00037238	0.0119373
XLOC_007739	RIPK2	2726.42	1.2342	0.321167	3.84284	0.000121618	0.00532084
XLOC_014252	PIK3R5	12525.3	1.23477	0.307841	4.01108	6.04416e-05	0.00311446
XLOC_006283	CREM	214.021	1.23586	0.259249	4.76709	1.86906e-06	0.000226776
XLOC_003137	ARID5A	3718.05	1.24068	0.248924	4.98417	6.22276e-07	9.83809e-05
XLOC_013885	TRIM25	11125.6	1.24159	0.215069	5.77298	7.78826e-09	3.58983e-06
XLOC_005594	ARL5B	1536.57	1.24549	0.251489	4.95245	7.32849e-07	0.000111634
XLOC_029980	SGMS2	933.417	1.24586	0.303521	4.10471	4.04827e-05	0.00226414
XLOC_026315	ITGB8	13052.2	1.2483	0.330915	3.77226	0.000161772	0.00664044
XLOC_012705	PLAUR	6982.73	1.25155	0.303039	4.12998	3.62797e-05	0.002063
XLOC_018519	CSRNP1	829.909	1.25239	0.315803	3.96574	7.31689e-05	0.00366075
XLOC_007540	VCPIP1	11089.7	1.25691	0.236625	5.31181	1.0854e-07	2.72907e-05
XLOC_003464	B3GNT2	2951.4	1.25873	0.396846	3.17184	0.00151475	0.0318984
XLOC_025646	MOV10	3415.32	1.25938	0.296969	4.24077	2.22754e-05	0.00145726
XLOC_016109	ENSBTAG00000015752	3455.52	1.26071	0.298558	4.22266	2.41436e-05	0.0015551
XLOC_010414	SLC7A11	3721.14	1.26131	0.338403	3.72725	0.00019358	0.00749503
XLOC_009270	B3GALT2	119.947	1.2648	0.409355	3.08974	0.00200332	0.0383201
XLOC_021748	ENTPD7	8608.64	1.28128	0.282812	4.53048	5.88486e-06	0.000564109
XLOC_026026	PLK3	1187.61	1.28236	0.289834	4.42447	9.66779e-06	0.000791205
XLOC_025323	UAP1	4514.4	1.28905	0.252332	5.10854	3.24655e-07	5.94318e-05
XLOC_028861	CDK17	1740.2	1.29145	0.295206	4.37475	1.21574e-05	0.000932768
XLOC_010281	CAMK1G	87.0508	1.29241	0.394058	3.27974	0.00103903	0.0245012
XLOC_016841	IL7R	42045.8	1.29362	0.406446	3.18276	0.00145876	0.0312877
XLOC_028593	CSRNP2	482.498	1.30197	0.297827	4.37157	1.23355e-05	0.000942962
XLOC_029371	IL17REL	1356.66	1.30241	0.246803	5.27712	1.31233e-07	3.01756e-05
XLOC_027103	TES	475.196	1.30484	0.405317	3.21931	0.00128498	0.0286093
XLOC_028065	BHLHE41	1421.27	1.30542	0.282923	4.61404	3.94915e-06	0.000418349
XLOC_015570	ECE1	12877.4	1.30559	0.337687	3.86627	0.000110511	0.0049919
XLOC_032827	DNAJA1	1597.83	1.31918	0.375019	3.51764	0.000435407	0.0132844
XLOC_006188	PTPN1	6601.29	1.32095	0.319793	4.13065	3.61743e-05	0.002063
XLOC_020857	HSD3B7	3979.77	1.32403	0.306631	4.318	1.57452e-05	0.00116108
XLOC_027112	LSMEM1	4783.7	1.32733	0.354794	3.74115	0.000183183	0.00729116
XLOC_034391	PRDM1	5304.64	1.33096	0.433945	3.0671	0.00216144	0.040024
XLOC_012157	ENSBTAG00000019547	373.756	1.33399	0.443254	3.00954	0.00261643	0.0461557
XLOC_031714	JUNB	5777.95	1.34298	0.279037	4.81291	1.48745e-06	0.000191614
XLOC_006885	PARP10	5713.16	1.3453	0.326817	4.11636	3.84895e-05	0.0021768
XLOC_017692	BCL2A1	24933.2	1.34813	0.415758	3.24258	0.00118452	0.0269572
XLOC_006551	TUBB1	2046.13	1.35178	0.283995	4.75988	1.93704e-06	0.000233665
XLOC_011982	PPP1R15A	3008.76	1.35543	0.336244	4.03108	5.55219e-05	0.00294083
XLOC_018691	MANF	1712.2	1.36794	0.254621	5.37246	7.76716e-08	2.16124e-05
XLOC_013199	TNFAIP1	1024.64	1.37167	0.304534	4.50416	6.66349e-06	0.00060461
XLOC_021484	TRIM56	4056.68	1.37441	0.231189	5.94496	2.7652e-09	1.60297e-06
XLOC_003407	IL36G	95.1764	1.37547	0.33281	4.13289	3.58223e-05	0.00205944
XLOC_018300	MST1R	468.648	1.37978	0.367507	3.75443	0.000173734	0.00699933
XLOC_015080	RBM43	1528.53	1.37988	0.356325	3.87253	0.000107711	0.00488659
XLOC_027384	PARP12	5022.51	1.38017	0.364633	3.78508	0.000153661	0.00637523
XLOC_030009	NFKB1	6815.63	1.38069	0.302066	4.57084	4.85775e-06	0.000482745
XLOC_005474	LIG4	918.757	1.38424	0.413429	3.34819	0.000813411	0.0208028
XLOC_006683	TGM2	157.082	1.38661	0.293247	4.72849	2.26201e-06	0.000268215
XLOC_019861	FAM8A1	6381.9	1.40021	0.32524	4.30518	1.66852e-05	0.00120485
XLOC_000176	FAM172A	116.991	1.40047	0.350771	3.99254	6.53688e-05	0.00333541
XLOC_014149	XAF1	2433.16	1.402	0.299689	4.67817	2.89442e-06	0.000323015
XLOC_033676	TRAF1	2378.4	1.4021	0.228508	6.13589	8.46849e-10	5.89096e-07
XLOC_002105	ARG2	7408.89	1.40427	0.392551	3.5773	0.000347166	0.0112675
XLOC_008229	TRIM21	2439.87	1.40826	0.306848	4.58944	4.44446e-06	0.000452446
XLOC_024388	ENSBTAG00000011511	5191.1	1.40945	0.308175	4.57353	4.79569e-06	0.00048116
XLOC_011002	TNIP3	1371.75	1.41688	0.413416	3.42724	0.000609755	0.0168097
XLOC_020351	TAF4B	46.5698	1.41775	0.381173	3.71945	0.000199659	0.00764531
XLOC_000971	PARP9	2793.84	1.42159	0.430921	3.29895	0.000970475	0.0233867
XLOC_018643	PDE12	2372.06	1.42533	0.326258	4.36871	1.24985e-05	0.000948474
XLOC_009145	UBE2L6	895.247	1.43047	0.34113	4.19331	2.74912e-05	0.00171771
XLOC_004485	GRP78	11915.8	1.43134	0.297025	4.81893	1.44327e-06	0.000188248
XLOC_022090	SLC25A28	2917.19	1.43404	0.292203	4.90768	9.21589e-07	0.00013173
XLOC_029000	C5H12orf39	555.315	1.43873	0.412936	3.48415	0.000493703	0.0145524
XLOC_013423	TOB1	1291.84	1.43966	0.375327	3.83575	0.000125183	0.0054426
XLOC_000552	PLSCR4	98.7395	1.44203	0.482589	2.98811	0.00280706	0.0482239
XLOC_009207	BTG2	887.299	1.44356	0.273057	5.28664	1.24582e-07	2.9884e-05
XLOC_012346	LAT	423.919	1.44629	0.378724	3.81885	0.000134077	0.00575729
XLOC_024821	ENSBTAG00000001143	8100.56	1.45097	0.395066	3.67272	0.000239979	0.00856089
XLOC_012105	MGC157082	153.467	1.4522	0.442885	3.27896	0.00104191	0.0245381
XLOC_015246	CTLA4	284.077	1.45339	0.388755	3.73858	0.000185063	0.00734235
XLOC_030914	MARCH3	379.528	1.46556	0.356577	4.11008	3.9553e-05	0.0022309
XLOC_012015	BCL2L12	398.821	1.48555	0.349287	4.2531	2.10833e-05	0.00140123
XLOC_001012	ENSBTAG00000040161	14245.8	1.49014	0.313299	4.75628	1.97195e-06	0.000236509
XLOC_030990	NLRP3	8730.49	1.49221	0.277256	5.38205	7.36442e-08	2.10532e-05
XLOC_020361	C18orf8	2545.34	1.49829	0.290394	5.15951	2.476e-07	4.74052e-05
XLOC_021785	NFKB2	8321.42	1.50092	0.297937	5.0377	4.71149e-07	7.94334e-05
XLOC_027073	NAMPT	4450.83	1.50418	0.311994	4.82119	1.42708e-06	0.000187306
XLOC_025118	MGC166151	742.954	1.51693	0.313617	4.83688	1.31896e-06	0.000175321
XLOC_022013	ATAD1	5903.44	1.52306	0.312417	4.87508	1.08767e-06	0.000150321
XLOC_020212	NEDD4L	1026.78	1.53381	0.340344	4.50665	6.586e-06	0.000600188
XLOC_006535	SLCO4A1	1832.75	1.53726	0.358893	4.28335	1.84097e-05	0.00128064
XLOC_022336	CDKN2AIP	1412.76	1.53821	0.305545	5.0343	4.79592e-07	7.94334e-05
XLOC_000714	ETS2	3333.01	1.54505	0.362761	4.25913	2.05221e-05	0.00138153
XLOC_021228	SOCS1	1334.05	1.54544	0.267555	5.77614	7.64325e-09	3.58983e-06
XLOC_019503	PIM1	3103.64	1.54678	0.288974	5.35265	8.6674e-08	2.34909e-05
XLOC_025113	YRDC	1120.85	1.56686	0.341493	4.58825	4.46983e-06	0.00045282
XLOC_020631	TNFRSF12A	164.59	1.56881	0.394254	3.97918	6.91529e-05	0.00349432
XLOC_007668	DCSTAMP	783.667	1.57141	0.459399	3.42058	0.000624884	0.0171588
XLOC_002546	SLC39A2	58.8319	1.57434	0.505637	3.11358	0.0018483	0.0366035
XLOC_033212	CDC37L1	1968.04	1.57448	0.395401	3.98197	6.83466e-05	0.00346984
XLOC_015758	DHRS9	152.099	1.57585	0.411957	3.82529	0.000130619	0.00565536
XLOC_033205	PD-L1	15451	1.58207	0.37752	4.19069	2.78104e-05	0.00172731
XLOC_000082	BTG3	2600.47	1.5827	0.429029	3.68903	0.000225111	0.00821299
XLOC_021452	ORAI2	3074	1.58435	0.35426	4.47229	7.73856e-06	0.000670108
XLOC_024814	ENSBTAG00000024272	2197.6	1.5844	0.356886	4.4395	9.01688e-06	0.000752693
XLOC_005484	RAB20	1289.24	1.58447	0.313638	5.0519	4.37441e-07	7.54459e-05
XLOC_020492	ATP8B1	553.631	1.58922	0.417769	3.80406	0.000142346	0.00602559
XLOC_026125	ZC3H12A	2659.41	1.59002	0.522101	3.04542	0.00232358	0.0421658
XLOC_023287	ZNF503	239.258	1.60394	0.356486	4.49931	6.81729e-06	0.000609941
XLOC_024822	GTF2B	1386.37	1.6065	0.358208	4.48483	7.29727e-06	0.00064256
XLOC_019134	FLOT1	10089.7	1.62767	0.371835	4.37739	1.20109e-05	0.00092493
XLOC_030357	WFS1	1455.38	1.63683	0.29115	5.62196	1.88804e-08	6.91254e-06
XLOC_023665	CDC42EP2	616.023	1.63879	0.464837	3.52552	0.000422656	0.0129903
XLOC_025002	MOB3C	1785.88	1.63971	0.289656	5.66089	1.50592e-08	5.81981e-06
XLOC_006318	FRMD4A	285.563	1.64325	0.430018	3.82135	0.000132723	0.00572271
XLOC_013128	CCL5	10800.3	1.65861	0.457092	3.62861	0.000284946	0.00971657
XLOC_018552	IRAK2	2690.97	1.6791	0.561576	2.98998	0.00278994	0.0480787
XLOC_025814	ENSBTAG00000017670	6147.87	1.68325	0.465458	3.61633	0.000298811	0.0100716
XLOC_027007	TWISTNB	1641.4	1.68513	0.382135	4.40976	1.03483e-05	0.000824272
XLOC_024480	ADAR	7401.31	1.70353	0.357066	4.7709	1.83405e-06	0.000223855
XLOC_016142	TSSK3	41.5512	1.70646	0.5107	3.34141	0.000833526	0.0210961
XLOC_027608	GPR84	1574.05	1.70805	0.305047	5.59931	2.15206e-08	7.61208e-06
XLOC_009815	IL10	3019.34	1.71394	0.539403	3.17748	0.0014856	0.0315391
XLOC_017830	FBXO33	5075.38	1.71889	0.412888	4.16309	3.13965e-05	0.00190469
XLOC_015448	NKAIN1	50.1321	1.72419	0.473389	3.64223	0.000270284	0.00941551
XLOC_020252	SERPINB2	55335.9	1.72758	0.430353	4.01432	5.96164e-05	0.00310003
XLOC_016186	SESN2	1321.52	1.73426	0.310109	5.59242	2.23921e-08	7.78836e-06
XLOC_015423	RNF19B	10392.9	1.73823	0.239947	7.24422	4.3492e-13	1.00848e-09
XLOC_029605	RHOH	2646.57	1.73994	0.545015	3.19246	0.00141066	0.0305702
XLOC_033266	TRPM6	5938.36	1.75273	0.404974	4.328	1.5047e-05	0.00111353
XLOC_033993	TNFAIP3	11888.5	1.76316	0.458105	3.84881	0.000118694	0.00524794
XLOC_034035	STX11	1536.66	1.76447	0.552559	3.19328	0.00140668	0.0305473
XLOC_004953	IRG1	90400.1	1.77105	0.32692	5.41737	6.04828e-08	1.81347e-05
XLOC_032987	UGCG	3612.66	1.79025	0.432686	4.13754	3.51055e-05	0.00202941
XLOC_006180	SNAI1	96.6688	1.8029	0.434986	4.14474	3.40204e-05	0.00198987
XLOC_000002	RCAN1	2253.65	1.81322	0.566118	3.2029	0.0013605	0.0297094
XLOC_028991	C12ORF2	94.5058	1.81327	0.545859	3.32186	0.000894192	0.0220839
XLOC_005520	SNAP25	191.141	1.8182	0.464778	3.91198	9.1544e-05	0.00434189
XLOC_019446	DAXX	3445.32	1.8211	0.254385	7.15883	8.13658e-13	1.54366e-09
XLOC_021866	CASP7	898.731	1.82407	0.37658	4.84377	1.27396e-06	0.000172638
XLOC_001346	ACPP	145.483	1.83152	0.510307	3.58906	0.000331878	0.0109415
XLOC_006390	THBD	449.137	1.83299	0.494016	3.71038	0.000206949	0.00780797
XLOC_024117	BATF2	1353.15	1.8426	0.261707	7.04073	1.9124e-12	3.06999e-09
XLOC_009018	ABTB2	1614.22	1.85438	0.356988	5.19451	2.05259e-07	4.19956e-05
XLOC_029722	CXCL6	143461	1.85529	0.545717	3.39973	0.000674522	0.0181399
XLOC_030770	MCEMP1	173.339	1.85857	0.412822	4.50211	6.72817e-06	0.000605216
XLOC_005969	ID1	27.1602	1.86195	0.499055	3.73095	0.00019076	0.00742209
XLOC_000282	DTX3L	4235.54	1.86557	0.435662	4.28215	1.85096e-05	0.00128331
XLOC_007808	MMP1	6816.76	1.87315	0.491017	3.81484	0.00013627	0.00581559
XLOC_000283	PARP14	15328.1	1.87618	0.390458	4.80509	1.54683e-06	0.000196834
XLOC_015431	MARCKSL1	4322.78	1.88546	0.367103	5.13603	2.80596e-07	5.22836e-05
XLOC_025906	PDE4B	3603.87	1.88848	0.451272	4.1848	2.85415e-05	0.00176223
XLOC_008574	BIRC3	17149.2	1.89069	0.556581	3.39697	0.000681353	0.0182765
XLOC_017631	ENSBTAG00000045929	27.8618	1.90311	0.578362	3.29052	0.00100001	0.0238506
XLOC_014743	RNF213	44100.1	1.90756	0.545728	3.49545	0.000473271	0.0141096
XLOC_000944	CD80	1491.02	1.92348	0.533889	3.60277	0.000314847	0.0104918
XLOC_030888	IRF1	20362	1.92746	0.433058	4.45081	8.55468e-06	0.000725722
XLOC_013985	CCL2	42027.1	1.94605	0.600895	3.23858	0.00120126	0.0272195
XLOC_005148	KBTBD6	284.422	1.95309	0.394888	4.94594	7.57789e-07	0.000112867
XLOC_029111	SLC2A3	28607.1	1.95747	0.645135	3.03421	0.0024117	0.0433131
XLOC_024144	FOSL1	654.611	1.96641	0.418005	4.70427	2.54782e-06	0.000293759
XLOC_024805	GBP5	2081.07	1.9779	0.61284	3.22744	0.00124905	0.0279682
XLOC_006737	SDC4	9490.65	1.98305	0.472844	4.19387	2.74239e-05	0.00171771
XLOC_011676	CMTR2	2196.71	1.99027	0.395106	5.03729	4.72169e-07	7.94334e-05
XLOC_030769	RETN	266.078	1.99166	0.512203	3.88842	0.0001009	0.00463806
XLOC_004163	PNPT1	2458.55	1.99856	0.426184	4.68942	2.7398e-06	0.000309064
XLOC_030077	ARAP2	285.106	1.99881	0.480954	4.15593	3.23968e-05	0.0019329
XLOC_015222	FLIP	13216.2	2.00017	0.330634	6.04949	1.45302e-09	9.18883e-07
XLOC_025450	RAB25	17.278	2.0432	0.622182	3.28393	0.00102371	0.024277
XLOC_033551	S1PR3	94.8255	2.04834	0.654555	3.12937	0.00175181	0.0353222
XLOC_030936	SEMA6A	44.4037	2.05052	0.494806	4.14409	3.41165e-05	0.00198987
XLOC_021843	DUSP5	2095.82	2.06198	0.580391	3.55275	0.000381222	0.0120346
XLOC_018384	CDCP1	1154.4	2.07125	0.690141	3.0012	0.00268919	0.0468844
XLOC_008514	FAM111B	5214.82	2.07901	0.364396	5.70535	1.16106e-08	4.84603e-06
XLOC_024252	CRLF2	3173.11	2.08601	0.447363	4.66291	3.11775e-06	0.000338876
XLOC_012427	MT2	12350.3	2.08974	0.396163	5.27495	1.32789e-07	3.01756e-05
XLOC_032789	SLC39A14	295.364	2.09564	0.604301	3.46788	0.000524585	0.0152261
XLOC_000711	KCNJ15	234.348	2.09902	0.631543	3.32364	0.000888501	0.0220215
XLOC_019696	ENSBTAG00000010166	380.394	2.09932	0.471342	4.45391	8.43192e-06	0.000724139
XLOC_003488	PLEK	12704.5	2.11215	0.316156	6.68072	2.37774e-11	2.61163e-08
XLOC_012911	ENSBTAG00000015061	1347.63	2.11306	0.448336	4.71312	2.43955e-06	0.000284419
XLOC_011229	OSM	71.1839	2.11929	0.537451	3.94322	8.03934e-05	0.0039169
XLOC_017762	PML	2694.31	2.14288	0.413051	5.18793	2.12649e-07	4.22645e-05
XLOC_004048	EIF2AK2	7608.85	2.1439	0.456704	4.69429	2.67539e-06	0.000306773
XLOC_000080	C1H21ORF91	1188.32	2.15337	0.395491	5.4448	5.18646e-08	1.61547e-05
XLOC_030297	RASGEF1B	5563.97	2.15532	0.516705	4.17128	3.02892e-05	0.00184288
XLOC_000059	ADAMTS5	136.428	2.15991	0.686946	3.14422	0.0016653	0.0341052
XLOC_010951	CCRN4L	1728.71	2.16867	0.558107	3.88576	0.000102008	0.00466237
XLOC_000186	NFKBIZ	6885.07	2.19941	0.629865	3.49188	0.000479634	0.0142585
XLOC_009691	LAMB3	54.8243	2.20514	0.528587	4.17176	3.02249e-05	0.00184288
XLOC_006211	JAG1	8568.38	2.2068	0.482687	4.57191	4.83292e-06	0.000482576
XLOC_018382	TMEM158	693.884	2.23227	0.472871	4.72067	2.35069e-06	0.000275598
XLOC_032973	AKAP2	3533.38	2.24042	0.528922	4.23583	2.27707e-05	0.00147578
XLOC_000631	MX2	33440.7	2.24716	0.688615	3.2633	0.00110123	0.0255636
XLOC_032038	IFI47	41.6021	2.26262	0.71944	3.14497	0.00166104	0.0341041
XLOC_005936	ZBP1	9764.2	2.263	0.460505	4.91416	8.91659e-07	0.000128331
XLOC_016442	PLK2	1383.93	2.26987	0.384079	5.90992	3.42283e-09	1.87897e-06
XLOC_013734	SOCS3	8301.35	2.31569	0.344908	6.71393	1.89453e-11	2.19649e-08
XLOC_021967	JAKMIP3	695.319	2.34579	0.538347	4.35739	1.31621e-05	0.000991627
XLOC_032195	SPRY4	1941.05	2.362	0.484417	4.87597	1.08276e-06	0.000150321
XLOC_027841	AVIL	298.4	2.37389	0.457362	5.19039	2.0985e-07	4.22645e-05
XLOC_009518	HES4	71.78	2.40269	0.637	3.77189	0.000162016	0.00664044
XLOC_010260	FAM71A	22.1243	2.4123	0.702599	3.43339	0.00059608	0.016564
XLOC_030044	HERC5	4173.31	2.42038	0.635083	3.81112	0.000138336	0.00589171
XLOC_031627	HSH2D	48.5951	2.44386	0.530041	4.61071	4.01303e-06	0.00042297
XLOC_002439	REC8	49.8993	2.45041	0.467385	5.24282	1.58144e-07	3.474e-05
XLOC_001619	CBLN3	387.894	2.45245	0.325545	7.53338	4.94446e-14	2.06372e-10
XLOC_033649	TNFSF15	24749.6	2.45693	0.556206	4.4173	9.99427e-06	0.000808412
XLOC_031829	TNFSF9	1147.59	2.47666	0.678418	3.65064	0.000261591	0.00920596
XLOC_023804	MUPCDH	6464.52	2.50203	0.361468	6.92186	4.45752e-12	5.814e-09
XLOC_000540	TM4SF1	586.072	2.5318	0.416061	6.08517	1.16367e-09	7.58893e-07
XLOC_021483	SERPINE1	127.728	2.55167	0.812441	3.14075	0.00168518	0.034411
XLOC_010261	ATF3	3646.4	2.56085	0.40196	6.37091	1.87913e-10	1.50829e-07
XLOC_029735	AREG	108.603	2.56283	0.65958	3.88555	0.000102099	0.00466237
XLOC_015032	IFIH1	7390.7	2.56647	0.442618	5.79839	6.69533e-09	3.32678e-06
XLOC_000526	P2RY13	142.284	2.57039	0.409206	6.28142	3.35492e-10	2.50049e-07
XLOC_025860	IFI44L	4131.56	2.57478	0.492457	5.22844	1.70945e-07	3.7161e-05
XLOC_014527	LGP2	5016.48	2.58284	0.652744	3.9569	7.59289e-05	0.00375192
XLOC_018304	UBA7	4104.84	2.58343	0.489177	5.28118	1.28352e-07	3.01756e-05
XLOC_009509	TNFRSF18	62.3339	2.62037	0.781535	3.35284	0.000799863	0.0205571
XLOC_028444	PIM3	2119.67	2.62844	0.382332	6.87476	6.20937e-12	7.62254e-09
XLOC_026949	TFPI2	174.627	2.63587	0.724703	3.63718	0.000275642	0.00949238
XLOC_001052	RTP4	990.932	2.64778	0.507515	5.21715	1.81696e-07	3.90908e-05
XLOC_032466	DDX58	5044.7	2.64933	0.579896	4.56862	4.90938e-06	0.000483273
XLOC_005162	EPSTI1	3025.96	2.66502	0.49597	5.37335	7.72866e-08	2.16124e-05
XLOC_024812	GBP4	650.491	2.69323	0.338682	7.9521	1.83379e-15	9.56732e-12
XLOC_006795	ZNFX1	25645.7	2.72819	0.388983	7.01366	2.32168e-12	3.23008e-09
XLOC_010217	RGS16	478.94	2.75396	0.5407	5.09333	3.51837e-07	6.307e-05
XLOC_028315	APOBEC3A	3499.03	2.75592	0.642865	4.28693	1.81158e-05	0.0012664
XLOC_013961	CCL4	42416.4	2.75822	0.591322	4.6645	3.09371e-06	0.000338024
XLOC_030483	GFPT2	392.899	2.80937	0.502975	5.58552	2.33008e-08	7.97153e-06
XLOC_030045	HERC6	4750.12	2.81789	0.715653	3.93751	8.23326e-05	0.00397731
XLOC_021671	IFIT5	7159.42	2.8441	0.495285	5.74235	9.33726e-09	4.05957e-06
XLOC_006815	FAM65C	115.486	2.85959	0.911369	3.13769	0.00170284	0.0346195
XLOC_028304	MAFF	1850.4	2.86704	0.665822	4.30602	1.66222e-05	0.00120485
XLOC_021162	ZSCAN10	104.711	2.93244	0.653018	4.49059	7.10259e-06	0.00063074
XLOC_008256	P2RY6	35.4894	2.96118	0.6651	4.45224	8.4979e-06	0.000725722
XLOC_011141	OAS1Z	4460.41	2.97755	0.600814	4.95586	7.20127e-07	0.000111378
XLOC_034243	MB21D1	771.718	2.99027	0.547312	5.46355	4.66699e-08	1.47569e-05
XLOC_029440	TIFA	368.765	3.03148	0.511004	5.93239	2.98558e-09	1.68395e-06
XLOC_031167	EGR1	63.7189	3.03609	0.714066	4.25183	2.12028e-05	0.0014047
XLOC_027719	RND1	55.4639	3.05407	0.692276	4.41164	1.02589e-05	0.00082028
XLOC_018044	TRANK1	6354.1	3.11328	0.426135	7.30585	2.75513e-13	7.18711e-10
XLOC_025857	IFI44	3029.18	3.11524	0.550894	5.65488	1.55955e-08	5.9175e-06
XLOC_021327	IL27	2152.57	3.12713	0.480275	6.51112	7.45907e-11	6.76797e-08
XLOC_018286	CISH	737.263	3.17774	1.04397	3.04389	0.00233539	0.0423434
XLOC_032167	HBEGF	625.975	3.24572	0.575692	5.63795	1.72084e-08	6.41289e-06
XLOC_030568	ENSBTAG00000045588	5020.77	3.27288	0.683993	4.78496	1.71018e-06	0.00021371
XLOC_010280	G0S2	2114.05	3.28365	0.996456	3.29533	0.000983052	0.0236061
XLOC_014018	INOS	30541.9	3.31304	0.581957	5.69293	1.24878e-08	5.0117e-06
XLOC_015368	CCL20	3612.18	3.37476	0.648815	5.20142	1.97775e-07	4.11583e-05
XLOC_007251	GEM	87.3805	3.38587	0.84183	4.02204	5.76969e-05	0.00303294
XLOC_032762	NR4A3	14.805	3.50129	0.815384	4.29403	1.75457e-05	0.00124545
XLOC_028031	USP18	3305.27	3.55952	0.602726	5.9057	3.51142e-09	1.87897e-06
XLOC_011139	OAS1Y	13731.9	3.65105	0.644536	5.66462	1.47354e-08	5.80214e-06
XLOC_004205	IL1B	52671.4	3.73355	1.07106	3.48585	0.000490576	0.0145327
XLOC_021166	MEFV	2935.4	3.74464	0.574944	6.51307	7.36325e-11	6.76797e-08
XLOC_026615	INHBA	640.914	3.80004	1.09571	3.46811	0.00052413	0.0152261
XLOC_003642	CMPK2	5036.52	3.82109	0.662851	5.76463	8.1838e-09	3.63378e-06
XLOC_029724	ENSBTAG00000027513	34701.7	3.86853	1.17002	3.30637	0.00094512	0.0229346
XLOC_017040	ISG20	255.506	3.99214	0.631341	6.32327	2.56077e-10	1.97929e-07
XLOC_019690	TNF	5526.87	4.21004	0.509134	8.26902	1.35065e-16	1.40933e-12
XLOC_013136	ENSBTAG00000019437	71.5565	4.21175	0.738839	5.7005	1.19459e-08	4.8882e-06
XLOC_024929	TACSTD2	9.59044	4.22041	1.28618	3.28135	0.00103313	0.0244171
XLOC_015809	TSG-6	187.688	4.31104	1.23099	3.50209	0.000461624	0.0138813
XLOC_032516	IL6	12.1857	4.32261	0.982212	4.40089	1.07809e-05	0.000855466
XLOC_001201	PTX3	1027.85	4.36559	1.26845	3.44166	0.00057815	0.0161735
XLOC_013518	CSF3	2155.09	4.44116	1.07533	4.13005	3.62691e-05	0.002063
XLOC_021670	IFIT1	34648.5	4.51145	0.989834	4.55778	5.16961e-06	0.000504133
XLOC_004438	RSAD2	35769	4.86773	0.655983	7.42051	1.1667e-13	3.47826e-10
XLOC_011228	LIF	62.6966	4.89519	1.08618	4.50677	6.5821e-06	0.000600188
XLOC_032131	IL9	28.7744	4.96784	0.826171	6.01309	1.82025e-09	1.11726e-06
XLOC_021669	IFIT2	2211.5	5.17792	1.06712	4.85224	1.22077e-06	0.000167607
XLOC_031929	CSF2	2046.87	5.85175	1.44417	4.05198	5.07859e-05	0.00275286
XLOC_013983	CCL8	11904.2	6.53271	1.2385	5.27468	1.32986e-07	3.01756e-05
