# Supplementary material for: Analysis of long non-coding RNA and mRNA expression in bovine macrophages brings up novel aspects of Mycobacterium avium subspecies paratuberculosis infections
Source: Sci Rep. 2019 Feb 7;9:1571. doi: 10.1038/s41598-018-38141-x (PMC6367368; doi:10.1038/s41598-018-38141-x)
Supplement: Supplementary file 6 — Supplementary Dataset 4 [file 41598_2018_38141_MOESM6_ESM.xlsx]

## Sheet: Sheet1
Gene id	log2 fold change	P-value (Benjamini-Hochberg)	Differentially expressed neighbour
XLOC_005117	-2.24259	0.0225795	#N/A
XLOC_012297	-1.8283	0.00813263	MAF
XLOC_012298	-1.77113	0.00780643	MAF
XLOC_031319	-1.60335	0.0120346	#N/A
XLOC_031318	-1.56442	0.0152301	#N/A
XLOC_004943	-1.35099	0.00139618	#N/A
XLOC_028334	-1.01805	4.23908e-05	TNRC6B
XLOC_010002	-0.850732	0.0399665	#N/A
XLOC_031072	-0.814866	0.0443018	#N/A
XLOC_020243	0.704337	0.0388221	#N/A
XLOC_015377	0.755579	0.00202663	#N/A
XLOC_006183	0.818483	0.00103554	#N/A
XLOC_013760	0.938975	0.00453995	RHBDF2
XLOC_005247	1.02436	0.00833271	#N/A
XLOC_013755	1.03792	0.0120205	RHBDF2
XLOC_025227	1.03815	0.0064581	CSF2RA
XLOC_028725	1.03986	0.00734769	RASSF3
XLOC_017720	1.04811	0.0290575	#N/A
XLOC_007119	1.04942	0.0420799	#N/A
XLOC_007114	1.06184	0.0050152	#N/A
XLOC_013757	1.07831	9.79243e-05	RHBDF2
XLOC_028445	1.18312	0.00027221	PIM3
XLOC_027210	1.26673	0.0210961	ZMIZ2
XLOC_011003	1.2709	0.0363793	TNIP3
XLOC_029370	1.27198	6.70098e-05	IL17REL
XLOC_025616	1.37854	0.0375674	#N/A
XLOC_030080	1.42744	0.000441488	RELL1
XLOC_011633	1.51926	0.0421479	#N/A
XLOC_018958	1.55882	0.000124233	PIM1
XLOC_001362	1.64431	0.0200343	MX2
XLOC_033995	1.6965	0.0189686	TNFAIP3
XLOC_007668*	1.76445	0.00485552	DCSTAMP
XLOC_026730	1.88861	0.00469508	#N/A
XLOC_021786	1.96195	0.00226414	NFKB2
XLOC_007088	2.71603	0.0145006	#N/A
XLOC_025859	3.15241	6.30543e-05	IFI44L
XLOC_014744	3.26899	3.80123e-07	RNF213
XLOC_000633	4.68065	1.57213e-12	#N/A
*The region XLOC_007668 assembled by Cuffmerge contained both lncRNA and mRNA DCSTAMP loci. Therefore, here for we provide log2fc and padj estimates for region encompassed by the lncRNA transcripts within the XLOC_007668 region
