# Supplementary material for: Analysis of long non-coding RNA and mRNA expression in bovine macrophages brings up novel aspects of Mycobacterium avium subspecies paratuberculosis infections
Source: Sci Rep. 2019 Feb 7;9:1571. doi: 10.1038/s41598-018-38141-x (PMC6367368; doi:10.1038/s41598-018-38141-x)
Supplement: Supplementary file 7 — Supplementary Dataset 5 [file 41598_2018_38141_MOESM7_ESM.xlsx]

## Sheet: Sheet1
Selected lncRNA (bed format)						Neighbouring mRNA (bed format)
Chromosome	Start	End	Gene id	Strand	Transcript id	Chromosome	Start	End	Gene id	Strand	Transcript id	Distance
chr1	1494981	1498940	XLOC_000023	+	TCONS_00000034	chr1	1563136	1591758	ENSBTAG00000019404	-	ENSBTAT00000025852	64197
chr1	53979392	53979997	XLOC_000208	+	TCONS_00000363	chr1	53995475	54043198	ENSBTAG00000000183	+	ENSBTAT00000034536	15479
chr1	65240461	65254535	XLOC_000948	-	TCONS_00001717	chr1	65205810	65238596	ENSBTAG00000019557	+	ENSBTAT00000026059	1866
chr1	79782804	79784639	XLOC_000356	+	TCONS_00000622	chr1	79041609	79725431	ENSBTAG00000044001	-	ENSBTAT00000061134	57374
chr1	143107284	143119176	XLOC_001362	-	TCONS_00002515	chr1	143119271	143155057	ENSBTAG00000008471	+	ENSBTAT00000011146	96
chr1	143107284	143119176	XLOC_001362	-	TCONS_00002516	chr1	143119271	143155057	ENSBTAG00000008471	+	ENSBTAT00000011146	96
chr1	143172684	143175116	XLOC_000633	+	TCONS_00001115	chr1	143176082	143204865	ENSBTAG00000030913	+	ENSBTAT00000012035	967
chr1	146205436	146207125	XLOC_000661	+	TCONS_00001162	chr1	146207249	146216697	ENSBTAG00000011437	-	ENSBTAT00000015200	125
chr10	19023568	19025503	XLOC_002418	-	TCONS_00004603	chr10	18999276	19022108	ENSBTAG00000005753	-	ENSBTAT00000007566	1461
chr10	19023568	19025503	XLOC_002418	-	TCONS_00004603	chr10	19009203	19022108	ENSBTAG00000005753	-	ENSBTAT00000054014	1461
chr10	25766756	25785763	XLOC_001696	+	TCONS_00003127	chr10	25785914	25825625	ENSBTAG00000020422	+	ENSBTAT00000027215	152
chr10	36877803	36894927	XLOC_001826	+	TCONS_00003350	chr10	36896852	36905744	ENSBTAG00000010766	-	ENSBTAT00000014256	1926
chr10	36877931	36894927	XLOC_001826	+	TCONS_00003351	chr10	36896852	36905744	ENSBTAG00000010766	-	ENSBTAT00000014256	1926
chr10	42903213	42904337	XLOC_002682	-	TCONS_00005058	chr10	42902259	42902938	ENSBTAG00000045980	+	ENSBTAT00000063023	276
chr10	52199097	52199851	XLOC_002759	-	TCONS_00005200	chr10	52152812	52169474	ENSBTAG00000013452	-	ENSBTAT00000017894	29624
chr10	58836496	58837318	XLOC_001949	+	TCONS_00003642	chr10	58748956	58787385	ENSBTAG00000017677	-	ENSBTAT00000023512	49112
chr10	59017199	59018570	XLOC_001950	+	TCONS_00003648	chr10	58902922	58996135	ENSBTAG00000000737	+	ENSBTAT00000035892	21065
chr10	61397185	61401866	XLOC_001970	+	TCONS_00003695	chr10	61417326	61457916	ENSBTAG00000046553	+	ENSBTAT00000065830	15461
chr10	65138019	65230808	XLOC_002819	-	TCONS_00005301	chr10	65111942	65126559	ENSBTAG00000012250	-	ENSBTAT00000016245	11461
chr10	65138019	65231408	XLOC_002819	-	TCONS_00005303	chr10	65111942	65126559	ENSBTAG00000012250	-	ENSBTAT00000016245	11461
chr10	65463649	65464794	XLOC_001984	+	TCONS_00003733	chr10	65462366	65462440	ENSBTAG00000044398	-	ENSBTAT00000061831	1210
chr10	70824923	70838559	XLOC_002863	-	TCONS_00005383	chr10	70838969	70899184	ENSBTAG00000018898	+	ENSBTAT00000025155	411
chr10	70824923	70838569	XLOC_002863	-	TCONS_00005384	chr10	70838969	70899184	ENSBTAG00000018898	+	ENSBTAT00000025155	401
chr10	73694823	73724344	XLOC_002885	-	TCONS_00005412	chr10	73648526	73649642	ENSBTAG00000016713	-	ENSBTAT00000022215	45182
chr10	73694823	73724344	XLOC_002885	-	TCONS_00005413	chr10	73648526	73649642	ENSBTAG00000016713	-	ENSBTAT00000022215	45182
chr10	73694823	73724591	XLOC_002885	-	TCONS_00005414	chr10	73648526	73649642	ENSBTAG00000016713	-	ENSBTAT00000022215	45182
chr10	73694823	73724591	XLOC_002885	-	TCONS_00005415	chr10	73648526	73649642	ENSBTAG00000016713	-	ENSBTAT00000022215	45182
chr10	74141445	74143318	XLOC_002890	-	TCONS_00005420	chr10	74095880	74139364	ENSBTAG00000020935	+	ENSBTAT00000027885	2082
chr10	87825439	87828175	XLOC_002192	+	TCONS_00004145	chr10	87879329	87907703	ENSBTAG00000011985	+	ENSBTAT00000015901	51155
chr10	104125172	104132961	XLOC_002264	+	TCONS_00004285	chr10	104139089	104145312	ENSBTAG00000012330	+	ENSBTAT00000016359	6129
chr11	816142	878724	XLOC_003112	+	TCONS_00005839	chr11	592072	595510	ENSBTAG00000023163	-	ENSBTAT00000048985	220633
chr11	816142	878724	XLOC_003112	+	TCONS_00005840	chr11	592072	595510	ENSBTAG00000023163	-	ENSBTAT00000048985	220633
chr11	3620565	3621277	XLOC_003151	+	TCONS_00005920	chr11	3553256	3590989	ENSBTAG00000009834	+	ENSBTAT00000056449	29577
chr11	3626459	3627473	XLOC_003153	+	TCONS_00005922	chr11	3553256	3590989	ENSBTAG00000009834	+	ENSBTAT00000056449	35471
chr11	9238191	9240907	XLOC_003982	-	TCONS_00007505	chr11	9240934	9251371	ENSBTAG00000012332	+	ENSBTAT00000016358	28
chr11	13419397	13423797	XLOC_003253	+	TCONS_00006093	chr11	13405926	13415101	ENSBTAG00000014668	-	ENSBTAT00000019528	4297
chr11	13419397	13436061	XLOC_003253	+	TCONS_00006094	chr11	13438230	13445953	ENSBTAG00000002105	+	ENSBTAT00000047005	2170
chr11	13420096	13422095	XLOC_003253	+	TCONS_00006096	chr11	13405926	13415101	ENSBTAG00000014668	-	ENSBTAT00000019528	4996
chr11	19654102	19660704	XLOC_003289	+	TCONS_00006163	chr11	19629831	19645522	ENSBTAG00000008707	-	ENSBTAT00000011474	8581
chr11	67737035	67740526	XLOC_004302	-	TCONS_00008126	chr11	67684389	67728959	ENSBTAG00000017626	-	ENSBTAT00000023441	8077
chr11	86584566	86588384	XLOC_003623	+	TCONS_00006798	chr11	86501576	86583652	ENSBTAG00000005847	+	ENSBTAT00000007691	915
chr11	101852527	101853530	XLOC_004568	-	TCONS_00008689	chr11	101728371	101793685	ENSBTAG00000020791	-	ENSBTAT00000032663	58843
chr11	101853638	101854160	XLOC_004569	-	TCONS_00008690	chr11	101728371	101793685	ENSBTAG00000020791	-	ENSBTAT00000032663	59954
chr11	101857621	101858165	XLOC_004571	-	TCONS_00008692	chr11	101728371	101793685	ENSBTAG00000020791	-	ENSBTAT00000032663	63937
chr11	101860842	101861927	XLOC_004574	-	TCONS_00008695	chr11	101728371	101793685	ENSBTAG00000020791	-	ENSBTAT00000032663	67158
chr11	103358912	103359789	XLOC_004601	-	TCONS_00008755	chr11	103346205	103350967	ENSBTAG00000006558	-	ENSBTAT00000008615	7946
chr11	107116835	107118603	XLOC_003902	+	TCONS_00007340	chr11	107148107	107149594	ENSBTAG00000022142	+	ENSBTAT00000029860	29505
chr12	23685174	23685908	XLOC_005247	-	TCONS_00010092	chr12	23546236	23546343	ENSBTAG00000042454	+	ENSBTAT00000059446	138832
chr12	30960874	30962015	XLOC_005286	-	TCONS_00010164	chr12	31004651	31019183	ENSBTAG00000018577	+	ENSBTAT00000019060	42637
chr12	52158742	52162021	XLOC_004943	+	TCONS_00009543	chr12	52351170	52352151	ENSBTAG00000001414	-	ENSBTAT00000001854	189150
chr12	71845960	71870615	XLOC_004989	+	TCONS_00009608	chr12	72065147	72204484	ENSBTAG00000045751	+	ENSBTAT00000035486	194533
chr12	72226754	72230515	XLOC_005406	-	TCONS_00010403	chr12	72065147	72204484	ENSBTAG00000045751	+	ENSBTAT00000035486	22271
chr12	73268255	73269179	XLOC_005424	-	TCONS_00010423	chr12	73574461	73704802	ENSBTAG00000046041	+	ENSBTAT00000035482	305283
chr12	74705463	74714596	XLOC_005019	+	TCONS_00009675	chr12	74816044	74978179	ENSBTAG00000023309	+	ENSBTAT00000035479	101449
chr12	90879948	90881795	XLOC_005116	+	TCONS_00009842	chr12	90906359	90915170	ENSBTAG00000025192	-	ENSBTAT00000035312	24565
chr12	90882350	90890469	XLOC_005117	+	TCONS_00009843	chr12	90906359	90915170	ENSBTAG00000025192	-	ENSBTAT00000035312	15891
chr13	14644170	14647805	XLOC_005562	+	TCONS_00010673	chr13	14951269	14951369	ENSBTAG00000045036	+	ENSBTAT00000062469	303465
chr13	17454702	17457886	XLOC_006271	-	TCONS_00012070	chr13	17486171	17509050	ENSBTAG00000021951	-	ENSBTAT00000029268	28286
chr13	50066240	50067850	XLOC_006453	-	TCONS_00012451	chr13	50354054	50354498	ENSBTAG00000048291	+	ENSBTAT00000008394	286205
chr13	66442526	66443331	XLOC_006673	-	TCONS_00012910	chr13	66368693	66395549	ENSBTAG00000040607	-	ENSBTAT00000026137	46978
chr13	78593061	78596960	XLOC_006175	+	TCONS_00011899	chr13	78628907	78698768	ENSBTAG00000008969	+	ENSBTAT00000011809	31948
chr13	78937041	78942019	XLOC_006183	+	TCONS_00011916	chr13	78882750	78907460	ENSBTAG00000010135	-	ENSBTAT00000013376	29582
chr14	33117911	33120263	XLOC_007542	-	TCONS_00014533	chr14	33116510	33116597	ENSBTAG00000043234	-	ENSBTAT00000060226	1315
chr14	37550144	37559741	XLOC_007088	+	TCONS_00013718	chr14	37721676	37776858	ENSBTAG00000002062	-	ENSBTAT00000002668	161936
chr14	44186838	44202984	XLOC_007114	+	TCONS_00013759	chr14	44029067	44077940	ENSBTAG00000018902	+	ENSBTAT00000025157	108899
chr14	44186838	44270615	XLOC_007114	+	TCONS_00013760	chr14	44029067	44077940	ENSBTAG00000018902	+	ENSBTAT00000025157	108899
chr14	44186992	44193427	XLOC_007114	+	TCONS_00013763	chr14	44029067	44077940	ENSBTAG00000018902	+	ENSBTAT00000025157	109053
chr14	44241523	44242923	XLOC_007119	+	TCONS_00013768	chr14	44097763	44187670	ENSBTAG00000016284	-	ENSBTAT00000021659	53854
chr14	46632078	46645561	XLOC_007621	-	TCONS_00014648	chr14	46801774	46806914	ENSBTAG00000000071	-	ENSBTAT00000046521	156214
chr14	46632078	46645588	XLOC_007621	-	TCONS_00014649	chr14	46801774	46806914	ENSBTAG00000000071	-	ENSBTAT00000046521	156187
chr14	62458469	62462694	XLOC_007668	-	TCONS_00014730	chr14	62247264	62451661	ENSBTAG00000021240	-	ENSBTAT00000031443	6809
chr14	62458469	62464045	XLOC_007668	-	TCONS_00014731	chr14	62247264	62451661	ENSBTAG00000021240	-	ENSBTAT00000031443	6809
chr14	70304257	70304945	XLOC_007239	+	TCONS_00013931	chr14	70236069	70303427	ENSBTAG00000013901	-	ENSBTAT00000018461	831
chr14	75673133	75675576	XLOC_007265	+	TCONS_00013987	chr14	75658813	75672985	ENSBTAG00000003481	-	ENSBTAT00000004524	149
chr15	6060309	6061056	XLOC_007808	+	TCONS_00014993	chr15	6007067	6034291	ENSBTAG00000037768	+	ENSBTAT00000013124	26019
chr15	6611559	6614614	XLOC_008573	-	TCONS_00016296	chr15	6585515	6607013	ENSBTAG00000035735	-	ENSBTAT00000050220	4547
chr15	6611559	6614614	XLOC_008573	-	TCONS_00016296	chr15	6585515	6607013	ENSBTAG00000035735	-	ENSBTAT00000063174	4547
chr15	47420298	47432720	XLOC_008128	+	TCONS_00015536	chr15	47410764	47415608	ENSBTAG00000005228	-	ENSBTAT00000006887	4691
chr15	48489401	48542504	XLOC_008153	+	TCONS_00015566	chr15	48559280	48578157	ENSBTAG00000037465	-	ENSBTAT00000015712	16777
chr15	48489401	48542504	XLOC_008153	+	TCONS_00015567	chr15	48559280	48578157	ENSBTAG00000037465	-	ENSBTAT00000015712	16777
chr15	48489402	48542504	XLOC_008153	+	TCONS_00015568	chr15	48559280	48578157	ENSBTAG00000037465	-	ENSBTAT00000015712	16777
chr15	53077207	53077859	XLOC_008932	-	TCONS_00016895	chr15	53087562	53115417	ENSBTAG00000015182	-	ENSBTAT00000020202	9704
chr15	53078667	53079235	XLOC_008934	-	TCONS_00016897	chr15	53087562	53115417	ENSBTAG00000015182	-	ENSBTAT00000020202	8328
chr15	53080618	53082123	XLOC_008936	-	TCONS_00016899	chr15	53087562	53115417	ENSBTAG00000015182	-	ENSBTAT00000020202	5440
chr15	53082497	53083350	XLOC_008937	-	TCONS_00016900	chr15	53087562	53115417	ENSBTAG00000015182	-	ENSBTAT00000020202	4213
chr15	53083402	53085537	XLOC_008938	-	TCONS_00016901	chr15	53087562	53115417	ENSBTAG00000015182	-	ENSBTAT00000020202	2026
chr15	78429965	78432456	XLOC_009082	-	TCONS_00017153	chr15	78402904	78419772	ENSBTAG00000021709	-	ENSBTAT00000028937	10194
chr15	78442521	78443035	XLOC_008419	+	TCONS_00016048	chr15	78443955	78450583	ENSBTAG00000019436	+	ENSBTAT00000056812	921
chr15	78892615	78911625	XLOC_008428	+	TCONS_00016063	chr15	78732117	78774439	ENSBTAG00000021125	-	ENSBTAT00000028150	118177
chr15	78911803	78912606	XLOC_008429	+	TCONS_00016064	chr15	79043171	79060806	ENSBTAG00000024715	+	ENSBTAT00000034419	130566
chr15	79063378	79064239	XLOC_008436	+	TCONS_00016076	chr15	79043171	79060806	ENSBTAG00000024715	+	ENSBTAT00000034419	2573
chr15	82374649	82375222	XLOC_008503	+	TCONS_00016162	chr15	82375830	82377891	ENSBTAG00000047968	-	ENSBTAT00000065999	609
chr15	83598356	83601103	XLOC_009173	-	TCONS_00017272	chr15	83602862	83605727	ENSBTAG00000002450	+	ENSBTAT00000003182	1760
chr15	83599097	83600880	XLOC_008515	+	TCONS_00016185	chr15	83602862	83605727	ENSBTAG00000002450	+	ENSBTAT00000003182	1983
chr15	84931072	84934712	XLOC_009196	-	TCONS_00017321	chr15	84935375	84962322	ENSBTAG00000038756	+	ENSBTAT00000024472	664
chr15	84935303	84936005	XLOC_009197	-	TCONS_00017322	chr15	84899736	84926047	ENSBTAG00000012229	+	ENSBTAT00000016226	9257
chr16	1201674	1249858	XLOC_009212	+	TCONS_00017341	chr16	1272936	1313257	ENSBTAG00000014059	+	ENSBTAT00000018688	23079
chr16	4245618	4274770	XLOC_009811	-	TCONS_00018527	chr16	4274966	4284961	ENSBTAG00000013294	+	ENSBTAT00000017680	197
chr16	5134017	5137436	XLOC_009259	+	TCONS_00017436	chr16	5105576	5124229	ENSBTAG00000006984	-	ENSBTAT00000009178	9789
chr16	5134017	5137436	XLOC_009259	+	TCONS_00017436	chr16	5105576	5124229	ENSBTAG00000006984	-	ENSBTAT00000054952	9789
chr16	33911245	33912183	XLOC_009912	-	TCONS_00018721	chr16	33913962	33918059	ENSBTAG00000000385	+	ENSBTAT00000000497	1780
chr16	41783371	41784007	XLOC_009953	-	TCONS_00018799	chr16	41689562	41709076	ENSBTAG00000002894	-	ENSBTAT00000003763	74296
chr16	45168574	45173597	XLOC_010002	-	TCONS_00018920	chr16	45197389	45197496	ENSBTAG00000029924	+	ENSBTAT00000042303	23793
chr16	45168574	45175800	XLOC_010002	-	TCONS_00018922	chr16	45197389	45197496	ENSBTAG00000029924	+	ENSBTAT00000042303	21590
chr16	45417579	45466180	XLOC_010004	-	TCONS_00018928	chr16	45401694	45416462	ENSBTAG00000013411	+	ENSBTAT00000017839	1118
chr16	47372156	47438277	XLOC_010031	-	TCONS_00018958	chr16	47552970	47623294	ENSBTAG00000011217	+	ENSBTAT00000014899	114694
chr16	47967555	47970161	XLOC_009452	+	TCONS_00017816	chr16	47951660	47952892	ENSBTAG00000024525	-	ENSBTAT00000034110	14664
chr16	49313632	49316072	XLOC_009458	+	TCONS_00017836	chr16	49293851	49303508	ENSBTAG00000047231	-	ENSBTAT00000063025	10125
chr16	53280409	53283562	XLOC_009532	+	TCONS_00018017	chr16	53250583	53273042	ENSBTAG00000002472	+	ENSBTAT00000003205	7368
chr16	53280591	53283562	XLOC_009532	+	TCONS_00018018	chr16	53250583	53273042	ENSBTAG00000002472	+	ENSBTAT00000003205	7550
chr16	53280640	53283562	XLOC_009532	+	TCONS_00018019	chr16	53250583	53273042	ENSBTAG00000002472	+	ENSBTAT00000003205	7599
chr16	55563087	55564310	XLOC_009539	+	TCONS_00018028	chr16	55565386	55567903	ENSBTAG00000019931	+	ENSBTAT00000026550	1077
chr16	61888994	61895367	XLOC_010184	-	TCONS_00019282	chr16	61897893	61992970	ENSBTAG00000015026	-	ENSBTAT00000020006	2527
chr16	74009706	74030234	XLOC_009683	+	TCONS_00018305	chr16	73955569	74006866	ENSBTAG00000007110	-	ENSBTAT00000009355	2841
chr16	74009723	74022889	XLOC_009683	+	TCONS_00018306	chr16	73955569	74006866	ENSBTAG00000007110	-	ENSBTAT00000009355	2858
chr16	81574239	81576832	XLOC_009740	+	TCONS_00018397	chr16	81545842	81552388	ENSBTAG00000048234	-	ENSBTAT00000064099	21852
chr16	81574335	81576832	XLOC_009740	+	TCONS_00018398	chr16	81545842	81552388	ENSBTAG00000048234	-	ENSBTAT00000064099	21948
chr17	5001933	5018977	XLOC_010343	+	TCONS_00019582	chr17	5105466	5105545	ENSBTAG00000046689	-	ENSBTAT00000065792	86490
chr17	30494994	30495668	XLOC_010438	+	TCONS_00019758	chr17	30324841	30404702	ENSBTAG00000012824	-	ENSBTAT00000017038	90293
chr17	40854273	40856252	XLOC_011003	-	TCONS_00020884	chr17	40818490	40848672	ENSBTAG00000047107	-	ENSBTAT00000064143	5602
chr17	54576340	54581366	XLOC_011075	-	TCONS_00021066	chr17	54584644	54604980	ENSBTAG00000008470	+	ENSBTAT00000029674	3279
chr17	54576340	54581366	XLOC_011075	-	TCONS_00021066	chr17	54584644	54633380	ENSBTAG00000008470	+	ENSBTAT00000011147	3279
chr17	54913974	54918125	XLOC_010548	+	TCONS_00019986	chr17	54952888	54983742	ENSBTAG00000003527	-	ENSBTAT00000065548	34764
chr17	54913974	54918125	XLOC_010548	+	TCONS_00019986	chr17	54952888	54994346	ENSBTAG00000003527	-	ENSBTAT00000004583	34764
chr17	64743018	64743971	XLOC_010650	+	TCONS_00020200	chr17	64724243	64742928	ENSBTAG00000022044	-	ENSBTAT00000029514	91
chr17	71962217	71973790	XLOC_010744	+	TCONS_00020392	chr17	71921349	71961422	ENSBTAG00000009963	-	ENSBTAT00000013140	796
chr17	71962217	71973790	XLOC_010744	+	TCONS_00020393	chr17	71921349	71961422	ENSBTAG00000009963	-	ENSBTAT00000013140	796
chr17	71962217	71973790	XLOC_010744	+	TCONS_00020394	chr17	71921349	71961422	ENSBTAG00000009963	-	ENSBTAT00000013140	796
chr17	71962265	71973790	XLOC_010744	+	TCONS_00020395	chr17	71921349	71961422	ENSBTAG00000009963	-	ENSBTAT00000013140	844
chr17	71962325	71973790	XLOC_010744	+	TCONS_00020396	chr17	71921349	71961422	ENSBTAG00000009963	-	ENSBTAT00000013140	904
chr17	73406426	73420036	XLOC_011276	-	TCONS_00021542	chr17	73425745	73434932	ENSBTAG00000006608	-	ENSBTAT00000023658	5710
chr17	74927758	74930048	XLOC_010840	+	TCONS_00020589	chr17	74927011	74927547	ENSBTAG00000019516	-	ENSBTAT00000025997	212
chr18	6535882	6536723	XLOC_012297	-	TCONS_00023949	chr18	6551585	6552719	ENSBTAG00000044192	-	ENSBTAT00000061511	14863
chr18	6536775	6537355	XLOC_012298	-	TCONS_00023950	chr18	6551585	6552719	ENSBTAG00000044192	-	ENSBTAT00000061511	14231
chr18	8056354	8061346	XLOC_012312	-	TCONS_00023976	chr18	7982464	8027130	ENSBTAG00000009428	+	ENSBTAT00000012406	29225
chr18	8056354	8061429	XLOC_012312	-	TCONS_00023977	chr18	7982464	8027130	ENSBTAG00000009428	+	ENSBTAT00000012406	29225
chr18	29079254	29079957	XLOC_012458	-	TCONS_00024280	chr18	29266029	29266133	ENSBTAG00000045255	+	ENSBTAT00000062688	186073
chr18	32382099	32382870	XLOC_012462	-	TCONS_00024285	chr18	32798825	32888927	ENSBTAG00000032092	-	ENSBTAT00000045521	415956
chr18	36789045	36790530	XLOC_011633	+	TCONS_00022321	chr18	36847729	36898690	ENSBTAG00000013412	+	ENSBTAT00000017847	57200
chr18	36790919	36791786	XLOC_011634	+	TCONS_00022322	chr18	36847729	36898690	ENSBTAG00000013412	+	ENSBTAT00000017847	55944
chr18	36796473	36797456	XLOC_011636	+	TCONS_00022324	chr18	36847729	36898690	ENSBTAG00000013412	+	ENSBTAT00000017847	50274
chr18	38466189	38491165	XLOC_012526	-	TCONS_00024424	chr18	38814161	38814269	ENSBTAG00000042231	-	ENSBTAT00000059223	322997
chr18	38466189	38491320	XLOC_012526	-	TCONS_00024425	chr18	38814161	38814269	ENSBTAG00000042231	-	ENSBTAT00000059223	322842
chr18	38482754	38490170	XLOC_012526	-	TCONS_00024427	chr18	38814161	38814269	ENSBTAG00000042231	-	ENSBTAT00000059223	323992
chr18	38482754	38491102	XLOC_012526	-	TCONS_00024428	chr18	38814161	38814269	ENSBTAG00000042231	-	ENSBTAT00000059223	323060
chr18	46571331	46574669	XLOC_011744	+	TCONS_00022535	chr18	46584257	46592353	ENSBTAG00000020543	+	ENSBTAT00000027372	9589
chr18	46573378	46574669	XLOC_011744	+	TCONS_00022536	chr18	46584257	46592353	ENSBTAG00000020543	+	ENSBTAT00000027372	9589
chr18	50714430	50715866	XLOC_011843	+	TCONS_00022808	chr18	50714305	50714362	ENSBTAG00000048174	-	ENSBTAT00000063001	69
chr18	58223207	58229582	XLOC_012063	+	TCONS_00023320	chr18	58212121	58220103	ENSBTAG00000010046	+	ENSBTAT00000017478	3105
chr18	58223207	58229582	XLOC_012063	+	TCONS_00023321	chr18	58212121	58220103	ENSBTAG00000010046	+	ENSBTAT00000017478	3105
chr18	58225426	58229582	XLOC_012063	+	TCONS_00023322	chr18	58212121	58220103	ENSBTAG00000010046	+	ENSBTAT00000017478	5324
chr18	62358471	62361954	XLOC_012930	-	TCONS_00025313	chr18	62351041	62351560	ENSBTAG00000047508	-	ENSBTAT00000063274	6912
chr18	62658864	62665587	XLOC_012138	+	TCONS_00023493	chr18	62665593	62676429	ENSBTAG00000021157	+	ENSBTAT00000066016	7
chr18	62658864	62665587	XLOC_012138	+	TCONS_00023493	chr18	62665593	62676998	ENSBTAG00000021157	+	ENSBTAT00000042918	7
chr18	63219643	63220304	XLOC_012167	+	TCONS_00023584	chr18	63213693	63215905	ENSBTAG00000037830	+	ENSBTAT00000056991	3739
chr18	63343056	63343837	XLOC_012167	+	TCONS_00023596	chr18	63349486	63355736	ENSBTAG00000005841	+	ENSBTAT00000026048	5650
chr19	18029824	18031157	XLOC_013161	+	TCONS_00025801	chr19	18027468	18028392	ENSBTAG00000004475	-	ENSBTAT00000056064	1433
chr19	39687583	39688791	XLOC_014428	-	TCONS_00028519	chr19	39648072	39672758	ENSBTAG00000008535	+	ENSBTAT00000011251	14826
chr19	39991210	39995081	XLOC_014435	-	TCONS_00028532	chr19	39995183	40017502	ENSBTAG00000006499	-	ENSBTAT00000008517	103
chr19	51380369	51401037	XLOC_014703	-	TCONS_00029057	chr19	51416678	51422719	ENSBTAG00000047760	+	ENSBTAT00000057257	15642
chr19	51380369	51401037	XLOC_014703	-	TCONS_00029057	chr19	51416678	51422719	ENSBTAG00000047760	+	ENSBTAT00000063588	15642
chr19	51380369	51401037	XLOC_014703	-	TCONS_00029057	chr19	51416678	51422719	ENSBTAG00000047760	+	ENSBTAT00000025730	15642
chr19	51380369	51401037	XLOC_014703	-	TCONS_00029058	chr19	51416678	51422719	ENSBTAG00000047760	+	ENSBTAT00000057257	15642
chr19	51380369	51401037	XLOC_014703	-	TCONS_00029058	chr19	51416678	51422719	ENSBTAG00000047760	+	ENSBTAT00000063588	15642
chr19	51380369	51401037	XLOC_014703	-	TCONS_00029058	chr19	51416678	51422719	ENSBTAG00000047760	+	ENSBTAT00000025730	15642
chr19	51380369	51401038	XLOC_014703	-	TCONS_00029059	chr19	51416678	51422719	ENSBTAG00000047760	+	ENSBTAT00000057257	15641
chr19	51380369	51401038	XLOC_014703	-	TCONS_00029059	chr19	51416678	51422719	ENSBTAG00000047760	+	ENSBTAT00000063588	15641
chr19	51380369	51401038	XLOC_014703	-	TCONS_00029059	chr19	51416678	51422719	ENSBTAG00000047760	+	ENSBTAT00000025730	15641
chr19	51380369	51401050	XLOC_014703	-	TCONS_00029060	chr19	51416678	51422719	ENSBTAG00000047760	+	ENSBTAT00000057257	15629
chr19	51380369	51401050	XLOC_014703	-	TCONS_00029060	chr19	51416678	51422719	ENSBTAG00000047760	+	ENSBTAT00000063588	15629
chr19	51380369	51401050	XLOC_014703	-	TCONS_00029060	chr19	51416678	51422719	ENSBTAG00000047760	+	ENSBTAT00000025730	15629
chr19	51380369	51401059	XLOC_014703	-	TCONS_00029061	chr19	51416678	51422719	ENSBTAG00000047760	+	ENSBTAT00000057257	15620
chr19	51380369	51401059	XLOC_014703	-	TCONS_00029061	chr19	51416678	51422719	ENSBTAG00000047760	+	ENSBTAT00000063588	15620
chr19	51380369	51401059	XLOC_014703	-	TCONS_00029061	chr19	51416678	51422719	ENSBTAG00000047760	+	ENSBTAT00000025730	15620
chr19	51380369	51401064	XLOC_014703	-	TCONS_00029062	chr19	51416678	51422719	ENSBTAG00000047760	+	ENSBTAT00000057257	15615
chr19	51380369	51401064	XLOC_014703	-	TCONS_00029062	chr19	51416678	51422719	ENSBTAG00000047760	+	ENSBTAT00000063588	15615
chr19	51380369	51401064	XLOC_014703	-	TCONS_00029062	chr19	51416678	51422719	ENSBTAG00000047760	+	ENSBTAT00000025730	15615
chr19	52817082	52817614	XLOC_014744	-	TCONS_00029162	chr19	52739870	52793031	ENSBTAG00000022489	-	ENSBTAT00000030444	24052
chr19	54446945	54451919	XLOC_014768	-	TCONS_00029216	chr19	54404339	54441590	ENSBTAG00000000675	-	ENSBTAT00000000897	5356
chr19	54446945	54451932	XLOC_014768	-	TCONS_00029217	chr19	54404339	54441590	ENSBTAG00000000675	-	ENSBTAT00000000897	5356
chr19	55878466	55879232	XLOC_013755	+	TCONS_00027111	chr19	55893570	55902692	ENSBTAG00000003436	+	ENSBTAT00000004463	14339
chr19	55879781	55880858	XLOC_013757	+	TCONS_00027113	chr19	55893570	55902692	ENSBTAG00000003436	+	ENSBTAT00000004463	12713
chr19	55882784	55883626	XLOC_013760	+	TCONS_00027116	chr19	55893570	55902692	ENSBTAG00000003436	+	ENSBTAT00000004463	9945
chr19	61942316	61945611	XLOC_014845	-	TCONS_00029403	chr19	61959365	62008054	ENSBTAG00000006937	+	ENSBTAT00000040376	13755
chr19	61944555	61945447	XLOC_014845	-	TCONS_00029404	chr19	61959365	62008054	ENSBTAG00000006937	+	ENSBTAT00000040376	13919
chr2	17545767	17560143	XLOC_014927	+	TCONS_00029596	chr2	17084654	17448607	ENSBTAG00000003120	+	ENSBTAT00000030828	97161
chr2	22214921	22216911	XLOC_014976	+	TCONS_00029672	chr2	22253661	22294719	ENSBTAG00000001585	+	ENSBTAT00000002076	36751
chr2	22216971	22217768	XLOC_014977	+	TCONS_00029673	chr2	22253661	22294719	ENSBTAG00000001585	+	ENSBTAT00000002076	35894
chr2	22220866	22222022	XLOC_014979	+	TCONS_00029675	chr2	22253661	22294719	ENSBTAG00000001585	+	ENSBTAT00000002076	31640
chr2	22224400	22225407	XLOC_014980	+	TCONS_00029676	chr2	22253661	22294719	ENSBTAG00000001585	+	ENSBTAT00000002076	28255
chr2	65888946	65890969	XLOC_015131	+	TCONS_00029954	chr2	65892591	65912704	ENSBTAG00000003401	+	ENSBTAT00000004410	1623
chr2	66268097	66269684	XLOC_015875	-	TCONS_00031465	chr2	66272513	66272580	ENSBTAG00000047913	+	ENSBTAT00000064105	2830
chr2	66268097	66270385	XLOC_015875	-	TCONS_00031466	chr2	66272513	66272580	ENSBTAG00000047913	+	ENSBTAT00000064105	2129
chr2	119123862	119130360	XLOC_015377	+	TCONS_00030461	chr2	119144803	119159455	ENSBTAG00000037989	+	ENSBTAT00000052197	14444
chr2	125188844	125189424	XLOC_016170	-	TCONS_00032049	chr2	125213836	125255802	ENSBTAG00000003202	-	ENSBTAT00000004157	24413
chr2	125190595	125191308	XLOC_016171	-	TCONS_00032050	chr2	125213836	125255802	ENSBTAG00000003202	-	ENSBTAT00000004157	22529
chr2	126557637	126559122	XLOC_015500	+	TCONS_00030719	chr2	126531506	126541901	ENSBTAG00000010249	-	ENSBTAT00000013540	15737
chr20	4920401	4941905	XLOC_016367	+	TCONS_00032426	chr20	4908291	4918945	ENSBTAG00000001823	-	ENSBTAT00000002384	1457
chr20	18192596	18194953	XLOC_016424	+	TCONS_00032527	chr20	18197999	18198163	ENSBTAG00000047951	-	ENSBTAT00000063612	3047
chr20	18195481	18197962	XLOC_016425	+	TCONS_00032528	chr20	18197999	18198163	ENSBTAG00000047951	-	ENSBTAT00000063612	38
chr20	23787678	23789035	XLOC_016776	-	TCONS_00033154	chr20	23803663	23853276	ENSBTAG00000010518	-	ENSBTAT00000064767	14629
chr20	23789537	23790594	XLOC_016777	-	TCONS_00033155	chr20	23803663	23853276	ENSBTAG00000010518	-	ENSBTAT00000064767	13070
chr20	23791177	23792329	XLOC_016778	-	TCONS_00033156	chr20	23803663	23853276	ENSBTAG00000010518	-	ENSBTAT00000064767	11335
chr20	28682007	28697744	XLOC_016489	+	TCONS_00032622	chr20	28721654	28743621	ENSBTAG00000044010	+	ENSBTAT00000061571	23911
chr20	36631283	36632069	XLOC_016530	+	TCONS_00032703	chr20	36635642	36656528	ENSBTAG00000005176	+	ENSBTAT00000006816	3574
chr20	41497201	41499259	XLOC_016857	-	TCONS_00033289	chr20	41491222	41492302	ENSBTAG00000032853	-	ENSBTAT00000046641	4900
chr20	71384517	71386922	XLOC_016627	+	TCONS_00032875	chr20	71395141	71420351	ENSBTAG00000006775	+	ENSBTAT00000039197	8220
chr20	71391204	71392115	XLOC_016631	+	TCONS_00032879	chr20	71395141	71420351	ENSBTAG00000006775	+	ENSBTAT00000039197	3027
chr20	71392367	71393208	XLOC_016632	+	TCONS_00032880	chr20	71395141	71420351	ENSBTAG00000006775	+	ENSBTAT00000039197	1934
chr21	3615769	3644286	XLOC_016981	+	TCONS_00033516	chr21	3611983	3612057	ENSBTAG00000047865	+	ENSBTAT00000065163	3713
chr21	3615770	3627436	XLOC_016981	+	TCONS_00033517	chr21	3611983	3612057	ENSBTAG00000047865	+	ENSBTAT00000065163	3714
chr21	14498349	14498924	XLOC_017603	-	TCONS_00034649	chr21	14484198	14484581	ENSBTAG00000048002	+	ENSBTAT00000065599	13769
chr21	14501204	14503382	XLOC_017605	-	TCONS_00034651	chr21	14484198	14484581	ENSBTAG00000048002	+	ENSBTAT00000065599	16624
chr21	14512882	14513630	XLOC_017606	-	TCONS_00034652	chr21	14484198	14484581	ENSBTAG00000048002	+	ENSBTAT00000065599	28302
chr21	14516050	14517154	XLOC_017607	-	TCONS_00034653	chr21	14484198	14484581	ENSBTAG00000048002	+	ENSBTAT00000065599	31470
chr21	21828682	21830430	XLOC_017062	+	TCONS_00033657	chr21	21888267	21894391	ENSBTAG00000019174	+	ENSBTAT00000063144	57838
chr21	21828682	21830430	XLOC_017062	+	TCONS_00033657	chr21	21888267	21899698	ENSBTAG00000019174	+	ENSBTAT00000025518	57838
chr21	31007416	31008727	XLOC_017720	-	TCONS_00034892	chr21	30998213	31006059	ENSBTAG00000047166	+	ENSBTAT00000063014	1358
chr21	63174864	63176296	XLOC_017339	+	TCONS_00034214	chr21	63297839	63343901	ENSBTAG00000014230	+	ENSBTAT00000018916	121544
chr21	63174864	63200254	XLOC_017339	+	TCONS_00034215	chr21	63297839	63343901	ENSBTAG00000014230	+	ENSBTAT00000018916	97586
chr21	63174864	63200254	XLOC_017339	+	TCONS_00034216	chr21	63297839	63343901	ENSBTAG00000014230	+	ENSBTAT00000018916	97586
chr21	63177148	63178871	XLOC_017341	+	TCONS_00034221	chr21	63297839	63343901	ENSBTAG00000014230	+	ENSBTAT00000018916	118969
chr21	69586668	69587592	XLOC_017951	-	TCONS_00035359	chr21	69638190	69647505	ENSBTAG00000016282	+	ENSBTAT00000030275	50599
chr22	12467741	12470807	XLOC_018517	-	TCONS_00036515	chr22	12471341	12480021	ENSBTAG00000047135	-	ENSBTAT00000065507	535
chr22	14389366	14401913	XLOC_018530	-	TCONS_00036534	chr22	14406300	14406369	ENSBTAG00000043190	-	ENSBTAT00000060182	4388
chr22	14389366	14401913	XLOC_018530	-	TCONS_00036535	chr22	14406300	14406369	ENSBTAG00000043190	-	ENSBTAT00000060182	4388
chr22	43820216	43825950	XLOC_018641	-	TCONS_00036801	chr22	43674719	43815706	ENSBTAG00000022004	-	ENSBTAT00000029348	4511
chr22	43820216	43825955	XLOC_018641	-	TCONS_00036803	chr22	43674719	43815706	ENSBTAG00000022004	-	ENSBTAT00000029348	4511
chr22	43820216	43825955	XLOC_018641	-	TCONS_00036804	chr22	43674719	43815706	ENSBTAG00000022004	-	ENSBTAT00000029348	4511
chr22	43823784	43825950	XLOC_018641	-	TCONS_00036806	chr22	43674719	43815706	ENSBTAG00000022004	-	ENSBTAT00000029348	8079
chr22	43823784	43825950	XLOC_018641	-	TCONS_00036807	chr22	43674719	43815706	ENSBTAG00000022004	-	ENSBTAT00000029348	8079
chr22	43823784	43825950	XLOC_018641	-	TCONS_00036808	chr22	43674719	43815706	ENSBTAG00000022004	-	ENSBTAT00000029348	8079
chr22	48290261	48291930	XLOC_018659	-	TCONS_00036851	chr22	48274003	48288061	ENSBTAG00000003758	+	ENSBTAT00000052142	2201
chr22	52638948	52644414	XLOC_018756	-	TCONS_00037129	chr22	52649428	52661597	ENSBTAG00000002309	+	ENSBTAT00000002979	5015
chr22	54096023	54100732	XLOC_018792	-	TCONS_00037203	chr22	54104729	54115435	ENSBTAG00000001484	+	ENSBTAT00000001942	3998
chr22	59688405	59690506	XLOC_018852	-	TCONS_00037323	chr22	59687611	59688166	ENSBTAG00000014666	+	ENSBTAT00000019525	240
chr23	11055930	11058491	XLOC_018958	+	TCONS_00037566	chr23	11051543	11055416	ENSBTAG00000000396	-	ENSBTAT00000000511	515
chr23	16660706	16661411	XLOC_019004	+	TCONS_00037665	chr23	16656284	16660495	ENSBTAG00000012752	-	ENSBTAT00000016951	212
chr23	28273397	28276262	XLOC_019142	+	TCONS_00037982	chr23	28257736	28271232	ENSBTAG00000007643	-	ENSBTAT00000010056	2166
chr23	45287709	45295516	XLOC_019349	+	TCONS_00038315	chr23	45276588	45287368	ENSBTAG00000018674	-	ENSBTAT00000024854	342
chr23	45287740	45303610	XLOC_019349	+	TCONS_00038316	chr23	45276588	45287368	ENSBTAG00000018674	-	ENSBTAT00000024854	373
chr23	50671920	50672712	XLOC_019403	+	TCONS_00038414	chr23	50673598	50678845	ENSBTAG00000011975	-	ENSBTAT00000015889	887
chr24	944039	945910	XLOC_020275	-	TCONS_00040070	chr24	850315	872350	ENSBTAG00000013665	-	ENSBTAT00000018162	71690
chr24	2483587	2484354	XLOC_020283	-	TCONS_00040082	chr24	2406660	2418040	ENSBTAG00000021003	-	ENSBTAT00000027969	65548
chr24	2666566	2674475	XLOC_019983	+	TCONS_00039539	chr24	2597950	2656107	ENSBTAG00000017517	-	ENSBTAT00000023285	10460
chr24	4448404	4448932	XLOC_020002	+	TCONS_00039571	chr24	4413367	4445873	ENSBTAG00000012012	+	ENSBTAT00000015944	2532
chr24	46242565	46251297	XLOC_020145	+	TCONS_00039855	chr24	46300458	46309366	ENSBTAG00000002507	-	ENSBTAT00000003259	49162
chr24	46371950	46409493	XLOC_020149	+	TCONS_00039862	chr24	46409593	46453472	ENSBTAG00000032964	+	ENSBTAT00000046801	101
chr24	49703062	49705409	XLOC_020174	+	TCONS_00039897	chr24	49737879	49737949	ENSBTAG00000044412	+	ENSBTAT00000061845	32471
chr24	61444649	61447837	XLOC_020243	+	TCONS_00040017	chr24	61239663	61275194	ENSBTAG00000007569	+	ENSBTAT00000009960	169456
chr25	2312072	2314657	XLOC_020624	+	TCONS_00040804	chr25	2286716	2304536	ENSBTAG00000012683	-	ENSBTAT00000037527	7537
chr25	2312072	2314657	XLOC_020624	+	TCONS_00040805	chr25	2286716	2304536	ENSBTAG00000012683	-	ENSBTAT00000037527	7537
chr25	2312072	2314657	XLOC_020624	+	TCONS_00040806	chr25	2286716	2304536	ENSBTAG00000012683	-	ENSBTAT00000037527	7537
chr25	11366622	11372168	XLOC_021245	-	TCONS_00042216	chr25	11449826	11450815	ENSBTAG00000046216	+	ENSBTAT00000065258	77659
chr25	27651013	27653620	XLOC_020868	+	TCONS_00041367	chr25	27602221	27639821	ENSBTAG00000047238	+	ENSBTAT00000063617	11193
chr25	32361771	32362939	XLOC_020898	+	TCONS_00041428	chr25	32367420	32390408	ENSBTAG00000047264	-	ENSBTAT00000063827	4482
chr25	32455269	32464921	XLOC_020900	+	TCONS_00041430	chr25	32465609	32465762	ENSBTAG00000048148	+	ENSBTAT00000064039	689
chr25	39429643	39430743	XLOC_021028	+	TCONS_00041698	chr25	39430998	39510699	ENSBTAG00000037400	+	ENSBTAT00000028865	256
chr25	41426214	41431139	XLOC_021042	+	TCONS_00041740	chr25	41435743	41453953	ENSBTAG00000007474	-	ENSBTAT00000009832	4605
chr25	42215555	42221662	XLOC_021603	-	TCONS_00042937	chr25	42245835	42303133	ENSBTAG00000026192	+	ENSBTAT00000043431	24174
chr25	42757500	42758890	XLOC_021063	+	TCONS_00041805	chr25	42694392	42728472	ENSBTAG00000003607	-	ENSBTAT00000004699	29029
chr26	8835774	8836471	XLOC_021995	-	TCONS_00043715	chr26	8735911	8775858	ENSBTAG00000011748	-	ENSBTAT00000015599	59917
chr26	22890365	22891053	XLOC_021786	+	TCONS_00043298	chr26	22891377	22898307	ENSBTAG00000006017	+	ENSBTAT00000007904	325
chr26	40195085	40201254	XLOC_021892	+	TCONS_00043532	chr26	40118555	40141989	ENSBTAG00000013641	+	ENSBTAT00000018131	53097
chr26	44561645	44565280	XLOC_022237	-	TCONS_00044226	chr26	44431213	44558731	ENSBTAG00000010957	+	ENSBTAT00000056613	2915
chr26	49697051	49723171	XLOC_022258	-	TCONS_00044273	chr26	49742224	49773421	ENSBTAG00000005027	+	ENSBTAT00000006613	19054
chr27	6802474	6805800	XLOC_022315	+	TCONS_00044356	chr27	6752942	6759799	ENSBTAG00000014146	+	ENSBTAT00000018803	42676
chr27	25067540	25091059	XLOC_022398	+	TCONS_00044483	chr27	24815380	24828237	ENSBTAG00000044208	-	ENSBTAT00000061049	239304
chr27	25070181	25091059	XLOC_022398	+	TCONS_00044484	chr27	24815380	24828237	ENSBTAG00000044208	-	ENSBTAT00000061049	241945
chr27	25074633	25091059	XLOC_022398	+	TCONS_00044485	chr27	24815380	24828237	ENSBTAG00000044208	-	ENSBTAT00000061049	246397
chr27	25074633	25091059	XLOC_022398	+	TCONS_00044486	chr27	24815380	24828237	ENSBTAG00000044208	-	ENSBTAT00000061049	246397
chr27	25074918	25091059	XLOC_022398	+	TCONS_00044487	chr27	24815380	24828237	ENSBTAG00000044208	-	ENSBTAT00000061049	246682
chr27	25075163	25091059	XLOC_022398	+	TCONS_00044488	chr27	24815380	24828237	ENSBTAG00000044208	-	ENSBTAT00000061049	246927
chr27	25086892	25091059	XLOC_022398	+	TCONS_00044493	chr27	24815380	24828237	ENSBTAG00000044208	-	ENSBTAT00000061049	258656
chr27	32809096	32811245	XLOC_022655	-	TCONS_00044910	chr27	32799189	32803514	ENSBTAG00000027665	-	ENSBTAT00000039838	5583
chr27	37049460	37054884	XLOC_022690	-	TCONS_00044976	chr27	37055088	37070241	ENSBTAG00000000979	+	ENSBTAT00000064873	205
chr28	25185871	25190591	XLOC_023219	-	TCONS_00045934	chr28	25207672	25221175	ENSBTAG00000033457	-	ENSBTAT00000055589	17082
chr28	25185871	25190591	XLOC_023219	-	TCONS_00045935	chr28	25207672	25221175	ENSBTAG00000033457	-	ENSBTAT00000055589	17082
chr28	25185871	25190600	XLOC_023219	-	TCONS_00045936	chr28	25207672	25221175	ENSBTAG00000033457	-	ENSBTAT00000055589	17073
chr28	25186209	25190579	XLOC_023219	-	TCONS_00045937	chr28	25207672	25221175	ENSBTAG00000033457	-	ENSBTAT00000055589	17094
chr29	9585497	9588961	XLOC_023419	+	TCONS_00046337	chr29	9613011	9665840	ENSBTAG00000001657	+	ENSBTAT00000002170	24051
chr29	9591655	9598348	XLOC_023420	+	TCONS_00046338	chr29	9613011	9665840	ENSBTAG00000001657	+	ENSBTAT00000002170	14664
chr29	29983300	29983863	XLOC_023533	+	TCONS_00046547	chr29	29986075	29991236	ENSBTAG00000014105	-	ENSBTAT00000018762	2213
chr29	41268100	41271210	XLOC_024068	-	TCONS_00047546	chr29	41172508	41175112	ENSBTAG00000011184	-	ENSBTAT00000014853	92989
chr29	41514077	41557519	XLOC_024070	-	TCONS_00047549	chr29	41501195	41504719	ENSBTAG00000032918	+	ENSBTAT00000046739	9359
chr29	44336016	44340626	XLOC_023671	+	TCONS_00046812	chr29	44370407	44381438	ENSBTAG00000006740	+	ENSBTAT00000045467	29782
chr29	44337003	44346490	XLOC_023671	+	TCONS_00046813	chr29	44370407	44381438	ENSBTAG00000006740	+	ENSBTAT00000045467	23918
chr29	44337470	44346490	XLOC_023671	+	TCONS_00046814	chr29	44370407	44381438	ENSBTAG00000006740	+	ENSBTAT00000045467	23918
chr29	44340801	44341711	XLOC_023672	+	TCONS_00046815	chr29	44370407	44381438	ENSBTAG00000006740	+	ENSBTAT00000045467	28697
chr29	44341770	44346490	XLOC_023671	+	TCONS_00046816	chr29	44370407	44381438	ENSBTAG00000006740	+	ENSBTAT00000045467	23918
chr29	44341885	44346490	XLOC_023671	+	TCONS_00046817	chr29	44370407	44381438	ENSBTAG00000006740	+	ENSBTAT00000045467	23918
chr29	44341911	44346490	XLOC_023671	+	TCONS_00046818	chr29	44370407	44381438	ENSBTAG00000006740	+	ENSBTAT00000045467	23918
chr29	44417099	44423827	XLOC_024133	-	TCONS_00047744	chr29	44424070	44439541	ENSBTAG00000009554	+	ENSBTAT00000008891	244
chr29	44417099	44423846	XLOC_024133	-	TCONS_00047745	chr29	44424070	44439541	ENSBTAG00000009554	+	ENSBTAT00000008891	225
chr29	44417099	44423890	XLOC_024133	-	TCONS_00047746	chr29	44424070	44439541	ENSBTAG00000009554	+	ENSBTAT00000008891	181
chr29	44417099	44423890	XLOC_024133	-	TCONS_00047747	chr29	44424070	44439541	ENSBTAG00000009554	+	ENSBTAT00000008891	181
chr29	45796501	45801392	XLOC_024172	-	TCONS_00047836	chr29	45844927	45852607	ENSBTAG00000005832	+	ENSBTAT00000055962	43536
chr29	50686198	50686896	XLOC_024264	-	TCONS_00048014	chr29	50689637	50694424	ENSBTAG00000031061	+	ENSBTAT00000043971	2742
chr3	11516209	11521628	XLOC_025399	-	TCONS_00050242	chr3	11533839	11539776	ENSBTAG00000039366	-	ENSBTAT00000055572	12212
chr3	11516209	11521628	XLOC_025399	-	TCONS_00050243	chr3	11533839	11539776	ENSBTAG00000039366	-	ENSBTAT00000055572	12212
chr3	16505082	16505643	XLOC_025495	-	TCONS_00050424	chr3	16505731	16507247	ENSBTAG00000013866	-	ENSBTAT00000018414	89
chr3	16549321	16550394	XLOC_025499	-	TCONS_00050429	chr3	16551605	16561470	ENSBTAG00000018711	+	ENSBTAT00000034026	1212
chr3	16550493	16551174	XLOC_025499	-	TCONS_00050433	chr3	16551605	16561470	ENSBTAG00000018711	+	ENSBTAT00000034026	432
chr3	25970679	25973290	XLOC_024640	+	TCONS_00048734	chr3	25821123	25969358	ENSBTAG00000003586	-	ENSBTAT00000039902	1322
chr3	27028719	27029807	XLOC_025616	-	TCONS_00050679	chr3	27002872	27025641	ENSBTAG00000001246	-	ENSBTAT00000001646	3079
chr3	27029948	27031434	XLOC_025617	-	TCONS_00050680	chr3	27002872	27025641	ENSBTAG00000001246	-	ENSBTAT00000001646	4308
chr3	31033823	31034522	XLOC_025651	-	TCONS_00050738	chr3	30987501	31026962	ENSBTAG00000021602	-	ENSBTAT00000028787	6862
chr3	31037146	31037857	XLOC_025654	-	TCONS_00050741	chr3	30987501	31026962	ENSBTAG00000021602	-	ENSBTAT00000028787	10185
chr3	31038651	31039197	XLOC_025656	-	TCONS_00050743	chr3	30987501	31026962	ENSBTAG00000021602	-	ENSBTAT00000028787	11690
chr3	49059282	49110038	XLOC_025760	-	TCONS_00050962	chr3	49110155	49121034	ENSBTAG00000007101	+	ENSBTAT00000009341	118
chr3	53470576	53471974	XLOC_025802	-	TCONS_00051037	chr3	53472309	53472379	ENSBTAG00000047852	+	ENSBTAT00000063157	336
chr3	53470576	53472361	XLOC_025802	-	TCONS_00051038	chr3	53472422	53472479	ENSBTAG00000047838	+	ENSBTAT00000065584	62
chr3	53470576	53472482	XLOC_025802	-	TCONS_00051039	chr3	53475695	53606716	ENSBTAG00000020958	-	ENSBTAT00000027912	3214
chr3	54428610	54429645	XLOC_024807	+	TCONS_00049037	chr3	54392283	54426433	ENSBTAG00000038233	+	ENSBTAT00000055586	2178
chr3	66304702	66305263	XLOC_025859	-	TCONS_00051144	chr3	66307327	66318248	ENSBTAG00000030932	-	ENSBTAT00000031066	2065
chr3	79232075	79257963	XLOC_025903	-	TCONS_00051237	chr3	79284892	79304824	ENSBTAG00000008636	-	ENSBTAT00000054382	26930
chr3	79235507	79257953	XLOC_025903	-	TCONS_00051239	chr3	79284892	79304824	ENSBTAG00000008636	-	ENSBTAT00000054382	26940
chr3	79235507	79258023	XLOC_025903	-	TCONS_00051240	chr3	79284892	79304824	ENSBTAG00000008636	-	ENSBTAT00000054382	26870
chr3	79235507	79258164	XLOC_025903	-	TCONS_00051241	chr3	79284892	79304824	ENSBTAG00000008636	-	ENSBTAT00000054382	26729
chr3	79250534	79257926	XLOC_025903	-	TCONS_00051243	chr3	79284892	79304824	ENSBTAG00000008636	-	ENSBTAT00000054382	26967
chr3	92919017	92928950	XLOC_024951	+	TCONS_00049381	chr3	92898616	92898991	ENSBTAG00000010814	-	ENSBTAT00000061123	20027
chr3	104622096	104623022	XLOC_025053	+	TCONS_00049612	chr3	104609130	104612391	ENSBTAG00000007194	-	ENSBTAT00000009465	9706
chr3	118172856	118180121	XLOC_026183	-	TCONS_00051770	chr3	118182615	118184696	ENSBTAG00000009870	-	ENSBTAT00000013017	2495
chr3	119489726	119493373	XLOC_025227	+	TCONS_00049948	chr3	119457278	119466260	ENSBTAG00000045948	+	ENSBTAT00000064345	23467
chr3	119633937	119652533	XLOC_026189	-	TCONS_00051787	chr3	119687613	119688555	ENSBTAG00000046002	+	ENSBTAT00000065162	35081
chr3	119633937	119655076	XLOC_026189	-	TCONS_00051788	chr3	119687613	119688555	ENSBTAG00000046002	+	ENSBTAT00000065162	32538
chr3	120309837	120312018	XLOC_025251	+	TCONS_00049976	chr3	120320960	120324657	ENSBTAG00000007215	+	ENSBTAT00000009492	8943
chr4	16932481	16934520	XLOC_026288	+	TCONS_00051966	chr4	16928408	16928510	ENSBTAG00000043805	-	ENSBTAT00000060797	3972
chr4	16932752	16934520	XLOC_026288	+	TCONS_00051967	chr4	16928408	16928510	ENSBTAG00000043805	-	ENSBTAT00000060797	4243
chr4	32037763	32039945	XLOC_026336	+	TCONS_00052060	chr4	32010891	32037150	ENSBTAG00000000604	+	ENSBTAT00000000796	614
chr4	39052786	39062480	XLOC_026364	+	TCONS_00052103	chr4	39116166	39197870	ENSBTAG00000017664	+	ENSBTAT00000023490	53687
chr4	44150617	44161156	XLOC_026390	+	TCONS_00052135	chr4	44061013	44149466	ENSBTAG00000018430	+	ENSBTAT00000024520	1152
chr4	46468501	46474109	XLOC_027060	-	TCONS_00053299	chr4	46474530	46565717	ENSBTAG00000009207	+	ENSBTAT00000012129	422
chr4	77222916	77224666	XLOC_026587	+	TCONS_00052451	chr4	77224763	77231980	ENSBTAG00000010504	+	ENSBTAT00000013895	98
chr4	77446405	77446983	XLOC_027210	-	TCONS_00053556	chr4	77432314	77441756	ENSBTAG00000011997	-	ENSBTAT00000015917	4650
chr4	86129350	86130180	XLOC_026636	+	TCONS_00052540	chr4	86039504	86111099	ENSBTAG00000015337	-	ENSBTAT00000020385	18252
chr4	104355762	104357829	XLOC_026730	+	TCONS_00052702	chr4	104370183	104406730	ENSBTAG00000003495	-	ENSBTAT00000033494	12355
chr4	119468275	119469670	XLOC_026901	+	TCONS_00052995	chr4	119431677	119447704	ENSBTAG00000000771	+	ENSBTAT00000001018	20572
chr5	1379395	1401517	XLOC_027520	+	TCONS_00054086	chr5	1454192	1506151	ENSBTAG00000012828	+	ENSBTAT00000030419	52676
chr5	1388942	1401517	XLOC_027520	+	TCONS_00054089	chr5	1454192	1506151	ENSBTAG00000012828	+	ENSBTAT00000030419	52676
chr5	29596868	29600008	XLOC_028604	-	TCONS_00056259	chr5	29600736	29601755	ENSBTAG00000047199	+	ENSBTAT00000063041	729
chr5	33203868	33208812	XLOC_027744	+	TCONS_00054547	chr5	33113670	33113964	ENSBTAG00000038027	-	ENSBTAT00000053872	89905
chr5	33203899	33208812	XLOC_027744	+	TCONS_00054548	chr5	33113670	33113964	ENSBTAG00000038027	-	ENSBTAT00000053872	89936
chr5	46754166	46767013	XLOC_027805	+	TCONS_00054650	chr5	46719649	46753948	ENSBTAG00000009939	-	ENSBTAT00000013112	219
chr5	46754185	46767013	XLOC_027805	+	TCONS_00054651	chr5	46719649	46753948	ENSBTAG00000009939	-	ENSBTAT00000013112	238
chr5	46754190	46767013	XLOC_027805	+	TCONS_00054652	chr5	46719649	46753948	ENSBTAG00000009939	-	ENSBTAT00000013112	243
chr5	49342991	49346031	XLOC_028725	-	TCONS_00056488	chr5	49348493	49352530	ENSBTAG00000015646	-	ENSBTAT00000020781	2463
chr5	64821383	64824297	XLOC_027951	+	TCONS_00054953	chr5	64763618	64815380	ENSBTAG00000013596	+	ENSBTAT00000018079	6004
chr5	69584092	69584696	XLOC_028902	-	TCONS_00056807	chr5	69712508	69712643	ENSBTAG00000044663	+	ENSBTAT00000062096	127813
chr5	74818678	74826264	XLOC_028923	-	TCONS_00056854	chr5	74875953	74876802	ENSBTAG00000039524	-	ENSBTAT00000017482	49690
chr5	110671534	110675552	XLOC_029224	-	TCONS_00057378	chr5	110675823	110691542	ENSBTAG00000009887	-	ENSBTAT00000037682	272
chr5	112176316	112187198	XLOC_028334	+	TCONS_00055712	chr5	112043300	112172811	ENSBTAG00000021076	+	ENSBTAT00000028072	3506
chr5	118019045	118020023	XLOC_029336	-	TCONS_00057567	chr5	118023266	118036020	ENSBTAG00000046654	-	ENSBTAT00000064397	3244
chr5	118019045	118020023	XLOC_029336	-	TCONS_00057567	chr5	118023266	118036020	ENSBTAG00000046654	-	ENSBTAT00000066162	3244
chr5	120975701	120977708	XLOC_028445	+	TCONS_00055956	chr5	120970010	120973246	ENSBTAG00000045904	+	ENSBTAT00000063193	2456
chr5	120975702	120977708	XLOC_028445	+	TCONS_00055957	chr5	120970010	120973246	ENSBTAG00000045904	+	ENSBTAT00000063193	2457
chr5	120988999	120991898	XLOC_029370	-	TCONS_00057678	chr5	120992688	120995979	ENSBTAG00000045808	-	ENSBTAT00000066270	791
chr6	23336874	23340960	XLOC_030008	-	TCONS_00058864	chr6	23289383	23302661	ENSBTAG00000027630	-	ENSBTAT00000039792	34214
chr6	23336874	23342737	XLOC_030008	-	TCONS_00058865	chr6	23289383	23302661	ENSBTAG00000027630	-	ENSBTAT00000039792	34214
chr6	26101685	26102350	XLOC_029510	+	TCONS_00057900	chr6	26103021	26104344	ENSBTAG00000004428	+	ENSBTAT00000005802	672
chr6	58581441	58585593	XLOC_030080	-	TCONS_00059005	chr6	58599881	58660258	ENSBTAG00000004329	-	ENSBTAT00000005668	14289
chr6	61205319	61206223	XLOC_030114	-	TCONS_00059080	chr6	61311621	61357185	ENSBTAG00000001572	+	ENSBTAT00000061142	105399
chr6	61207160	61207782	XLOC_030116	-	TCONS_00059082	chr6	61311621	61357185	ENSBTAG00000001572	+	ENSBTAT00000061142	103840
chr6	61209219	61209967	XLOC_030119	-	TCONS_00059085	chr6	61311621	61357185	ENSBTAG00000001572	+	ENSBTAT00000061142	101655
chr6	87965434	87976404	XLOC_030233	-	TCONS_00059286	chr6	87976519	88030195	ENSBTAG00000016290	+	ENSBTAT00000021671	116
chr6	92538194	92539567	XLOC_030263	-	TCONS_00059341	chr6	92540267	92540337	ENSBTAG00000045965	+	ENSBTAT00000064977	701
chr6	92538194	92539567	XLOC_030263	-	TCONS_00059342	chr6	92540267	92540337	ENSBTAG00000045965	+	ENSBTAT00000064977	701
chr6	99490266	99498463	XLOC_030304	-	TCONS_00059422	chr6	99427388	99478448	ENSBTAG00000020525	-	ENSBTAT00000027346	11819
chr6	103881186	103882039	XLOC_030338	-	TCONS_00059490	chr6	103844032	103871753	ENSBTAG00000002455	-	ENSBTAT00000003191	9434
chr6	103887503	103888082	XLOC_030341	-	TCONS_00059493	chr6	103844032	103871753	ENSBTAG00000002455	-	ENSBTAT00000003191	15751
chr6	103888336	103889267	XLOC_030342	-	TCONS_00059494	chr6	103844032	103871753	ENSBTAG00000002455	-	ENSBTAT00000003191	16584
chr6	103895765	103896789	XLOC_030347	-	TCONS_00059499	chr6	103844032	103871753	ENSBTAG00000002455	-	ENSBTAT00000003191	24013
chr6	108056847	108080919	XLOC_030394	-	TCONS_00059585	chr6	108023959	108034231	ENSBTAG00000013996	+	ENSBTAT00000018600	22617
chr7	5107580	5109209	XLOC_031592	-	TCONS_00061927	chr7	5101427	5105930	ENSBTAG00000039335	-	ENSBTAT00000002229	1651
chr7	18981130	18981837	XLOC_030795	+	TCONS_00060429	chr7	18971341	18976633	ENSBTAG00000017291	-	ENSBTAT00000022987	4498
chr7	19618657	19639993	XLOC_031835	-	TCONS_00062377	chr7	19640260	19691067	ENSBTAG00000006070	+	ENSBTAT00000044550	268
chr7	19618657	19639998	XLOC_031835	-	TCONS_00062378	chr7	19640260	19691067	ENSBTAG00000006070	+	ENSBTAT00000044550	263
chr7	19618657	19639998	XLOC_031835	-	TCONS_00062379	chr7	19640260	19691067	ENSBTAG00000006070	+	ENSBTAT00000044550	263
chr7	21607497	21611709	XLOC_030857	+	TCONS_00060580	chr7	21613838	21631261	ENSBTAG00000031387	-	ENSBTAT00000044471	2130
chr7	23777441	23777980	XLOC_030900	+	TCONS_00060678	chr7	23779095	23882198	ENSBTAG00000019708	+	ENSBTAT00000008826	1116
chr7	45153323	45154929	XLOC_031072	+	TCONS_00060969	chr7	45159980	45162941	ENSBTAG00000020764	+	ENSBTAT00000027670	5052
chr7	45801582	45809548	XLOC_031100	+	TCONS_00061033	chr7	45789551	45801206	ENSBTAG00000038055	-	ENSBTAT00000052722	377
chr7	64639341	64640605	XLOC_031318	+	TCONS_00061417	chr7	64650883	64684500	ENSBTAG00000016094	+	ENSBTAT00000021426	10279
chr7	64640763	64643117	XLOC_031319	+	TCONS_00061418	chr7	64650883	64684500	ENSBTAG00000016094	+	ENSBTAT00000021426	7767
chr7	67265483	67276396	XLOC_031326	+	TCONS_00061429	chr7	67287093	67321469	ENSBTAG00000017078	-	ENSBTAT00000035128	10698
chr7	67695238	67696866	XLOC_031332	+	TCONS_00061439	chr7	67469563	67692108	ENSBTAG00000034113	+	ENSBTAT00000048360	3131
chr7	70768161	70789563	XLOC_032273	-	TCONS_00063310	chr7	70814931	70815017	ENSBTAG00000046999	+	ENSBTAT00000063719	25369
chr7	74169793	74173836	XLOC_031366	+	TCONS_00061496	chr7	74185034	74185133	ENSBTAG00000029830	+	ENSBTAT00000042209	11199
chr7	74173887	74180127	XLOC_031367	+	TCONS_00061498	chr7	74185034	74185133	ENSBTAG00000029830	+	ENSBTAT00000042209	4908
chr7	74180200	74183551	XLOC_031368	+	TCONS_00061499	chr7	74185034	74185133	ENSBTAG00000029830	+	ENSBTAT00000042209	1484
chr7	95470814	95473156	XLOC_031419	+	TCONS_00061607	chr7	95454539	95464057	ENSBTAG00000017599	+	ENSBTAT00000023401	6758
chr7	95470814	95473156	XLOC_031419	+	TCONS_00061607	chr7	95456535	95464057	ENSBTAG00000017599	+	ENSBTAT00000043324	6758
chr8	22407229	22407810	XLOC_033138	-	TCONS_00064916	chr8	22534796	22534890	ENSBTAG00000047544	+	ENSBTAT00000063739	126987
chr8	39192311	39195456	XLOC_033198	-	TCONS_00065014	chr8	39196218	39338213	ENSBTAG00000001283	-	ENSBTAT00000001692	763
chr8	39374762	39381094	XLOC_032571	+	TCONS_00063845	chr8	39407225	39407302	ENSBTAG00000044215	+	ENSBTAT00000061648	26132
chr8	67403680	67436357	XLOC_033372	-	TCONS_00065330	chr8	67481088	67511227	ENSBTAG00000012855	+	ENSBTAT00000017086	44732
chr8	71189758	71192389	XLOC_032798	+	TCONS_00064275	chr8	71181972	71184938	ENSBTAG00000046431	+	ENSBTAT00000045246	4821
chr8	75871040	75871710	XLOC_032823	+	TCONS_00064331	chr8	75872773	75885860	ENSBTAG00000002252	-	ENSBTAT00000002910	1064
chr8	83356125	83392744	XLOC_033491	-	TCONS_00065576	chr8	83023628	83270596	ENSBTAG00000017195	-	ENSBTAT00000022853	85530
chr8	96884160	96893578	XLOC_032951	+	TCONS_00064604	chr8	96771690	96881711	ENSBTAG00000007163	+	ENSBTAT00000009435	2450
chr8	104074746	104078314	XLOC_033626	-	TCONS_00065806	chr8	104101560	104109956	ENSBTAG00000005115	+	ENSBTAT00000006742	23247
chr8	104077189	104078141	XLOC_033626	-	TCONS_00065808	chr8	104101560	104109956	ENSBTAG00000005115	+	ENSBTAT00000006742	23420
chr9	73311226	73311990	XLOC_034511	-	TCONS_00067335	chr9	73305312	73310869	ENSBTAG00000004269	-	ENSBTAT00000005592	358
chr9	73386874	73417916	XLOC_034519	-	TCONS_00067344	chr9	73305312	73310869	ENSBTAG00000004269	-	ENSBTAT00000005592	76006
chr9	76764213	76765508	XLOC_033995	+	TCONS_00066475	chr9	76766556	76776874	ENSBTAG00000000436	+	ENSBTAT00000000557	1049
chr9	103293126	103294648	XLOC_034188	+	TCONS_00066792	chr9	103275248	103292877	ENSBTAG00000014494	-	ENSBTAT00000019270	250
chrX	13564451	13589580	XLOC_034939	+	TCONS_00068052	chrX	13645602	13671526	ENSBTAG00000010345	+	ENSBTAT00000013664	56023
chrX	55212072	55221600	XLOC_035919	-	TCONS_00069785	chrX	55224013	55234673	ENSBTAG00000019256	-	ENSBTAT00000025636	2414
chrX	78215766	78217731	XLOC_036010	-	TCONS_00069923	chrX	78187377	78188379	ENSBTAG00000021437	-	ENSBTAT00000028584	27388
chrX	82260992	82262754	XLOC_035278	+	TCONS_00068631	chrX	82352349	82353434	ENSBTAG00000048274	-	ENSBTAT00000064102	89596
chrX	82260992	82294943	XLOC_035278	+	TCONS_00068632	chrX	82352349	82353434	ENSBTAG00000048274	-	ENSBTAT00000064102	57407
chrX	82265928	82294943	XLOC_035278	+	TCONS_00068635	chrX	82352349	82353434	ENSBTAG00000048274	-	ENSBTAT00000064102	57407
chrX	82265928	82294943	XLOC_035278	+	TCONS_00068636	chrX	82352349	82353434	ENSBTAG00000048274	-	ENSBTAT00000064102	57407
chrX	82265955	82294943	XLOC_035278	+	TCONS_00068637	chrX	82352349	82353434	ENSBTAG00000048274	-	ENSBTAT00000064102	57407
chrX	82265959	82294943	XLOC_035278	+	TCONS_00068638	chrX	82352349	82353434	ENSBTAG00000048274	-	ENSBTAT00000064102	57407
chrX	103509315	103516104	XLOC_035424	+	TCONS_00068941	chrX	103538140	103538250	ENSBTAG00000029904	+	ENSBTAT00000042283	22037
chrX	103516350	103517824	XLOC_035428	+	TCONS_00068944	chrX	103538140	103538250	ENSBTAG00000029904	+	ENSBTAT00000042283	20317
chrX	130317194	130319257	XLOC_035520	+	TCONS_00069087	chrX	130307268	130317159	ENSBTAG00000017633	+	ENSBTAT00000023455	36
