# Supplementary material for: Analysis of long non-coding RNA and mRNA expression in bovine macrophages brings up novel aspects of Mycobacterium avium subspecies paratuberculosis infections
Source: Sci Rep. 2019 Feb 7;9:1571. doi: 10.1038/s41598-018-38141-x (PMC6367368; doi:10.1038/s41598-018-38141-x)
Supplement: Supplementary file 8 — Supplementary Dataset 6 [file 41598_2018_38141_MOESM8_ESM.xlsx]

## Sheet: Maximum_overlap_for_a_transcrip
Chromosome	chromStart	chromEnd	Name of candidate LncRNA	Strand	blockCount	blockSizes	blockStarts	Source	Chromosome	chromStart	chromEnd	Name	Strand	blockCount	blockSizes	blockStarts	Degree of overlap	Transcript length	Percentage overlap	Name of candidate LncRNA	Differentially expressed
chr1	65240461	65254535	XLOC_000948:TCONS_00001717	-	1	14074	0	NONCODE	chr1	65240441	65241776	NONBTAT000579.2	-	3	110,643,201,	0,291,1134,	1315	14075	9.34	XLOC_000948	--
chr1	79782804	79784639	XLOC_000356:TCONS_00000622	+	1	1835	0	ALDB	chr1	79777681	79786112	ALDBBTAG0000000062:ALDBBTAT0000000084	+	2	5720,2426	0,6005	1835	1836	99.95	XLOC_000356	--
chr10	36877803	36894927	XLOC_001826:TCONS_00003350	+	4	276,81,137,8467	0,1755,5369,8657	ALDB	chr10	36877803	36894511	ALDBBTAG0000000330:ALDBBTAT0000000438	+	2	276,8051	0,8657	16708	17125	97.56	XLOC_001826	--
chr10	36877931	36894927	XLOC_001826:TCONS_00003351	+	2	148,8467	0,8529	ALDB	chr10	36877803	36894511	ALDBBTAG0000000330:ALDBBTAT0000000438	+	2	276,8051	0,8657	16580	16997	97.55	XLOC_001826	--
chr10	65138019	65230808	XLOC_002819:TCONS_00005301	-	4	2841,230,71,251	0,7306,83216,92538	Koufariotis et al.	chr10	65208388	65208764	XLOC_004434	NA	NA	NA	NA	376	92790	0.41	XLOC_002819	--
chr10	65138019	65231408	XLOC_002819:TCONS_00005303	-	4	2841,255,71,851	0,7281,83216,92538	Koufariotis et al.	chr10	65208388	65208764	XLOC_004434	NA	NA	NA	NA	376	93390	0.40	XLOC_002819	--
chr10	70824923	70838559	XLOC_002863:TCONS_00005383	-	3	9633,55,188	0,12338,13448	NONCODE	chr10	70829291	70829691	NONBTAT002581.2	-	1	400	0,	400	13637	2.93	XLOC_002863	--
chr10	70824923	70838569	XLOC_002863:TCONS_00005384	-	3	9633,58,198	0,12338,13448	NONCODE	chr10	70829291	70829691	NONBTAT002581.2	-	1	400	0,	400	13647	2.93	XLOC_002863	--
chr11	816142	878724	XLOC_003112:TCONS_00005839	+	3	405,127,277	0,61408,62305	ALDB	chr11	816008	945859	ALDBBTAG0000000499:ALDBBTAT0000000671	+	3	539,62,3610	0,88405,126241	62582	62583	100.00	XLOC_003112	--
chr11	816142	878724	XLOC_003112:TCONS_00005840	+	2	405,277	0,62305	ALDB	chr11	816008	945859	ALDBBTAG0000000499:ALDBBTAT0000000671	+	3	539,62,3610	0,88405,126241	62582	62583	100.00	XLOC_003112	--
chr11	9238191	9240907	XLOC_003982:TCONS_00007505	-	4	311,679,51,310	0,640,1689,2406	Billerey et al.	chr11	9237657	9240873	XLOC_004317	-	NA	NA	NA	2682	2717	98.71	XLOC_003982	--
chr11	13419397	13423797	XLOC_003253:TCONS_00006093	+	2	1005,1008	0,3392	ALDB	chr11	13420073	13434290	ALDBBTAG0000000515:ALDBBTAT0000000694	+	2	329,1904	0,12313	3724	4401	84.62	XLOC_003253	--
chr11	13419397	13436061	XLOC_003253:TCONS_00006094	+	2	1005,3675	0,12989	ALDB	chr11	13420073	13434290	ALDBBTAG0000000515:ALDBBTAT0000000694	+	2	329,1904	0,12313	14217	16665	85.31	XLOC_003253	--
chr11	13420096	13422095	XLOC_003253:TCONS_00006096	+	1	1999	0	NONCODE	chr11	13420088	13433093	NONBTAT003125.2	+	2	314,707,	0,12298,	1999	2000	99.95	XLOC_003253	--
chr11	86584566	86588384	XLOC_003623:TCONS_00006798	+	1	3818	0	NONCODE	chr11	86585900	86586437	NONBTAT003836.2	+	2	99,202,	0,335,	537	3819	14.06	XLOC_003623	--
chr12	30960874	30962015	XLOC_005286:TCONS_00010164	-	2	7,199	0,942	ALDB	chr12	30931860	30962475	ALDBBTAG0000000952:ALDBBTAT0000001309	-	6	109,135,193,119,222,41	0,1374,5410,6585,29342,30574	1141	1142	99.91	XLOC_005286	--
chr12	52158742	52162021	XLOC_004943:TCONS_00009543	+	2	156,781	0,2498	Koufariotis et al.	chr12	52158972	52160612	XLOC_008576	NA	NA	NA	NA	1640	3280	50.00	XLOC_004943	Yes
chr12	72226754	72230515	XLOC_005406:TCONS_00010403	-	3	1243,126,269	0,2933,3492	Koufariotis et al.	chr12	72229839	72230814	XLOC_008880	NA	NA	NA	NA	676	3762	17.97	XLOC_005406	--
chr12	90882350	90890469	XLOC_005117:TCONS_00009843	+	2	160,7866	0,253	Koufariotis et al.	chr12	90888324	90888985	XLOC_009173	NA	NA	NA	NA	661	8120	8.14	XLOC_005117	Yes
chr13	14644170	14647805	XLOC_005562:TCONS_00010673	+	1	3635	0	Weikard et al.	chr13	14645920	14646411	TCONS_00014178	NA	NA	NA	NA	491	3636	13.50	XLOC_005562	--
chr13	50066240	50067850	XLOC_006453:TCONS_00012451	-	1	1610	0	Koufariotis et al.	chr13	50066217	50067957	XLOC_010436	NA	NA	NA	NA	1610	1611	99.94	XLOC_006453	--
chr13	78593061	78596960	XLOC_006175:TCONS_00011899	+	2	130,364	0,3535	NONCODE	chr13	78593056	78596964	NONBTAT005791.2	+	2	135,368,	0,3540,	3899	3900	99.97	XLOC_006175	--
chr13	78937041	78942019	XLOC_006183:TCONS_00011916	+	1	4978	0	Koufariotis et al.	chr13	78937049	78941607	XLOC_011077	NA	NA	NA	NA	4558	4979	91.54	XLOC_006183	Yes
chr14	37550144	37559741	XLOC_007088:TCONS_00013718	+	4	393,59,847,148	0,1646,6168,9449	ALDB	chr14	37555356	37560024	ALDBBTAG0000001356:ALDBBTAT0000001837	+	2	1803,431	0,4237	4385	9598	45.69	XLOC_007088	Yes
chr14	44186838	44202984	XLOC_007114:TCONS_00013759	+	3	373,829,136	0,1079,16010	Koufariotis et al.	chr14	44201764	44202056	XLOC_012078	NA	NA	NA	NA	292	16147	1.81	XLOC_007114	Yes
chr14	44186838	44270615	XLOC_007114:TCONS_00013760	+	3	373,4661,904	0,1079,82873	Koufariotis et al.	chr14	44236742	44237771	XLOC_012083	NA	NA	NA	NA	1029	83778	1.23	XLOC_007114	Yes
chr14	46632078	46645561	XLOC_007621:TCONS_00014648	-	3	2869,137,4082	0,7692,9401	Weikard et al.	chr14	46632145	46632443	TCONS_00016411	NA	NA	NA	NA	298	13484	2.21	XLOC_007621	--
chr14	46632078	46645588	XLOC_007621:TCONS_00014649	-	2	2869,5818	0,7692	Weikard et al.	chr14	46632145	46632443	TCONS_00016411	NA	NA	NA	NA	298	13511	2.21	XLOC_007621	--
chr14	70304257	70304945	XLOC_007239:TCONS_00013931	+	1	688	0	Koufariotis et al.	chr14	70304329	70304824	XLOC_012504	NA	NA	NA	NA	495	689	71.84	XLOC_007239	--
chr15	6611559	6614614	XLOC_008573:TCONS_00016296	-	2	1172,538	0,2517	ALDB	chr15	6611541	6615810	ALDBBTAG0000001619:ALDBBTAT0000002183	-	2	1190,1734	0,2535	3055	3056	99.97	XLOC_008573	--
chr15	47420298	47432720	XLOC_008128:TCONS_00015536	+	2	112,195	0,12227	ALDB	chr15	47420299	47432719	ALDBBTAG0000001567:ALDBBTAT0000002113	+	2	111,194	0,12226	12420	12423	99.98	XLOC_008128	--
chr15	48489401	48542504	XLOC_008153:TCONS_00015566	+	3	43,119,372	0,7930,52731	Koufariotis et al.	chr15	48491356	48492550	XLOC_013941	NA	NA	NA	NA	1194	53104	2.25	XLOC_008153	--
chr15	48489401	48542504	XLOC_008153:TCONS_00015567	+	3	35,90,372	0,7959,52731	Koufariotis et al.	chr15	48491356	48492550	XLOC_013941	NA	NA	NA	NA	1194	53104	2.25	XLOC_008153	--
chr15	48489402	48542504	XLOC_008153:TCONS_00015568	+	2	34,372	0,5273	Koufariotis et al.	chr15	48491356	48492550	XLOC_013941	NA	NA	NA	NA	1194	53103	2.25	XLOC_008153	--
chr15	78892615	78911625	XLOC_008428:TCONS_00016063	+	1	19010	0	Koufariotis et al.	chr15	78898900	78901609	XLOC_014412	NA	NA	NA	NA	2709	19011	14.25	XLOC_008428	--
chr15	83598356	83601103	XLOC_009173:TCONS_00017272	-	3	2022,151,72	0,2362,2675	ALDB	chr15	83599490	83600845	ALDBBTAG0000001717:ALDBBTAT0000002310	-	2	666,128	0,1227	1355	2748	49.31	XLOC_009173	--
chr16	5134017	5137436	XLOC_009259:TCONS_00017436	+	1	3419	0	NONCODE	chr16	5134017	5135432	NONBTAT028430.1	+	1	1415	0,	1415	3420	41.37	XLOC_009259	--
chr16	45168574	45173597	XLOC_010002:TCONS_00018920	-	4	2945,116,69,29	0,3069,4480,4994	ALDB	chr16	45170386	45175982	ALDBBTAG0000001860:ALDBBTAT0000002500	-	4	1373,70,60,76	0,2667,4618,5520	3211	5024	63.91	XLOC_010002	Yes
chr16	45168574	45175800	XLOC_010002:TCONS_00018922	-	6	2945,116,69,201,59,278	0,3069,4480,4793,6431,6948	ALDB	chr16	45170386	45175982	ALDBBTAG0000001860:ALDBBTAT0000002500	-	4	1373,70,60,76	0,2667,4618,5520	5414	7227	74.91	XLOC_010002	Yes
chr16	45417579	45466180	XLOC_010004:TCONS_00018928	-	2	9213,305	0,48296	NONCODE	chr16	45457444	45458903	NONBTAT007906.2	-	2	701,121,	0,1338,	1459	48602	3.00	XLOC_010004	--
chr16	47372156	47438277	XLOC_010031:TCONS_00018958	-	4	284,119,70,23	0,50186,55127,66098	Billerey et al.	chr16	47357100	47446873	XLOC_010767	-	NA	NA	NA	66121	66122	100.00	XLOC_010031	--
chr16	47967555	47970161	XLOC_009452:TCONS_00017816	+	1	2606	0	NONCODE	chr16	47969953	47970158	NONBTAT007934.2	+	1	205	0,	205	2607	7.86	XLOC_009452	--
chr16	49313632	49316072	XLOC_009458:TCONS_00017836	+	1	2440	0	ALDB	chr16	49313798	49314845	ALDBBTAG0000001769:ALDBBTAT0000002389	+	2	363,675	0,372	1047	2441	42.89	XLOC_009458	--
chr16	55563087	55564310	XLOC_009539:TCONS_00018028	+	2	200,94	0,1129	Koufariotis et al.	chr16	55563762	55564370	XLOC_015826	NA	NA	NA	NA	548	1224	44.77	XLOC_009539	--
chr16	74009706	74030234	XLOC_009683:TCONS_00018305	+	5	199,132,128,72,1386	0,510,981,13751,19142	Billerey et al.	chr16	74009722	74030171	XLOC_010538	+	NA	NA	NA	20449	20529	99.61	XLOC_009683	--
chr16	74009723	74022889	XLOC_009683:TCONS_00018306	+	3	625,128,393	0,964,12773	Billerey et al.	chr16	74009722	74030171	XLOC_010538	+	NA	NA	NA	13166	13167	99.99	XLOC_009683	--
chr17	5001933	5018977	XLOC_010343:TCONS_00019582	+	3	15,61,2556	0,1963,14488	NONCODE	chr17	5018274	5018979	NONBTAT008326.2	+	1	705	0,	703	17045	4.12	XLOC_010343	--
chr17	30494994	30495668	XLOC_010438:TCONS_00019758	+	1	674	0	Weikard et al.	chr17	30494929	30495773	TCONS_00023894	NA	NA	NA	NA	674	675	99.85	XLOC_010438	--
chr17	54576340	54581366	XLOC_011075:TCONS_00021066	-	3	386,50,131	0,2030,4895	Billerey et al.	chr17	54567399	54581376	XLOC_011898	-	NA	NA	NA	5026	5027	99.98	XLOC_011075	--
chr17	71962217	71973790	XLOC_010744:TCONS_00020392	+	3	3055,653,5040	0,4227,6533	ALDB	chr17	71962799	71972909	ALDBBTAG0000002026:ALDBBTAT0000002728	+	3	2473,653,4159	0,3645,5951	10110	11574	87.35	XLOC_010744	--
chr17	71962217	71973790	XLOC_010744:TCONS_00020393	+	3	3055,630,5040	0,4161,6533	ALDB	chr17	71962799	71972909	ALDBBTAG0000002026:ALDBBTAT0000002728	+	3	2473,653,4159	0,3645,5951	10110	11574	87.35	XLOC_010744	--
chr17	71962217	71973790	XLOC_010744:TCONS_00020394	+	2	3055,7346	0,4227	ALDB	chr17	71962799	71972909	ALDBBTAG0000002026:ALDBBTAT0000002728	+	3	2473,653,4159	0,3645,5951	10110	11574	87.35	XLOC_010744	--
chr17	71962265	71973790	XLOC_010744:TCONS_00020395	+	2	3007,7412	0,4113	ALDB	chr17	71962799	71972909	ALDBBTAG0000002026:ALDBBTAT0000002728	+	3	2473,653,4159	0,3645,5951	10110	11526	87.71	XLOC_010744	--
chr17	71962325	71973790	XLOC_010744:TCONS_00020396	+	3	2947,719,5040	0,4053,6425	ALDB	chr17	71962799	71972909	ALDBBTAG0000002026:ALDBBTAT0000002728	+	3	2473,653,4159	0,3645,5951	10110	11466	88.17	XLOC_010744	--
chr18	6535882	6536723	XLOC_012297:TCONS_00023949	-	1	841	0	Koufariotis et al.	chr18	6535791	6538199	XLOC_017896	NA	NA	NA	NA	841	842	99.88	XLOC_012297	Yes
chr18	6536775	6537355	XLOC_012298:TCONS_00023950	-	1	580	0	Koufariotis et al.	chr18	6535791	6538199	XLOC_017896	NA	NA	NA	NA	580	581	99.83	XLOC_012298	Yes
chr18	8056354	8061346	XLOC_012312:TCONS_00023976	-	3	888,88,376	0,1299,4616	ALDB	chr18	8056104	8061054	ALDBBTAG0000002270:ALDBBTAT0000003066	-	3	1138,120,85	0,1548,4865	4700	4993	94.13	XLOC_012312	--
chr18	8056354	8061429	XLOC_012312:TCONS_00023977	-	3	888,119,459	0,1299,4616	ALDB	chr18	8056104	8061054	ALDBBTAG0000002270:ALDBBTAT0000003066	-	3	1138,120,85	0,1548,4865	4700	5076	92.59	XLOC_012312	--
chr18	32382099	32382870	XLOC_012462:TCONS_00024285	-	1	771	0	NONCODE	chr18	32382093	32386347	NONBTAT028727.1	-	2	796,189,	0,4065,	771	772	99.87	XLOC_012462	--
chr18	36796473	36797456	XLOC_011636:TCONS_00022324	+	1	983	0	NONCODE	chr18	36796358	36797130	NONBTAT009275.2	+	1	772	0,	657	984	66.77	XLOC_011636	--
chr19	18029824	18031157	XLOC_013161:TCONS_00025801	+	1	1333	0	NONCODE	chr19	18029825	18031946	NONBTAT028892.1	+	1	2121	0,	1332	1334	99.85	XLOC_013161	--
chr19	39687583	39688791	XLOC_014428:TCONS_00028519	-	1	1208	0	NONCODE	chr19	39687812	39688152	NONBTAT010187.2	-	1	340	0,	340	1209	28.12	XLOC_014428	--
chr19	39991210	39995081	XLOC_014435:TCONS_00028532	-	2	1610,1945	0,1926	NONCODE	chr19	39992412	39993167	NONBTAT010191.2	-	2	335,211,	0,544,	755	3872	19.50	XLOC_014435	--
chr19	61942316	61945611	XLOC_014845:TCONS_00029403	-	3	405,98,528	0,733,2767	ALDB	chr19	61943039	61945305	ALDBBTAG0000002573:ALDBBTAT0000003434	-	2	108,222	0,2044	2266	3296	68.75	XLOC_014845	--
chr19	61944555	61945447	XLOC_014845:TCONS_00029404	-	1	892	0	ALDB	chr19	61943039	61945305	ALDBBTAG0000002573:ALDBBTAT0000003434	-	2	108,222	0,2044	750	893	83.99	XLOC_014845	--
chr2	119123862	119130360	XLOC_015377:TCONS_00030461	+	3	419,124,1534	0,2064,4964	NONCODE	chr2	119124560	119124901	NONBTAT011814.2	+	1	341	0,	341	6499	5.25	XLOC_015377	Yes
chr2	125188844	125189424	XLOC_016170:TCONS_00032049	-	1	580	0	NONCODE	chr2	125132233	125192976	NONBTAT011899.2	-	3	467,165,86,	0,56210,60657,	580	581	99.83	XLOC_016170	--
chr2	125190595	125191308	XLOC_016171:TCONS_00032050	-	1	713	0	NONCODE	chr2	125132233	125192976	NONBTAT011899.2	-	3	467,165,86,	0,56210,60657,	713	714	99.86	XLOC_016171	--
chr20	4920401	4941905	XLOC_016367:TCONS_00032426	+	5	137,134,170,101,4134	0,3494,16538,16859,17370	ALDB	chr20	4919931	4924025	ALDBBTAG0000002851:ALDBBTAT0000003805	+	2	607,13	0,3964	3624	21505	16.85	XLOC_016367	--
chr20	28682007	28697744	XLOC_016489:TCONS_00032622	+	3	784,90,477	0,14871,15260	Weikard et al.	chr20	28681127	28682335	TCONS_00036358	NA	NA	NA	NA	328	15738	2.08	XLOC_016489	--
chr21	14501204	14503382	XLOC_017605:TCONS_00034651	-	1	2178	0	ALDB	chr21	14500111	14505269	ALDBBTAG0000003135:ALDBBTAT0000004191	-	3	3346,134,464	0,4219,4694	2178	2179	99.95	XLOC_017605	--
chr21	14512882	14513630	XLOC_017606:TCONS_00034652	-	1	748	0	NONCODE	chr21	14507807	14520562	NONBTAT012808.2	-	5	66,75,81,67,310,	0,4896,10832,11470,12445,	748	749	99.87	XLOC_017606	--
chr21	14516050	14517154	XLOC_017607:TCONS_00034653	-	1	1104	0	NONCODE	chr21	14507807	14520562	NONBTAT012808.2	-	5	66,75,81,67,310,	0,4896,10832,11470,12445,	1104	1105	99.91	XLOC_017607	--
chr21	21828682	21830430	XLOC_017062:TCONS_00033657	+	1	1748	0	Koufariotis et al.	chr21	21829681	21830321	XLOC_025897	NA	NA	NA	NA	640	1749	36.59	XLOC_017062	--
chr21	63174864	63200254	XLOC_017339:TCONS_00034215	+	3	731,316,1851	0,21490,23539	Koufariotis et al.	chr21	63177918	63178569	XLOC_026601	NA	NA	NA	NA	651	25391	2.56	XLOC_017339	--
chr21	63174864	63200254	XLOC_017339:TCONS_00034216	+	2	731,1851	0,23539	Koufariotis et al.	chr21	63177918	63178569	XLOC_026601	NA	NA	NA	NA	651	25391	2.56	XLOC_017339	--
chr21	63177148	63178871	XLOC_017341:TCONS_00034221	+	1	1723	0	Koufariotis et al.	chr21	63177918	63178569	XLOC_026601	NA	NA	NA	NA	651	1724	37.76	XLOC_017341	--
chr21	69586668	69587592	XLOC_017951:TCONS_00035359	-	1	924	0	Koufariotis et al.	chr21	69586831	69587523	XLOC_026772	NA	NA	NA	NA	692	925	74.81	XLOC_017951	--
chr22	48290261	48291930	XLOC_018659:TCONS_00036851	-	3	22,231,94	0,648,1575	ALDB	chr22	48290410	48292015	ALDBBTAG0000003354:ALDBBTAT0000004494	-	2	730,179	0,1426	1520	1670	91.02	XLOC_018659	--
chr22	52638948	52644414	XLOC_018756:TCONS_00037129	-	2	2917,2465	0,3001	Koufariotis et al.	chr22	52639031	52644425	XLOC_026981	NA	NA	NA	NA	5383	5467	98.46	XLOC_018756	--
chr22	54096023	54100732	XLOC_018792:TCONS_00037203	-	2	53,15	0,4559	ALDB	chr22	54096034	54102303	ALDBBTAG0000003366:ALDBBTAT0000004508	-	2	42,1721	0,4548	4698	4710	99.75	XLOC_018792	--
chr23	11055930	11058491	XLOC_018958:TCONS_00037566	+	1	2561	0	Weikard et al.	chr23	11055931	11057436	TCONS_00042723	NA	NA	NA	NA	1505	2562	58.74	XLOC_018958	Yes
chr23	28273397	28276262	XLOC_019142:TCONS_00037982	+	1	2865	0	Billerey et al.	chr23	28274118	28313089	XLOC_021303	+	NA	NA	NA	2144	2866	74.81	XLOC_019142	--
chr23	45287709	45295516	XLOC_019349:TCONS_00038315	+	4	412,129,105,183	0,1666,5572,7624	NONCODE	chr23	45287749	45303615	NONBTAT014709.2	+	3	372,129,292,	0,1626,15574,	7767	7808	99.47	XLOC_019349	--
chr23	45287740	45303610	XLOC_019349:TCONS_00038316	+	6	381,129,105,178,46,287	0,1635,5541,13788,14924,15583	NONCODE	chr23	45287749	45303615	NONBTAT014709.2	+	3	372,129,292,	0,1626,15574,	15861	15871	99.94	XLOC_019349	--
chr24	2666566	2674475	XLOC_019983:TCONS_00039539	+	5	109,163,107,54,3372	0,252,2878,3486,4537	ALDB	chr24	2666565	2674335	ALDBBTAG0000003557:ALDBBTAT0000004766	+	6	416,107,54,106,237,766	0,2879,3487,4538,6525,7004	7769	7910	98.22	XLOC_019983	--
chr24	49703062	49705409	XLOC_020174:TCONS_00039897	+	1	2347	0	NONCODE	chr24	49705011	49705440	NONBTAT015230.2	+	1	429	0,	398	2348	16.95	XLOC_020174	--
chr24	61444649	61447837	XLOC_020243:TCONS_00040017	+	1	3188	0	NONCODE	chr24	61445544	61445787	NONBTAT015346.2	+	1	243	0,	243	3189	7.62	XLOC_020243	Yes
chr25	2312072	2314657	XLOC_020624:TCONS_00040804	+	5	958,75,61,146,177	0,1108,1323,2068,2408	ALDB	chr25	2312396	2319594	ALDBBTAG0000003749:ALDBBTAT0000005024	+	4	634,61,146,4329	0,999,1744,2869	2261	2586	87.43	XLOC_020624	--
chr25	2312072	2314657	XLOC_020624:TCONS_00040805	+	5	958,72,61,146,177	0,1111,1323,2068,2408	ALDB	chr25	2312396	2319594	ALDBBTAG0000003749:ALDBBTAT0000005024	+	4	634,61,146,4329	0,999,1744,2869	2261	2586	87.43	XLOC_020624	--
chr25	2312072	2314657	XLOC_020624:TCONS_00040806	+	4	958,61,146,177	0,1323,2068,2408	ALDB	chr25	2312396	2319594	ALDBBTAG0000003749:ALDBBTAT0000005024	+	4	634,61,146,4329	0,999,1744,2869	2261	2586	87.43	XLOC_020624	--
chr25	32361771	32362939	XLOC_020898:TCONS_00041428	+	2	575,487	0,681	ALDB	chr25	32361779	32363228	ALDBBTAG0000003784:ALDBBTAT0000005065	+	2	567,776	0,673	1160	1169	99.23	XLOC_020898	--
chr25	32455269	32464921	XLOC_020900:TCONS_00041430	+	2	1,22	0,9432	NONCODE	chr25	32376444	32467714	NONBTAT015717.2	+	7	386,202,777,508,86,49,120,	0,7909,15276,83308,90855,91079,91150,	9652	9653	99.99	XLOC_020900	--
chr25	42215555	42221662	XLOC_021603:TCONS_00042937	-	1	6107	0	Weikard et al.	chr25	42217036	42220905	TCONS_00046883	NA	NA	NA	NA	3869	6108	63.34	XLOC_021603	--
chr25	42757500	42758890	XLOC_021063:TCONS_00041805	+	2	71,1018	0,372	ALDB	chr25	42757546	42758572	ALDBBTAG0000003822:ALDBBTAT0000005108	+	2	131,701	0,325	1026	1391	73.76	XLOC_021063	--
chr26	8835774	8836471	XLOC_021995:TCONS_00043715	-	1	697	0	Billerey et al.	chr26	8830155	8961625	XLOC_024403	-	NA	NA	NA	697	698	99.86	XLOC_021995	--
chr26	40195085	40201254	XLOC_021892:TCONS_00043532	+	2	278,76	0,6093	ALDB	chr26	40194427	40235185	ALDBBTAG0000003934:ALDBBTAT0000005262	+	3	496,81,197	0,25097,40561	6169	6170	99.98	XLOC_021892	--
chr26	49697051	49723171	XLOC_022258:TCONS_00044273	-	4	533,63,174,442	0,10505,10659,25678	Billerey et al.	chr26	49696988	49722830	XLOC_024601	-	NA	NA	NA	25779	26121	98.69	XLOC_022258	--
chr27	25067540	25091059	XLOC_022398:TCONS_00044483	+	3	88,242,3517	0,7766,20002	ALDB	chr27	25075470	25088092	ALDBBTAG0000004057:ALDBBTAT0000005423	+	3	78,141,490	0,11613,12132	12622	23520	53.66	XLOC_022398	--
chr27	25070181	25091059	XLOC_022398:TCONS_00044484	+	3	24,242,3517	0,5125,17361	ALDB	chr27	25075470	25088092	ALDBBTAG0000004057:ALDBBTAT0000005423	+	3	78,141,490	0,11613,12132	12622	20879	60.45	XLOC_022398	--
chr27	25074633	25091059	XLOC_022398:TCONS_00044485	+	3	580,242,3517	0,673,12909	ALDB	chr27	25075470	25088092	ALDBBTAG0000004057:ALDBBTAT0000005423	+	3	78,141,490	0,11613,12132	12622	16427	76.84	XLOC_022398	--
chr27	25074633	25091059	XLOC_022398:TCONS_00044486	+	3	268,242,3517	0,673,12909	ALDB	chr27	25075470	25088092	ALDBBTAG0000004057:ALDBBTAT0000005423	+	3	78,141,490	0,11613,12132	12622	16427	76.84	XLOC_022398	--
chr27	25074918	25091059	XLOC_022398:TCONS_00044487	+	5	28,242,97,140,3456	0,388,11358,12166,12685	ALDB	chr27	25075470	25088092	ALDBBTAG0000004057:ALDBBTAT0000005423	+	3	78,141,490	0,11613,12132	12622	16142	78.19	XLOC_022398	--
chr27	25075163	25091059	XLOC_022398:TCONS_00044488	+	5	50,242,97,140,3456	0,143,11113,11921,12440	ALDB	chr27	25075470	25088092	ALDBBTAG0000004057:ALDBBTAT0000005423	+	3	78,141,490	0,11613,12132	12622	15897	79.40	XLOC_022398	--
chr27	25086892	25091059	XLOC_022398:TCONS_00044493	+	2	332,3517	0,65	ALDB	chr27	25075470	25088092	ALDBBTAG0000004057:ALDBBTAT0000005423	+	3	78,141,490	0,11613,12132	1200	4168	28.79	XLOC_022398	--
chr27	37049460	37054884	XLOC_022690:TCONS_00044976	-	1	5424	0	Billerey et al.	chr27	36936929	37054693	XLOC_025131	-	NA	NA	NA	5233	5425	96.46	XLOC_022690	--
chr28	25185871	25190591	XLOC_023219:TCONS_00045934	-	2	261,215	0,4505	Weikard et al.	chr28	25073148	25199896	TCONS_00049905	NA	NA	NA	NA	4720	4721	99.98	XLOC_023219	--
chr28	25185871	25190591	XLOC_023219:TCONS_00045935	-	3	261,66,235	0,1240,4485	Weikard et al.	chr28	25073148	25199896	TCONS_00049905	NA	NA	NA	NA	4720	4721	99.98	XLOC_023219	--
chr28	25185871	25190600	XLOC_023219:TCONS_00045936	-	2	261,244	0,4485	Weikard et al.	chr28	25073148	25199896	TCONS_00049905	NA	NA	NA	NA	4729	4730	99.98	XLOC_023219	--
chr28	25186209	25190579	XLOC_023219:TCONS_00045937	-	2	968,223	0,4147	Weikard et al.	chr28	25073148	25199896	TCONS_00049905	NA	NA	NA	NA	4370	4371	99.98	XLOC_023219	--
chr29	9591655	9598348	XLOC_023420:TCONS_00046338	+	1	6693	0	Weikard et al.	chr29	9589088	9594104	TCONS_00052147	NA	NA	NA	NA	2449	6694	36.59	XLOC_023420	--
chr29	41268100	41271210	XLOC_024068:TCONS_00047546	-	2	1658,447	0,2663	ALDB	chr29	41268158	41271093	ALDBBTAG0000004373:ALDBBTAT0000005847	-	2	1782,33	0,2605	2935	3111	94.34	XLOC_024068	--
chr29	41514077	41557519	XLOC_024070:TCONS_00047549	-	2	322,163	0,43279	Billerey et al.	chr29	41514116	41557443	XLOC_026549	-	NA	NA	NA	43327	43443	99.73	XLOC_024070	--
chr29	44336016	44340626	XLOC_023671:TCONS_00046812	+	2	2961,5	0,4605	Weikard et al.	chr29	44337490	44344958	TCONS_00050996	NA	NA	NA	NA	3136	4611	68.01	XLOC_023671	--
chr29	44337003	44346490	XLOC_023671:TCONS_00046813	+	3	2104,101,3912	0,5372,5575	Weikard et al.	chr29	44337490	44344958	TCONS_00050996	NA	NA	NA	NA	7468	9488	78.71	XLOC_023671	--
chr29	44337470	44346490	XLOC_023671:TCONS_00046814	+	3	1378,233,3246	0,1463,5774	Weikard et al.	chr29	44337490	44344958	TCONS_00050996	NA	NA	NA	NA	7468	9021	82.78	XLOC_023671	--
chr29	44340801	44341711	XLOC_023672:TCONS_00046815	+	1	910	0	NONCODE	chr29	44337490	44344758	NONBTAT030135.1	+	2	5808,117,	0,7151,	910	911	99.89	XLOC_023672	--
chr29	44341770	44346490	XLOC_023671:TCONS_00046816	+	1	4720	0	NONCODE	chr29	44337490	44344758	NONBTAT030135.1	+	2	5808,117,	0,7151,	2988	4721	63.29	XLOC_023671	--
chr29	44341885	44346490	XLOC_023671:TCONS_00046817	+	3	142,764,3260	0,490,1345	NONCODE	chr29	44337490	44344758	NONBTAT030135.1	+	2	5808,117,	0,7151,	2873	4606	62.38	XLOC_023671	--
chr29	44341911	44346490	XLOC_023671:TCONS_00046818	+	3	116,1610,1849	0,464,2730	NONCODE	chr29	44337490	44344758	NONBTAT030135.1	+	2	5808,117,	0,7151,	2847	4580	62.16	XLOC_023671	--
chr29	45796501	45801392	XLOC_024172:TCONS_00047836	-	2	367,2663	0,2228	NONCODE	chr29	45799133	45799525	NONBTAT017696.2	-	1	392	0,	392	4892	8.01	XLOC_024172	--
chr3	11516209	11521628	XLOC_025399:TCONS_00050242	-	3	1828,91,213	0,1984,5206	NONCODE	chr3	11517107	11517717	NONBTAT017867.2	-	1	610	0,	610	5420	11.25	XLOC_025399	--
chr3	11516209	11521628	XLOC_025399:TCONS_00050243	-	3	1828,91,231	0,1984,5188	NONCODE	chr3	11517107	11517717	NONBTAT017867.2	-	1	610	0,	610	5420	11.25	XLOC_025399	--
chr3	16505082	16505643	XLOC_025495:TCONS_00050424	-	1	561	0	NONCODE	chr3	16503990	16507247	NONBTAT017945.2	-	6	619,108,179,111,109,61,	0,975,1653,2108,2774,3196,	561	562	99.82	XLOC_025495	--
chr3	25970679	25973290	XLOC_024640:TCONS_00048734	+	1	2611	0	Weikard et al.	chr3	25973137	25973811	TCONS_00056406	NA	NA	NA	NA	153	2612	5.86	XLOC_024640	--
chr3	49059282	49110038	XLOC_025760:TCONS_00050962	-	4	203,184,84,230	0,2551,26605,50526	ALDB	chr3	49059285	49072156	ALDBBTAG0000004600:ALDBBTAT0000006140	-	3	200,184,63	0,2548,12808	12871	50757	25.36	XLOC_025760	--
chr3	79232075	79257963	XLOC_025903:TCONS_00051237	-	6	1486,3095,81,108,215,263	0,4011,15571,19078,24557,25625	NONCODE	chr3	79233345	79257930	NONBTAT018699.2	-	5	216,138,108,215,230,	0,14125,17808,23287,24355,	24585	25889	94.96	XLOC_025903	--
chr3	79235507	79257953	XLOC_025903:TCONS_00051239	-	5	3674,257,108,215,253	0,11963,15646,21125,22193	NONCODE	chr3	79233345	79257930	NONBTAT018699.2	-	5	216,138,108,215,230,	0,14125,17808,23287,24355,	22423	22447	99.89	XLOC_025903	--
chr3	79235507	79258023	XLOC_025903:TCONS_00051240	-	6	3674,81,108,51,215,323	0,12139,15646,17124,21125,22193	NONCODE	chr3	79233345	79257930	NONBTAT018699.2	-	5	216,138,108,215,230,	0,14125,17808,23287,24355,	22423	22517	99.58	XLOC_025903	--
chr3	79235507	79258164	XLOC_025903:TCONS_00051241	-	5	3674,81,108,215,464	0,12139,15646,21125,22193	NONCODE	chr3	79233345	79257930	NONBTAT018699.2	-	5	216,138,108,215,230,	0,14125,17808,23287,24355,	22423	22658	98.96	XLOC_025903	--
chr3	79250534	79257926	XLOC_025903:TCONS_00051243	-	4	69,108,215,226	0,619,6098,7166	NONCODE	chr3	79233345	79257930	NONBTAT018699.2	-	5	216,138,108,215,230,	0,14125,17808,23287,24355,	7392	7393	99.99	XLOC_025903	--
chr3	92919017	92928950	XLOC_024951:TCONS_00049381	+	5	19,164,81,88,62	0,1233,5048,5398,9871	Billerey et al.	chr3	92906109	92950237	XLOC_027496	+	NA	NA	NA	9933	9934	99.99	XLOC_024951	--
chr3	104622096	104623022	XLOC_025053:TCONS_00049612	+	1	926	0	Weikard et al.	chr3	104622098	104623020	TCONS_00056779	NA	NA	NA	NA	922	927	99.46	XLOC_025053	--
chr3	118172856	118180121	XLOC_026183:TCONS_00051770	-	3	4059,204,590	0,4840,6675	ALDB	chr3	118172694	118180664	ALDBBTAG0000004671:ALDBBTAT0000006238	-	3	4221,204,1133	0,5002,6837	7265	7266	99.99	XLOC_026183	--
chr4	46468501	46474109	XLOC_027060:TCONS_00053299	-	1	5608	0	NONCODE	chr4	46471676	46472160	NONBTAT019553.2	-	1	484	0,	484	5609	8.63	XLOC_027060	--
chr4	119468275	119469670	XLOC_026901:TCONS_00052995	+	1	1395	0	Weikard et al.	chr4	119468332	119469229	TCONS_00059432	NA	NA	NA	NA	897	1396	64.26	XLOC_026901	--
chr5	1379395	1401517	XLOC_027520:TCONS_00054086	+	3	49,89,9808	0,9461,12314	NONCODE	chr5	1393444	1394019	NONBTAT020458.2	+	1	575	0,	575	22123	2.60	XLOC_027520	--
chr5	1388942	1401517	XLOC_027520:TCONS_00054089	+	2	3,9813	0,2762	NONCODE	chr5	1393444	1394019	NONBTAT020458.2	+	1	575	0,	575	12576	4.57	XLOC_027520	--
chr5	46754166	46767013	XLOC_027805:TCONS_00054650	+	2	87,7	0,12147	NONCODE	chr5	46754167	46767073	NONBTAT020931.2	+	3	86,270,265,	0,12146,12641,	12846	12848	99.98	XLOC_027805	--
chr5	46754185	46767013	XLOC_027805:TCONS_00054651	+	3	68,73,700	0,3457,12128	NONCODE	chr5	46754167	46767073	NONBTAT020931.2	+	3	86,270,265,	0,12146,12641,	12828	12829	99.99	XLOC_027805	--
chr5	46754190	46767013	XLOC_027805:TCONS_00054652	+	2	55,7	0,12123	NONCODE	chr5	46754167	46767073	NONBTAT020931.2	+	3	86,270,265,	0,12146,12641,	12823	12824	99.99	XLOC_027805	--
chr5	49342991	49346031	XLOC_028725:TCONS_00056488	-	1	3040	0	NONCODE	chr5	49344603	49344854	NONBTAT020964.2	-	1	251	0,	251	3041	8.25	XLOC_028725	Yes
chr5	64821383	64824297	XLOC_027951:TCONS_00054953	+	3	239,138,1146	0,972,1768	NONCODE	chr5	64821306	64823616	NONBTAT021126.2	+	3	70,138,465,	0,1049,1845,	2233	2915	76.60	XLOC_027951	--
chr5	69584092	69584696	XLOC_028902:TCONS_00056807	-	1	604	0	Koufariotis et al.	chr5	69583992	69585016	XLOC_042380	NA	NA	NA	NA	604	605	99.83	XLOC_028902	--
chr5	74818678	74826264	XLOC_028923:TCONS_00056854	-	3	317,40,77	0,498,7509	ALDB	chr5	74816224	74826257	ALDBBTAG0000005115:ALDBBTAT0000006813	-	4	852,107,84,70	0,2663,2952,9963	7579	7587	99.89	XLOC_028923	--
chr5	112176316	112187198	XLOC_028334:TCONS_00055712	+	1	10882	0	NONCODE	chr5	112177494	112177781	NONBTAT021619.2	+	1	287	0,	287	10883	2.64	XLOC_028334	Yes
chr5	120975701	120977708	XLOC_028445:TCONS_00055956	+	1	2007	0	Koufariotis et al.	chr5	120975702	120978804	XLOC_043322	NA	NA	NA	NA	2006	2008	99.90	XLOC_028445	Yes
chr5	120975702	120977708	XLOC_028445:TCONS_00055957	+	2	343,605	0,1401	Koufariotis et al.	chr5	120975702	120978804	XLOC_043322	NA	NA	NA	NA	2006	2007	99.95	XLOC_028445	Yes
chr6	23336874	23340960	XLOC_030008:TCONS_00058864	-	1	4086	0	ALDB	chr6	23339659	23346993	ALDBBTAG0000005311:ALDBBTAT0000007066	-	2	1461,5103	0,2231	1301	4087	31.83	XLOC_030008	--
chr6	23336874	23342737	XLOC_030008:TCONS_00058865	-	3	2307,155,847	0,4091,5016	ALDB	chr6	23339659	23346993	ALDBBTAG0000005311:ALDBBTAT0000007066	-	2	1461,5103	0,2231	3078	5864	52.49	XLOC_030008	--
chr6	61205319	61206223	XLOC_030114:TCONS_00059080	-	1	904	0	ALDB	chr6	61142410	61210938	ALDBBTAG0000005345:ALDBBTAT0000007113	-	2	86,353	0,68175	904	905	99.89	XLOC_030114	--
chr6	61207160	61207782	XLOC_030116:TCONS_00059082	-	1	622	0	ALDB	chr6	61142410	61210938	ALDBBTAG0000005345:ALDBBTAT0000007113	-	2	86,353	0,68175	622	623	99.84	XLOC_030116	--
chr6	61209219	61209967	XLOC_030119:TCONS_00059085	-	1	748	0	ALDB	chr6	61142410	61210938	ALDBBTAG0000005345:ALDBBTAT0000007113	-	2	86,353	0,68175	748	749	99.87	XLOC_030119	--
chr6	87965434	87976404	XLOC_030233:TCONS_00059286	-	2	2106,341	0,10629	NONCODE	chr6	87961450	87976261	NONBTAT030944.1	-	2	1512,198,	0,14613,	10827	10971	98.69	XLOC_030233	--
chr6	99490266	99498463	XLOC_030304:TCONS_00059422	-	5	1266,75,88,156,552	0,2282,6909,7356,7645	NONCODE	chr6	99491550	99492343	NONBTAT022658.2	-	1	793	0,	793	8198	9.67	XLOC_030304	--
chr7	45153323	45154929	XLOC_031072:TCONS_00060969	+	1	1606	0	NONCODE	chr7	45154032	45154330	NONBTAT023235.2	+	2	206,85,	0,213,	298	1607	18.54	XLOC_031072	Yes
chr7	45801582	45809548	XLOC_031100:TCONS_00061033	+	2	557,1364	0,6602	Weikard et al.	chr7	45806060	45807827	TCONS_00068695	NA	NA	NA	NA	1767	7967	22.18	XLOC_031100	--
chr7	67695238	67696866	XLOC_031332:TCONS_00061439	+	1	1628	0	NONCODE	chr7	67693239	67696868	NONBTAT023530.2	+	2	82,227,	0,3402,	1628	1629	99.94	XLOC_031332	--
chr7	70768161	70789563	XLOC_032273:TCONS_00063310	-	2	11168,1942	0,1946	Weikard et al.	chr7	70775000	70777073	TCONS_00069792	NA	NA	NA	NA	2073	21403	9.69	XLOC_032273	--
chr8	22407229	22407810	XLOC_033138:TCONS_00064916	-	1	581	0	Weikard et al.	chr8	22407416	22407804	TCONS_00072190	NA	NA	NA	NA	388	582	66.67	XLOC_033138	--
chr8	67403680	67436357	XLOC_033372:TCONS_00065330	-	3	128,57,130	0,30993,32547	NONCODE	chr8	67411768	67412527	NONBTAT024595.2	-	2	139,309,	0,450,	759	32678	2.32	XLOC_033372	--
chr8	83356125	83392744	XLOC_033491:TCONS_00065576	-	3	29,68,221	0,24173,36398	ALDB	chr8	83278805	83392760	ALDBBTAG0000005799:ALDBBTAT0000007726	-	5	31,81,80,68,237	0,1761,22125,101493,113718	36619	36620	100.00	XLOC_033491	--
chr8	96884160	96893578	XLOC_032951:TCONS_00064604	+	1	9418	0	NONCODE	chr8	96891840	96893588	NONBTAT024862.2	+	1	1748	0,	1738	9419	18.45	XLOC_032951	--
chr9	103293126	103294648	XLOC_034188:TCONS_00066792	+	2	637,39	0,1132	Koufariotis et al.	chr9	103293103	103294634	XLOC_050072	NA	NA	NA	NA	1508	1523	99.02	XLOC_034188	--
chrX	82260992	82262754	XLOC_035278:TCONS_00068631	+	1	1762	0	NONCODE	chrX	82261155	82294353	NONBTAT026662.2	+	6	1613,2848,7583,7,38,20161,	0,1827,4775,12977,12992,13037,	1599	1763	90.70	XLOC_035278	--
chrX	82260992	82294943	XLOC_035278:TCONS_00068632	+	6	977,90,137,210,131,7694	0,18645,20210,21806,25082,26257	NONCODE	chrX	82261155	82294467	NONBTAT026661.2	+	9	1613,2848,4590,2506,90,137,142,131,7218,	0,1827,4775,14572,18482,20047,21711,24919,26094,	33312	33952	98.11	XLOC_035278	--
chrX	82265928	82294943	XLOC_035278:TCONS_00068635	+	6	12305,90,137,142,131,7694	0,13709,15274,16938,20146,21321	NONCODE	chrX	82261155	82294467	NONBTAT026661.2	+	9	1613,2848,4590,2506,90,137,142,131,7218,	0,1827,4775,14572,18482,20047,21711,24919,26094,	28539	29016	98.36	XLOC_035278	--
chrX	82265928	82294943	XLOC_035278:TCONS_00068636	+	6	12305,90,137,210,131,7694	0,13709,15274,16870,20146,21321	NONCODE	chrX	82261155	82294467	NONBTAT026661.2	+	9	1613,2848,4590,2506,90,137,142,131,7218,	0,1827,4775,14572,18482,20047,21711,24919,26094,	28539	29016	98.36	XLOC_035278	--
chrX	82265955	82294943	XLOC_035278:TCONS_00068637	+	7	1367,7686,90,137,210,131,7694	0,4592,13682,15247,16843,20119,21294	NONCODE	chrX	82261155	82294467	NONBTAT026661.2	+	9	1613,2848,4590,2506,90,137,142,131,7218,	0,1827,4775,14572,18482,20047,21711,24919,26094,	28512	28989	98.35	XLOC_035278	--
chrX	82265959	82294943	XLOC_035278:TCONS_00068638	+	7	90,10906,90,137,210,131,7694	0,1368,13678,15243,16839,20115,21290	NONCODE	chrX	82261155	82294467	NONBTAT026661.2	+	9	1613,2848,4590,2506,90,137,142,131,7218,	0,1827,4775,14572,18482,20047,21711,24919,26094,	28508	28985	98.35	XLOC_035278	--
chrX	103509315	103516104	XLOC_035424:TCONS_00068941	+	2	698,5953	0,836	Koufariotis et al.	chrX	103510439	103510863	XLOC_053912	NA	NA	NA	NA	424	6790	6.24	XLOC_035424	--
chrX	130317194	130319257	XLOC_035520:TCONS_00069087	+	2	1599,394	0,1669	NONCODE	chrX	130318059	130319312	NONBTAT027006.2	+	1	1253	0,	1198	2064	58.04	XLOC_035520	--

## Sheet: All_overlap_for_a_transcript
Chromosome	chromStart	chromEnd	Name of candidate LncRNA	Strand	blockCount	blockSizes	blockStarts	Source	Chromosome	chromStart	chromEnd	Name	Strand	blockCount	blockSizes	blockStarts	Degree of overlap	Transcript length	Percentage overlap
chr1	65240461	65254535	XLOC_000948:TCONS_00001717	-	1	14074	0	NONCODE	chr1	65241116	65241784	NONBTAT000584.2	-	2	93,389,	0,279,	668	14075	4.75
chr1	65240461	65254535	XLOC_000948:TCONS_00001717	-	1	14074	0	NONCODE	chr1	65240441	65241776	NONBTAT000579.2	-	3	110,643,201,	0,291,1134,	1315	14075	9.34
chr1	65240461	65254535	XLOC_000948:TCONS_00001717	-	1	14074	0	NONCODE	chr1	65241087	65245108	NONBTAT000582.2	-	2	86,3712,	0,309,	4021	14075	28.57
chr1	79782804	79784639	XLOC_000356:TCONS_00000622	+	1	1835	0	NONCODE	chr1	79783101	79786205	NONBTAT000830.2	+	2	295,2519,	0,585,	1538	1836	83.77
chr1	79782804	79784639	XLOC_000356:TCONS_00000622	+	1	1835	0	NONCODE	chr1	79783294	79786205	NONBTAT000831.2	+	2	107,2519,	0,392,	1345	1836	73.26
chr1	79782804	79784639	XLOC_000356:TCONS_00000622	+	1	1835	0	NONCODE	chr1	79783459	79786205	NONBTAT000832.2	+	2	427,2250,	0,496,	1180	1836	64.27
chr10	36877803	36894927	XLOC_001826:TCONS_00003350	+	4	276,81,137,8467	0,1755,5369,8657	NONCODE	chr10	36891793	36892340	NONBTAT002078.2	+	1	547,	0,	547	17125	3.19
chr10	36877931	36894927	XLOC_001826:TCONS_00003351	+	2	148,8467	0,8529	NONCODE	chr10	36891793	36892340	NONBTAT002078.2	+	1	547,	0,	547	16997	3.22
chr10	65138019	65230808	XLOC_002819:TCONS_00005301	-	4	2841,230,71,251	0,7306,83216,92538	NONCODE	chr10	65190448	65191053	NONBTAT002479.2	-	1	605,	0,	605	92790	0.65
chr10	65138019	65230808	XLOC_002819:TCONS_00005301	-	4	2841,230,71,251	0,7306,83216,92538	NONCODE	chr10	65207034	65207677	NONBTAT002481.2	-	1	643,	0,	643	92790	0.69
chr10	65138019	65231408	XLOC_002819:TCONS_00005303	-	4	2841,255,71,851	0,7281,83216,92538	NONCODE	chr10	65190448	65191053	NONBTAT002479.2	-	1	605,	0,	605	93390	0.65
chr10	65138019	65231408	XLOC_002819:TCONS_00005303	-	4	2841,255,71,851	0,7281,83216,92538	NONCODE	chr10	65207034	65207677	NONBTAT002481.2	-	1	643,	0,	643	93390	0.69
chr10	70824923	70838559	XLOC_002863:TCONS_00005383	-	3	9633,55,188	0,12338,13448	NONCODE	chr10	70828845	70829226	NONBTAT002580.2	-	1	381,	0,	381	13637	2.79
chr10	70824923	70838559	XLOC_002863:TCONS_00005383	-	3	9633,55,188	0,12338,13448	NONCODE	chr10	70829291	70829691	NONBTAT002581.2	-	1	400,	0,	400	13637	2.93
chr10	70824923	70838559	XLOC_002863:TCONS_00005383	-	3	9633,55,188	0,12338,13448	NONCODE	chr10	70832688	70835225	NONBTAT002582.2	-	2	63,174,	0,2363,	2537	13637	18.60
chr10	70824923	70838569	XLOC_002863:TCONS_00005384	-	3	9633,58,198	0,12338,13448	NONCODE	chr10	70828845	70829226	NONBTAT002580.2	-	1	381,	0,	381	13647	2.79
chr10	70824923	70838569	XLOC_002863:TCONS_00005384	-	3	9633,58,198	0,12338,13448	NONCODE	chr10	70829291	70829691	NONBTAT002581.2	-	1	400,	0,	400	13647	2.93
chr10	70824923	70838569	XLOC_002863:TCONS_00005384	-	3	9633,58,198	0,12338,13448	NONCODE	chr10	70832688	70835225	NONBTAT002582.2	-	2	63,174,	0,2363,	2537	13647	18.59
chr11	816142	878724	XLOC_003112:TCONS_00005839	+	3	405,127,277	0,61408,62305	NONCODE	chr11	816086	816680	NONBTAT002967.2	+	2	267,148,	0,446,	538	62583	0.86
chr11	816142	878724	XLOC_003112:TCONS_00005840	+	2	405,277	0,62305	NONCODE	chr11	816086	816680	NONBTAT002967.2	+	2	267,148,	0,446,	538	62583	0.86
chr11	13419397	13423797	XLOC_003253:TCONS_00006093	+	2	1005,1008	0,3392	NONCODE	chr11	13420088	13433093	NONBTAT003125.2	+	2	314,707,	0,12298,	3709	4401	84.28
chr11	13419397	13436061	XLOC_003253:TCONS_00006094	+	2	1005,3675	0,12989	NONCODE	chr11	13420088	13433093	NONBTAT003125.2	+	2	314,707,	0,12298,	13005	16665	78.04
chr11	13420096	13422095	XLOC_003253:TCONS_00006096	+	1	1999	0	NONCODE	chr11	13420088	13433093	NONBTAT003125.2	+	2	314,707,	0,12298,	1999	2000	99.95
chr11	86584566	86588384	XLOC_003623:TCONS_00006798	+	1	3818	0	NONCODE	chr11	86585900	86586437	NONBTAT003836.2	+	2	99,202,	0,335,	537	3819	14.06
chr13	78593061	78596960	XLOC_006175:TCONS_00011899	+	2	130,364	0,3535	NONCODE	chr13	78593056	78596964	NONBTAT005791.2	+	2	135,368,	0,3540,	3899	3900	99.97
chr16	5134017	5137436	XLOC_009259:TCONS_00017436	+	1	3419	0	NONCODE	chr16	5134017	5135432	NONBTAT028430.1	+	1	1415,	0,	1415	3420	41.37
chr16	45168574	45173597	XLOC_010002:TCONS_00018920	-	4	2945,116,69,29	0,3069,4480,4994	NONCODE	chr16	45171196	45175985	NONBTAT007896.2	-	4	563,69,59,78,	0,1858,3809,4711,	2401	5024	47.79
chr16	45168574	45175800	XLOC_010002:TCONS_00018922	-	6	2945,116,69,201,59,278	0,3069,4480,4793,6431,6948	NONCODE	chr16	45171196	45175985	NONBTAT007896.2	-	4	563,69,59,78,	0,1858,3809,4711,	4604	7227	63.71
chr16	45417579	45466180	XLOC_010004:TCONS_00018928	-	2	9213,305	0,48296	NONCODE	chr16	45425793	45426053	NONBTAT007904.2	-	1	260,	0,	260	48602	0.53
chr16	45417579	45466180	XLOC_010004:TCONS_00018928	-	2	9213,305	0,48296	NONCODE	chr16	45457444	45458903	NONBTAT007906.2	-	2	701,121,	0,1338,	1459	48602	3.00
chr16	47967555	47970161	XLOC_009452:TCONS_00017816	+	1	2606	0	NONCODE	chr16	47969953	47970158	NONBTAT007934.2	+	1	205,	0,	205	2607	7.86
chr17	5001933	5018977	XLOC_010343:TCONS_00019582	+	3	15,61,2556	0,1963,14488	NONCODE	chr17	5018274	5018979	NONBTAT008326.2	+	1	705,	0,	703	17045	4.12
chr17	54576340	54581366	XLOC_011075:TCONS_00021066	-	3	386,50,131	0,2030,4895	NONCODE	chr17	54576590	54576850	NONBTAT008681.2	-	1	260,	0,	260	5027	5.17
chr17	71962217	71973790	XLOC_010744:TCONS_00020392	+	3	3055,653,5040	0,4227,6533	NONCODE	chr17	71963873	71964468	NONBTAT008893.2	+	1	595,	0,	595	11574	5.14
chr17	71962217	71973790	XLOC_010744:TCONS_00020392	+	3	3055,653,5040	0,4227,6533	NONCODE	chr17	71964468	71964786	NONBTAT008894.2	+	1	318,	0,	318	11574	2.75
chr17	71962217	71973790	XLOC_010744:TCONS_00020392	+	3	3055,653,5040	0,4227,6533	NONCODE	chr17	71964724	71972439	NONBTAT028599.1	+	3	548,653,3689,	0,1720,4026,	7715	11574	66.66
chr17	71962217	71973790	XLOC_010744:TCONS_00020393	+	3	3055,630,5040	0,4161,6533	NONCODE	chr17	71963873	71964468	NONBTAT008893.2	+	1	595,	0,	595	11574	5.14
chr17	71962217	71973790	XLOC_010744:TCONS_00020393	+	3	3055,630,5040	0,4161,6533	NONCODE	chr17	71964468	71964786	NONBTAT008894.2	+	1	318,	0,	318	11574	2.75
chr17	71962217	71973790	XLOC_010744:TCONS_00020393	+	3	3055,630,5040	0,4161,6533	NONCODE	chr17	71964724	71972439	NONBTAT028599.1	+	3	548,653,3689,	0,1720,4026,	7715	11574	66.66
chr17	71962217	71973790	XLOC_010744:TCONS_00020394	+	2	3055,7346	0,4227	NONCODE	chr17	71963873	71964468	NONBTAT008893.2	+	1	595,	0,	595	11574	5.14
chr17	71962217	71973790	XLOC_010744:TCONS_00020394	+	2	3055,7346	0,4227	NONCODE	chr17	71964468	71964786	NONBTAT008894.2	+	1	318,	0,	318	11574	2.75
chr17	71962217	71973790	XLOC_010744:TCONS_00020394	+	2	3055,7346	0,4227	NONCODE	chr17	71964724	71972439	NONBTAT028599.1	+	3	548,653,3689,	0,1720,4026,	7715	11574	66.66
chr17	71962265	71973790	XLOC_010744:TCONS_00020395	+	2	3007,7412	0,4113	NONCODE	chr17	71963873	71964468	NONBTAT008893.2	+	1	595,	0,	595	11526	5.16
chr17	71962265	71973790	XLOC_010744:TCONS_00020395	+	2	3007,7412	0,4113	NONCODE	chr17	71964468	71964786	NONBTAT008894.2	+	1	318,	0,	318	11526	2.76
chr17	71962265	71973790	XLOC_010744:TCONS_00020395	+	2	3007,7412	0,4113	NONCODE	chr17	71964724	71972439	NONBTAT028599.1	+	3	548,653,3689,	0,1720,4026,	7715	11526	66.94
chr17	71962325	71973790	XLOC_010744:TCONS_00020396	+	3	2947,719,5040	0,4053,6425	NONCODE	chr17	71963873	71964468	NONBTAT008893.2	+	1	595,	0,	595	11466	5.19
chr17	71962325	71973790	XLOC_010744:TCONS_00020396	+	3	2947,719,5040	0,4053,6425	NONCODE	chr17	71964468	71964786	NONBTAT008894.2	+	1	318,	0,	318	11466	2.77
chr17	71962325	71973790	XLOC_010744:TCONS_00020396	+	3	2947,719,5040	0,4053,6425	NONCODE	chr17	71964724	71972439	NONBTAT028599.1	+	3	548,653,3689,	0,1720,4026,	7715	11466	67.29
chr18	32382099	32382870	XLOC_012462:TCONS_00024285	-	1	771	0	NONCODE	chr18	32382093	32386347	NONBTAT028727.1	-	2	796,189,	0,4065,	771	772	99.87
chr18	36796473	36797456	XLOC_011636:TCONS_00022324	+	1	983	0	NONCODE	chr18	36796358	36797130	NONBTAT009275.2	+	1	772,	0,	657	984	66.77
chr19	18029824	18031157	XLOC_013161:TCONS_00025801	+	1	1333	0	NONCODE	chr19	18030590	18031150	NONBTAT009794.2	+	2	195,124,	0,436,	560	1334	41.98
chr19	18029824	18031157	XLOC_013161:TCONS_00025801	+	1	1333	0	NONCODE	chr19	18029825	18031946	NONBTAT028892.1	+	1	2121,	0,	1332	1334	99.85
chr19	39687583	39688791	XLOC_014428:TCONS_00028519	-	1	1208	0	NONCODE	chr19	39687812	39688152	NONBTAT010187.2	-	1	340,	0,	340	1209	28.12
chr19	39991210	39995081	XLOC_014435:TCONS_00028532	-	2	1610,1945	0,1926	NONCODE	chr19	39992412	39993167	NONBTAT010191.2	-	2	335,211,	0,544,	755	3872	19.50
chr2	119123862	119130360	XLOC_015377:TCONS_00030461	+	3	419,124,1534	0,2064,4964	NONCODE	chr2	119124560	119124901	NONBTAT011814.2	+	1	341,	0,	341	6499	5.25
chr2	125188844	125189424	XLOC_016170:TCONS_00032049	-	1	580	0	NONCODE	chr2	125132233	125192976	NONBTAT011899.2	-	3	467,165,86,	0,56210,60657,	580	581	99.83
chr2	125190595	125191308	XLOC_016171:TCONS_00032050	-	1	713	0	NONCODE	chr2	125132233	125192976	NONBTAT011899.2	-	3	467,165,86,	0,56210,60657,	713	714	99.86
chr21	14501204	14503382	XLOC_017605:TCONS_00034651	-	1	2178	0	NONCODE	chr21	14502173	14502644	NONBTAT012805.2	-	1	471,	0,	471	2179	21.62
chr21	14501204	14503382	XLOC_017605:TCONS_00034651	-	1	2178	0	NONCODE	chr21	14502809	14505307	NONBTAT012806.2	-	3	648,133,501,	0,1522,1997,	573	2179	26.30
chr21	14501204	14503382	XLOC_017605:TCONS_00034651	-	1	2178	0	NONCODE	chr21	14503341	14503887	NONBTAT012807.2	-	2	100,289,	0,257,	41	2179	1.88
chr21	14512882	14513630	XLOC_017606:TCONS_00034652	-	1	748	0	NONCODE	chr21	14507807	14520562	NONBTAT012808.2	-	5	66,75,81,67,310,	0,4896,10832,11470,12445,	748	749	99.87
chr21	14516050	14517154	XLOC_017607:TCONS_00034653	-	1	1104	0	NONCODE	chr21	14507807	14520562	NONBTAT012808.2	-	5	66,75,81,67,310,	0,4896,10832,11470,12445,	1104	1105	99.91
chr23	28273397	28276262	XLOC_019142:TCONS_00037982	+	1	2865	0	NONCODE	chr23	28275915	28276357	NONBTAT014462.2	+	1	442,	0,	347	2866	12.11
chr23	45287709	45295516	XLOC_019349:TCONS_00038315	+	4	412,129,105,183	0,1666,5572,7624	NONCODE	chr23	45290636	45290890	NONBTAT014711.2	+	1	254,	0,	254	7808	3.25
chr23	45287709	45295516	XLOC_019349:TCONS_00038315	+	4	412,129,105,183	0,1666,5572,7624	NONCODE	chr23	45287749	45303615	NONBTAT014709.2	+	3	372,129,292,	0,1626,15574,	7767	7808	99.47
chr23	45287740	45303610	XLOC_019349:TCONS_00038316	+	6	381,129,105,178,46,287	0,1635,5541,13788,14924,15583	NONCODE	chr23	45290636	45290890	NONBTAT014711.2	+	1	254,	0,	254	15871	1.60
chr23	45287740	45303610	XLOC_019349:TCONS_00038316	+	6	381,129,105,178,46,287	0,1635,5541,13788,14924,15583	NONCODE	chr23	45287749	45303615	NONBTAT014709.2	+	3	372,129,292,	0,1626,15574,	15861	15871	99.94
chr24	49703062	49705409	XLOC_020174:TCONS_00039897	+	1	2347	0	NONCODE	chr24	49705011	49705440	NONBTAT015230.2	+	1	429,	0,	398	2348	16.95
chr24	61444649	61447837	XLOC_020243:TCONS_00040017	+	1	3188	0	NONCODE	chr24	61445544	61445787	NONBTAT015346.2	+	1	243,	0,	243	3189	7.62
chr24	61444649	61447837	XLOC_020243:TCONS_00040017	+	1	3188	0	NONCODE	chr24	61445925	61446626	NONBTAT015347.2	+	2	187,316,	0,385,	701	3189	21.98
chr24	61444649	61447837	XLOC_020243:TCONS_00040017	+	1	3188	0	NONCODE	chr24	61446801	61447474	NONBTAT015348.2	+	1	673,	0,	673	3189	21.10
chr25	32455269	32464921	XLOC_020900:TCONS_00041430	+	2	1,220	0,9432	NONCODE	chr25	32376444	32467714	NONBTAT015717.2	+	7	386,202,777,508,86,49,120,	0,7909,15276,83308,90855,91079,91150,	9652	9653	99.99
chr25	32455269	32464921	XLOC_020900:TCONS_00041430	+	2	1,220	0,9432	NONCODE	chr25	32380155	32471302	NONBTAT015718.2	+	8	74,820,807,172,35,13,49,120,	0,2878,53930,84114,88107,88533,90956,91027,	9652	9653	99.99
chr25	32455269	32464921	XLOC_020900:TCONS_00041430	+	2	1,220	0,9432	NONCODE	chr25	32380939	32469510	NONBTAT015719.2	+	9	509,856,508,98,86,9,13,49,120,	0,7752,75738,84139,84437,87856,88334,88380,88451,	9652	9653	99.99
chr26	49697051	49723171	XLOC_022258:TCONS_00044273	-	4	533,63,174,442	0,10505,10659,25678	NONCODE	chr26	49701283	49701526	NONBTAT016390.2	-	1	243,	0,	243	26121	0.93
chr27	37049460	37054884	XLOC_022690:TCONS_00044976	-	1	5424	0	NONCODE	chr27	37049075	37052162	NONBTAT016752.2	-	3	240,748,357,	0,1376,2730,	2702	5425	49.81
chr27	37049460	37054884	XLOC_022690:TCONS_00044976	-	1	5424	0	NONCODE	chr27	37050792	37051352	NONBTAT016753.2	-	1	560,	0,	560	5425	10.32
chr27	37049460	37054884	XLOC_022690:TCONS_00044976	-	1	5424	0	NONCODE	chr27	37053308	37053546	NONBTAT016754.2	-	1	238,	0,	238	5425	4.39
chr29	44336016	44340626	XLOC_023671:TCONS_00046812	+	2	2961,5	0,4605	NONCODE	chr29	44337499	44338036	NONBTAT017667.2	+	1	537,	0,	537	4611	11.65
chr29	44336016	44340626	XLOC_023671:TCONS_00046812	+	2	2961,5	0,4605	NONCODE	chr29	44337479	44338063	NONBTAT017665.2	+	1	584,	0,	584	4611	12.67
chr29	44336016	44340626	XLOC_023671:TCONS_00046812	+	2	2961,5	0,4605	NONCODE	chr29	44337490	44344758	NONBTAT030135.1	+	2	5808,117,	0,7151,	3136	4611	68.01
chr29	44336016	44340626	XLOC_023671:TCONS_00046812	+	2	2961,5	0,4605	NONCODE	chr29	44337490	44344758	NONBTAT030136.1	+	2	5810,117,	0,7151,	3136	4611	68.01
chr29	44336016	44340626	XLOC_023671:TCONS_00046812	+	2	2961,5	0,4605	NONCODE	chr29	44337491	44344758	NONBTAT030137.1	+	3	3184,1147,2383,	0,3389,4884,	3135	4611	67.99
chr29	44337003	44346490	XLOC_023671:TCONS_00046813	+	3	2104,101,3912	0,5372,5575	NONCODE	chr29	44337499	44338036	NONBTAT017667.2	+	1	537,	0,	537	9488	5.66
chr29	44337003	44346490	XLOC_023671:TCONS_00046813	+	3	2104,101,3912	0,5372,5575	NONCODE	chr29	44337479	44338063	NONBTAT017665.2	+	1	584,	0,	584	9488	6.16
chr29	44337003	44346490	XLOC_023671:TCONS_00046813	+	3	2104,101,3912	0,5372,5575	NONCODE	chr29	44341808	44344707	NONBTAT017668.2	+	2	2177,66,	0,2833,	2899	9488	30.55
chr29	44337003	44346490	XLOC_023671:TCONS_00046813	+	3	2104,101,3912	0,5372,5575	NONCODE	chr29	44337490	44344758	NONBTAT030135.1	+	2	5808,117,	0,7151,	7268	9488	76.60
chr29	44337003	44346490	XLOC_023671:TCONS_00046813	+	3	2104,101,3912	0,5372,5575	NONCODE	chr29	44337490	44344758	NONBTAT030136.1	+	2	5810,117,	0,7151,	7268	9488	76.60
chr29	44337003	44346490	XLOC_023671:TCONS_00046813	+	3	2104,101,3912	0,5372,5575	NONCODE	chr29	44337491	44344758	NONBTAT030137.1	+	3	3184,1147,2383,	0,3389,4884,	7267	9488	76.59
chr29	44337470	44346490	XLOC_023671:TCONS_00046814	+	3	1378,233,3246	0,1463,5774	NONCODE	chr29	44337499	44338036	NONBTAT017667.2	+	1	537,	0,	537	9021	5.95
chr29	44337470	44346490	XLOC_023671:TCONS_00046814	+	3	1378,233,3246	0,1463,5774	NONCODE	chr29	44337479	44338063	NONBTAT017665.2	+	1	584,	0,	584	9021	6.47
chr29	44337470	44346490	XLOC_023671:TCONS_00046814	+	3	1378,233,3246	0,1463,5774	NONCODE	chr29	44341808	44344707	NONBTAT017668.2	+	2	2177,66,	0,2833,	2899	9021	32.14
chr29	44337470	44346490	XLOC_023671:TCONS_00046814	+	3	1378,233,3246	0,1463,5774	NONCODE	chr29	44337490	44344758	NONBTAT030135.1	+	2	5808,117,	0,7151,	7268	9021	80.57
chr29	44337470	44346490	XLOC_023671:TCONS_00046814	+	3	1378,233,3246	0,1463,5774	NONCODE	chr29	44337490	44344758	NONBTAT030136.1	+	2	5810,117,	0,7151,	7268	9021	80.57
chr29	44337470	44346490	XLOC_023671:TCONS_00046814	+	3	1378,233,3246	0,1463,5774	NONCODE	chr29	44337491	44344758	NONBTAT030137.1	+	3	3184,1147,2383,	0,3389,4884,	7267	9021	80.56
chr29	44340801	44341711	XLOC_023672:TCONS_00046815	+	1	910	0	NONCODE	chr29	44337490	44344758	NONBTAT030135.1	+	2	5808,117,	0,7151,	910	911	99.89
chr29	44340801	44341711	XLOC_023672:TCONS_00046815	+	1	910	0	NONCODE	chr29	44337490	44344758	NONBTAT030136.1	+	2	5810,117,	0,7151,	910	911	99.89
chr29	44340801	44341711	XLOC_023672:TCONS_00046815	+	1	910	0	NONCODE	chr29	44337491	44344758	NONBTAT030137.1	+	3	3184,1147,2383,	0,3389,4884,	910	911	99.89
chr29	44341770	44346490	XLOC_023671:TCONS_00046816	+	1	4720	0	NONCODE	chr29	44341808	44344707	NONBTAT017668.2	+	2	2177,66,	0,2833,	2899	4721	61.41
chr29	44341770	44346490	XLOC_023671:TCONS_00046816	+	1	4720	0	NONCODE	chr29	44337490	44344758	NONBTAT030135.1	+	2	5808,117,	0,7151,	2988	4721	63.29
chr29	44341770	44346490	XLOC_023671:TCONS_00046816	+	1	4720	0	NONCODE	chr29	44337490	44344758	NONBTAT030136.1	+	2	5810,117,	0,7151,	2988	4721	63.29
chr29	44341770	44346490	XLOC_023671:TCONS_00046816	+	1	4720	0	NONCODE	chr29	44337491	44344758	NONBTAT030137.1	+	3	3184,1147,2383,	0,3389,4884,	2988	4721	63.29
chr29	44341885	44346490	XLOC_023671:TCONS_00046817	+	3	142,764,3260	0,490,1345	NONCODE	chr29	44341808	44344707	NONBTAT017668.2	+	2	2177,66,	0,2833,	2822	4606	61.27
chr29	44341885	44346490	XLOC_023671:TCONS_00046817	+	3	142,764,3260	0,490,1345	NONCODE	chr29	44337490	44344758	NONBTAT030135.1	+	2	5808,117,	0,7151,	2873	4606	62.38
chr29	44341885	44346490	XLOC_023671:TCONS_00046817	+	3	142,764,3260	0,490,1345	NONCODE	chr29	44337490	44344758	NONBTAT030136.1	+	2	5810,117,	0,7151,	2873	4606	62.38
chr29	44341885	44346490	XLOC_023671:TCONS_00046817	+	3	142,764,3260	0,490,1345	NONCODE	chr29	44337491	44344758	NONBTAT030137.1	+	3	3184,1147,2383,	0,3389,4884,	2873	4606	62.38
chr29	44341911	44346490	XLOC_023671:TCONS_00046818	+	3	116,1610,1849	0,464,2730	NONCODE	chr29	44341808	44344707	NONBTAT017668.2	+	2	2177,66,	0,2833,	2796	4580	61.05
chr29	44341911	44346490	XLOC_023671:TCONS_00046818	+	3	116,1610,1849	0,464,2730	NONCODE	chr29	44337490	44344758	NONBTAT030135.1	+	2	5808,117,	0,7151,	2847	4580	62.16
chr29	44341911	44346490	XLOC_023671:TCONS_00046818	+	3	116,1610,1849	0,464,2730	NONCODE	chr29	44337490	44344758	NONBTAT030136.1	+	2	5810,117,	0,7151,	2847	4580	62.16
chr29	44341911	44346490	XLOC_023671:TCONS_00046818	+	3	116,1610,1849	0,464,2730	NONCODE	chr29	44337491	44344758	NONBTAT030137.1	+	3	3184,1147,2383,	0,3389,4884,	2847	4580	62.16
chr29	45796501	45801392	XLOC_024172:TCONS_00047836	-	2	367,2663	0,2228	NONCODE	chr29	45799133	45799525	NONBTAT017696.2	-	1	392,	0,	392	4892	8.01
chr3	11516209	11521628	XLOC_025399:TCONS_00050242	-	3	1828,91,213	0,1984,5206	NONCODE	chr3	11517107	11517717	NONBTAT017867.2	-	1	610,	0,	610	5420	11.25
chr3	11516209	11521628	XLOC_025399:TCONS_00050243	-	3	1828,91,231	0,1984,5188	NONCODE	chr3	11517107	11517717	NONBTAT017867.2	-	1	610,	0,	610	5420	11.25
chr3	16505082	16505643	XLOC_025495:TCONS_00050424	-	1	561	0	NONCODE	chr3	16503990	16507247	NONBTAT017945.2	-	6	619,108,179,111,109,61,	0,975,1653,2108,2774,3196,	561	562	99.82
chr3	16505082	16505643	XLOC_025495:TCONS_00050424	-	1	561	0	NONCODE	chr3	16503990	16507247	NONBTAT017946.2	-	5	619,179,111,109,61,	0,1653,2108,2774,3196,	561	562	99.82
chr3	79232075	79257963	XLOC_025903:TCONS_00051237	-	6	1486,3095,81,108,215,263	0,4011,15571,19078,24557,25625	NONCODE	chr3	79233345	79257930	NONBTAT018699.2	-	5	216,138,108,215,230,	0,14125,17808,23287,24355,	24585	25889	94.96
chr3	79235507	79257953	XLOC_025903:TCONS_00051239	-	5	3674,257,108,215,253	0,11963,15646,21125,22193	NONCODE	chr3	79233345	79257930	NONBTAT018699.2	-	5	216,138,108,215,230,	0,14125,17808,23287,24355,	22423	22447	99.89
chr3	79235507	79258023	XLOC_025903:TCONS_00051240	-	6	3674,81,108,51,215,323	0,12139,15646,17124,21125,22193	NONCODE	chr3	79233345	79257930	NONBTAT018699.2	-	5	216,138,108,215,230,	0,14125,17808,23287,24355,	22423	22517	99.58
chr3	79235507	79258164	XLOC_025903:TCONS_00051241	-	5	3674,81,108,215,464	0,12139,15646,21125,22193	NONCODE	chr3	79233345	79257930	NONBTAT018699.2	-	5	216,138,108,215,230,	0,14125,17808,23287,24355,	22423	22658	98.96
chr3	79250534	79257926	XLOC_025903:TCONS_00051243	-	4	69,108,215,226	0,619,6098,7166	NONCODE	chr3	79233345	79257930	NONBTAT018699.2	-	5	216,138,108,215,230,	0,14125,17808,23287,24355,	7392	7393	99.99
chr3	118172856	118180121	XLOC_026183:TCONS_00051770	-	3	4059,204,590	0,4840,6675	NONCODE	chr3	118172858	118173246	NONBTAT019117.2	-	1	388,	0,	388	7266	5.34
chr4	46468501	46474109	XLOC_027060:TCONS_00053299	-	1	5608	0	NONCODE	chr4	46471676	46472160	NONBTAT019553.2	-	1	484,	0,	484	5609	8.63
chr4	46468501	46474109	XLOC_027060:TCONS_00053299	-	1	5608	0	NONCODE	chr4	46471753	46472351	NONBTAT019554.2	-	2	257,169,	0,429,	598	5609	10.66
chr5	1379395	1401517	XLOC_027520:TCONS_00054086	+	3	49,89,9808	0,9461,12314	NONCODE	chr5	1393444	1394019	NONBTAT020458.2	+	1	575,	0,	575	22123	2.60
chr5	1379395	1401517	XLOC_027520:TCONS_00054086	+	3	49,89,9808	0,9461,12314	NONCODE	chr5	1393715	1394120	NONBTAT020459.2	+	2	233,163,	0,242,	405	22123	1.83
chr5	1379395	1401517	XLOC_027520:TCONS_00054086	+	3	49,89,9808	0,9461,12314	NONCODE	chr5	1397301	1397577	NONBTAT020461.2	+	1	276,	0,	276	22123	1.25
chr5	1379395	1401517	XLOC_027520:TCONS_00054086	+	3	49,89,9808	0,9461,12314	NONCODE	chr5	1399201	1399502	NONBTAT020462.2	+	1	301,	0,	301	22123	1.36
chr5	1379395	1401517	XLOC_027520:TCONS_00054086	+	3	49,89,9808	0,9461,12314	NONCODE	chr5	1400302	1400773	NONBTAT020464.2	+	1	471,	0,	471	22123	2.13
chr5	1379395	1401517	XLOC_027520:TCONS_00054086	+	3	49,89,9808	0,9461,12314	NONCODE	chr5	1400929	1401451	NONBTAT020465.2	+	1	522,	0,	522	22123	2.36
chr5	1388942	1401517	XLOC_027520:TCONS_00054089	+	2	3,9813	0,2762	NONCODE	chr5	1393444	1394019	NONBTAT020458.2	+	1	575,	0,	575	12576	4.57
chr5	1388942	1401517	XLOC_027520:TCONS_00054089	+	2	3,9813	0,2762	NONCODE	chr5	1393715	1394120	NONBTAT020459.2	+	2	233,163,	0,242,	405	12576	3.22
chr5	1388942	1401517	XLOC_027520:TCONS_00054089	+	2	3,9813	0,2762	NONCODE	chr5	1397301	1397577	NONBTAT020461.2	+	1	276,	0,	276	12576	2.19
chr5	1388942	1401517	XLOC_027520:TCONS_00054089	+	2	3,9813	0,2762	NONCODE	chr5	1399201	1399502	NONBTAT020462.2	+	1	301,	0,	301	12576	2.39
chr5	1388942	1401517	XLOC_027520:TCONS_00054089	+	2	3,9813	0,2762	NONCODE	chr5	1400302	1400773	NONBTAT020464.2	+	1	471,	0,	471	12576	3.75
chr5	1388942	1401517	XLOC_027520:TCONS_00054089	+	2	3,9813	0,2762	NONCODE	chr5	1400929	1401451	NONBTAT020465.2	+	1	522,	0,	522	12576	4.15
chr5	46754166	46767013	XLOC_027805:TCONS_00054650	+	2	87,700	0,12147	NONCODE	chr5	46754167	46766943	NONBTAT020930.2	+	3	86,271,164,	0,12146,12612,	12776	12848	99.44
chr5	46754166	46767013	XLOC_027805:TCONS_00054650	+	2	87,700	0,12147	NONCODE	chr5	46754167	46767073	NONBTAT020931.2	+	3	86,270,265,	0,12146,12641,	12846	12848	99.98
chr5	46754166	46767013	XLOC_027805:TCONS_00054650	+	2	87,700	0,12147	NONCODE	chr5	46754184	46766583	NONBTAT020932.2	+	2	131,270,	0,12129,	12399	12848	96.51
chr5	46754185	46767013	XLOC_027805:TCONS_00054651	+	3	68,73,700	0,3457,12128	NONCODE	chr5	46754167	46766943	NONBTAT020930.2	+	3	86,271,164,	0,12146,12612,	12758	12829	99.45
chr5	46754185	46767013	XLOC_027805:TCONS_00054651	+	3	68,73,700	0,3457,12128	NONCODE	chr5	46754167	46767073	NONBTAT020931.2	+	3	86,270,265,	0,12146,12641,	12828	12829	99.99
chr5	46754185	46767013	XLOC_027805:TCONS_00054651	+	3	68,73,700	0,3457,12128	NONCODE	chr5	46754184	46766583	NONBTAT020932.2	+	2	131,270,	0,12129,	12398	12829	96.64
chr5	46754190	46767013	XLOC_027805:TCONS_00054652	+	2	55,700	0,12123	NONCODE	chr5	46754167	46766943	NONBTAT020930.2	+	3	86,271,164,	0,12146,12612,	12753	12824	99.45
chr5	46754190	46767013	XLOC_027805:TCONS_00054652	+	2	55,700	0,12123	NONCODE	chr5	46754167	46767073	NONBTAT020931.2	+	3	86,270,265,	0,12146,12641,	12823	12824	99.99
chr5	46754190	46767013	XLOC_027805:TCONS_00054652	+	2	55,700	0,12123	NONCODE	chr5	46754184	46766583	NONBTAT020932.2	+	2	131,270,	0,12129,	12393	12824	96.64
chr5	49342991	49346031	XLOC_028725:TCONS_00056488	-	1	3040	0	NONCODE	chr5	49344603	49344854	NONBTAT020964.2	-	1	251,	0,	251	3041	8.25
chr5	64821383	64824297	XLOC_027951:TCONS_00054953	+	3	239,138,1146	0,972,1768	NONCODE	chr5	64821306	64823616	NONBTAT021126.2	+	3	70,138,465,	0,1049,1845,	2233	2915	76.60
chr5	112176316	112187198	XLOC_028334:TCONS_00055712	+	1	10882	0	NONCODE	chr5	112177494	112177781	NONBTAT021619.2	+	1	287,	0,	287	10883	2.64
chr6	87965434	87976404	XLOC_030233:TCONS_00059286	-	2	2106,341	0,10629	NONCODE	chr6	87968139	87968391	NONBTAT022534.2	-	1	252,	0,	252	10971	2.30
chr6	87965434	87976404	XLOC_030233:TCONS_00059286	-	2	2106,341	0,10629	NONCODE	chr6	87961450	87976261	NONBTAT030944.1	-	2	1512,198,	0,14613,	10827	10971	98.69
chr6	99490266	99498463	XLOC_030304:TCONS_00059422	-	5	1266,75,88,156,552	0,2282,6909,7356,7645	NONCODE	chr6	99491550	99492343	NONBTAT022658.2	-	1	793,	0,	793	8198	9.67
chr6	99490266	99498463	XLOC_030304:TCONS_00059422	-	5	1266,75,88,156,552	0,2282,6909,7356,7645	NONCODE	chr6	99492724	99493027	NONBTAT022659.2	-	1	303,	0,	303	8198	3.70
chr7	45153323	45154929	XLOC_031072:TCONS_00060969	+	1	1606	0	NONCODE	chr7	45154032	45154330	NONBTAT023235.2	+	2	206,85,	0,213,	298	1607	18.54
chr7	67695238	67696866	XLOC_031332:TCONS_00061439	+	1	1628	0	NONCODE	chr7	67693239	67696868	NONBTAT023530.2	+	2	82,227,	0,3402,	1628	1629	99.94
chr8	67403680	67436357	XLOC_033372:TCONS_00065330	-	3	128,57,130	0,30993,32547	NONCODE	chr8	67411768	67412527	NONBTAT024595.2	-	2	139,309,	0,450,	759	32678	2.32
chr8	96884160	96893578	XLOC_032951:TCONS_00064604	+	1	9418	0	NONCODE	chr8	96891840	96893588	NONBTAT024862.2	+	1	1748,	0,	1738	9419	18.45
chrX	82260992	82262754	XLOC_035278:TCONS_00068631	+	1	1762	0	NONCODE	chrX	82261155	82294353	NONBTAT026662.2	+	6	1613,2848,7583,7,38,20161,	0,1827,4775,12977,12992,13037,	1599	1763	90.70
chrX	82260992	82262754	XLOC_035278:TCONS_00068631	+	1	1762	0	NONCODE	chrX	82261155	82294467	NONBTAT026661.2	+	9	1613,2848,4590,2506,90,137,142,131,7218,	0,1827,4775,14572,18482,20047,21711,24919,26094,	1599	1763	90.70
chrX	82260992	82294943	XLOC_035278:TCONS_00068632	+	6	977,90,137,210,131,7694	0,18645,20210,21806,25082,26257	NONCODE	chrX	82279267	82279616	NONBTAT026663.2	+	2	162,57,	0,292,	349	33952	1.03
chrX	82260992	82294943	XLOC_035278:TCONS_00068632	+	6	977,90,137,210,131,7694	0,18645,20210,21806,25082,26257	NONCODE	chrX	82261155	82294353	NONBTAT026662.2	+	6	1613,2848,7583,7,38,20161,	0,1827,4775,12977,12992,13037,	33198	33952	97.78
chrX	82260992	82294943	XLOC_035278:TCONS_00068632	+	6	977,90,137,210,131,7694	0,18645,20210,21806,25082,26257	NONCODE	chrX	82261155	82294467	NONBTAT026661.2	+	9	1613,2848,4590,2506,90,137,142,131,7218,	0,1827,4775,14572,18482,20047,21711,24919,26094,	33312	33952	98.11
chrX	82265928	82294943	XLOC_035278:TCONS_00068635	+	6	12305,90,137,142,131,7694	0,13709,15274,16938,20146,21321	NONCODE	chrX	82279267	82279616	NONBTAT026663.2	+	2	162,57,	0,292,	349	29016	1.20
chrX	82265928	82294943	XLOC_035278:TCONS_00068635	+	6	12305,90,137,142,131,7694	0,13709,15274,16938,20146,21321	NONCODE	chrX	82261155	82294353	NONBTAT026662.2	+	6	1613,2848,7583,7,38,20161,	0,1827,4775,12977,12992,13037,	28425	29016	97.96
chrX	82265928	82294943	XLOC_035278:TCONS_00068635	+	6	12305,90,137,142,131,7694	0,13709,15274,16938,20146,21321	NONCODE	chrX	82261155	82294467	NONBTAT026661.2	+	9	1613,2848,4590,2506,90,137,142,131,7218,	0,1827,4775,14572,18482,20047,21711,24919,26094,	28539	29016	98.36
chrX	82265928	82294943	XLOC_035278:TCONS_00068636	+	6	12305,90,137,210,131,7694	0,13709,15274,16870,20146,21321	NONCODE	chrX	82279267	82279616	NONBTAT026663.2	+	2	162,57,	0,292,	349	29016	1.20
chrX	82265928	82294943	XLOC_035278:TCONS_00068636	+	6	12305,90,137,210,131,7694	0,13709,15274,16870,20146,21321	NONCODE	chrX	82261155	82294353	NONBTAT026662.2	+	6	1613,2848,7583,7,38,20161,	0,1827,4775,12977,12992,13037,	28425	29016	97.96
chrX	82265928	82294943	XLOC_035278:TCONS_00068636	+	6	12305,90,137,210,131,7694	0,13709,15274,16870,20146,21321	NONCODE	chrX	82261155	82294467	NONBTAT026661.2	+	9	1613,2848,4590,2506,90,137,142,131,7218,	0,1827,4775,14572,18482,20047,21711,24919,26094,	28539	29016	98.36
chrX	82265955	82294943	XLOC_035278:TCONS_00068637	+	7	1367,7686,90,137,210,131,7694	0,4592,13682,15247,16843,20119,21294	NONCODE	chrX	82279267	82279616	NONBTAT026663.2	+	2	162,57,	0,292,	349	28989	1.20
chrX	82265955	82294943	XLOC_035278:TCONS_00068637	+	7	1367,7686,90,137,210,131,7694	0,4592,13682,15247,16843,20119,21294	NONCODE	chrX	82261155	82294353	NONBTAT026662.2	+	6	1613,2848,7583,7,38,20161,	0,1827,4775,12977,12992,13037,	28398	28989	97.96
chrX	82265955	82294943	XLOC_035278:TCONS_00068637	+	7	1367,7686,90,137,210,131,7694	0,4592,13682,15247,16843,20119,21294	NONCODE	chrX	82261155	82294467	NONBTAT026661.2	+	9	1613,2848,4590,2506,90,137,142,131,7218,	0,1827,4775,14572,18482,20047,21711,24919,26094,	28512	28989	98.35
chrX	82265959	82294943	XLOC_035278:TCONS_00068638	+	7	90,10906,90,137,210,131,7694	0,1368,13678,15243,16839,20115,21290	NONCODE	chrX	82279267	82279616	NONBTAT026663.2	+	2	162,57,	0,292,	349	28985	1.20
chrX	82265959	82294943	XLOC_035278:TCONS_00068638	+	7	90,10906,90,137,210,131,7694	0,1368,13678,15243,16839,20115,21290	NONCODE	chrX	82261155	82294353	NONBTAT026662.2	+	6	1613,2848,7583,7,38,20161,	0,1827,4775,12977,12992,13037,	28394	28985	97.96
chrX	82265959	82294943	XLOC_035278:TCONS_00068638	+	7	90,10906,90,137,210,131,7694	0,1368,13678,15243,16839,20115,21290	NONCODE	chrX	82261155	82294467	NONBTAT026661.2	+	9	1613,2848,4590,2506,90,137,142,131,7218,	0,1827,4775,14572,18482,20047,21711,24919,26094,	28508	28985	98.35
chrX	130317194	130319257	XLOC_035520:TCONS_00069087	+	2	1599,394	0,1669	NONCODE	chrX	130318979	130320082	NONBTAT027009.2	+	2	104,472,	0,631,	278	2064	13.47
chrX	130317194	130319257	XLOC_035520:TCONS_00069087	+	2	1599,394	0,1669	NONCODE	chrX	130317731	130318367	NONBTAT027004.2	+	2	205,188,	0,448,	636	2064	30.81
chrX	130317194	130319257	XLOC_035520:TCONS_00069087	+	2	1599,394	0,1669	NONCODE	chrX	130318059	130319312	NONBTAT027006.2	+	1	1253,	0,	1198	2064	58.04
chr1	79782804	79784639	XLOC_000356:TCONS_00000622	+	1	1835	0	ALDB	chr1	79777681	79786112	ALDBBTAG0000000062:ALDBBTAT0000000084	+	2	5720,2426	0,6005	1835	1836	99.95
chr1	79782804	79784639	XLOC_000356:TCONS_00000622	+	1	1835	0	ALDB	chr1	79783100	79786112	ALDBBTAG0000000062:ALDBBTAT0000000085	+	3	296,201,2158	0,585,854	1539	1836	83.82
chr10	36877803	36894927	XLOC_001826:TCONS_00003350	+	4	276,81,137,8467	0,1755,5369,8657	ALDB	chr10	36877803	36894511	ALDBBTAG0000000330:ALDBBTAT0000000438	+	2	276,8051	0,8657	16708	17125	97.56
chr10	36877803	36894927	XLOC_001826:TCONS_00003350	+	4	276,81,137,8467	0,1755,5369,8657	ALDB	chr10	36877965	36894511	ALDBBTAG0000000330:ALDBBTAT0000000439	+	4	114,82,138,8052	0,1592,5206,8494	16546	17125	96.62
chr10	36877803	36894927	XLOC_001826:TCONS_00003350	+	4	276,81,137,8467	0,1755,5369,8657	ALDB	chr10	36878684	36894511	ALDBBTAG0000000330:ALDBBTAT0000000440	+	3	955,137,8051	0,4488,7776	15827	17125	92.42
chr10	36877931	36894927	XLOC_001826:TCONS_00003351	+	2	148,8467	0,8529	ALDB	chr10	36877803	36894511	ALDBBTAG0000000330:ALDBBTAT0000000438	+	2	276,8051	0,8657	16580	16997	97.55
chr10	36877931	36894927	XLOC_001826:TCONS_00003351	+	2	148,8467	0,8529	ALDB	chr10	36877965	36894511	ALDBBTAG0000000330:ALDBBTAT0000000439	+	4	114,82,138,8052	0,1592,5206,8494	16546	16997	97.35
chr10	36877931	36894927	XLOC_001826:TCONS_00003351	+	2	148,8467	0,8529	ALDB	chr10	36878684	36894511	ALDBBTAG0000000330:ALDBBTAT0000000440	+	3	955,137,8051	0,4488,7776	15827	16997	93.12
chr11	816142	878724	XLOC_003112:TCONS_00005839	+	3	405,127,277	0,61408,62305	ALDB	chr11	816008	878719	ALDBBTAG0000000499:ALDBBTAT0000000669	+	3	539,127,272	0,61542,62439	62577	62583	99.99
chr11	816142	878724	XLOC_003112:TCONS_00005839	+	3	405,127,277	0,61408,62305	ALDB	chr11	816008	878719	ALDBBTAG0000000499:ALDBBTAT0000000670	+	2	539,272	0,62439	62577	62583	99.99
chr11	816142	878724	XLOC_003112:TCONS_00005839	+	3	405,127,277	0,61408,62305	ALDB	chr11	816319	878197	ALDBBTAG0000000499:ALDBBTAT0000000672	+	2	228,648	0,61230	61878	62583	98.87
chr11	816142	878724	XLOC_003112:TCONS_00005839	+	3	405,127,277	0,61408,62305	ALDB	chr11	816008	945859	ALDBBTAG0000000499:ALDBBTAT0000000671	+	3	539,62,3610	0,88405,126241	62582	62583	100.00
chr11	816142	878724	XLOC_003112:TCONS_00005840	+	2	405,277	0,62305	ALDB	chr11	816008	878719	ALDBBTAG0000000499:ALDBBTAT0000000669	+	3	539,127,272	0,61542,62439	62577	62583	99.99
chr11	816142	878724	XLOC_003112:TCONS_00005840	+	2	405,277	0,62305	ALDB	chr11	816008	878719	ALDBBTAG0000000499:ALDBBTAT0000000670	+	2	539,272	0,62439	62577	62583	99.99
chr11	816142	878724	XLOC_003112:TCONS_00005840	+	2	405,277	0,62305	ALDB	chr11	816319	878197	ALDBBTAG0000000499:ALDBBTAT0000000672	+	2	228,648	0,61230	61878	62583	98.87
chr11	816142	878724	XLOC_003112:TCONS_00005840	+	2	405,277	0,62305	ALDB	chr11	816008	945859	ALDBBTAG0000000499:ALDBBTAT0000000671	+	3	539,62,3610	0,88405,126241	62582	62583	100.00
chr11	13419397	13423797	XLOC_003253:TCONS_00006093	+	2	1005,1008	0,3392	ALDB	chr11	13420073	13434290	ALDBBTAG0000000515:ALDBBTAT0000000694	+	2	329,1904	0,12313	3724	4401	84.62
chr11	13419397	13423797	XLOC_003253:TCONS_00006093	+	2	1005,1008	0,3392	ALDB	chr11	13420215	13434290	ALDBBTAG0000000515:ALDBBTAT0000000695	+	2	187,1905	0,12170	3582	4401	81.39
chr11	13419397	13436061	XLOC_003253:TCONS_00006094	+	2	1005,3675	0,12989	ALDB	chr11	13420073	13434290	ALDBBTAG0000000515:ALDBBTAT0000000694	+	2	329,1904	0,12313	14217	16665	85.31
chr11	13419397	13436061	XLOC_003253:TCONS_00006094	+	2	1005,3675	0,12989	ALDB	chr11	13420215	13434290	ALDBBTAG0000000515:ALDBBTAT0000000695	+	2	187,1905	0,12170	14075	16665	84.46
chr11	13420096	13422095	XLOC_003253:TCONS_00006096	+	1	1999	0	ALDB	chr11	13420073	13434290	ALDBBTAG0000000515:ALDBBTAT0000000694	+	2	329,1904	0,12313	1999	2000	99.95
chr11	13420096	13422095	XLOC_003253:TCONS_00006096	+	1	1999	0	ALDB	chr11	13420215	13434290	ALDBBTAG0000000515:ALDBBTAT0000000695	+	2	187,1905	0,12170	1880	2000	94.00
chr12	30960874	30962015	XLOC_005286:TCONS_00010164	-	2	7,199	0,942	ALDB	chr12	30931860	30962475	ALDBBTAG0000000952:ALDBBTAT0000001309	-	6	109,135,193,119,222,41	0,1374,5410,6585,29342,30574	1141	1142	99.91
chr13	78593061	78596960	XLOC_006175:TCONS_00011899	+	2	130,364	0,3535	ALDB	chr13	78593055	78596964	ALDBBTAG0000001149:ALDBBTAT0000001562	+	2	136,369	0,3540	3899	3900	99.97
chr13	78593061	78596960	XLOC_006175:TCONS_00011899	+	2	130,364	0,3535	ALDB	chr13	78593077	78596964	ALDBBTAG0000001149:ALDBBTAT0000001563	+	2	114,368	0,3519	3883	3900	99.56
chr14	37550144	37559741	XLOC_007088:TCONS_00013718	+	4	393,59,847,148	0,1646,6168,9449	ALDB	chr14	37555356	37560024	ALDBBTAG0000001356:ALDBBTAT0000001837	+	2	1803,431	0,4237	4385	9598	45.69
chr15	6611559	6614614	XLOC_008573:TCONS_00016296	-	2	1172,538	0,2517	ALDB	chr15	6611541	6614133	ALDBBTAG0000001619:ALDBBTAT0000002182	-	2	1190,58	0,2534	2574	3056	84.23
chr15	6611559	6614614	XLOC_008573:TCONS_00016296	-	2	1172,538	0,2517	ALDB	chr15	6611541	6615810	ALDBBTAG0000001619:ALDBBTAT0000002183	-	2	1190,1734	0,2535	3055	3056	99.97
chr15	6611559	6614614	XLOC_008573:TCONS_00016296	-	2	1172,538	0,2517	ALDB	chr15	6611541	6615810	ALDBBTAG0000001619:ALDBBTAT0000002184	-	2	1190,1951	0,2318	3055	3056	99.97
chr15	47420298	47432720	XLOC_008128:TCONS_00015536	+	2	112,195	0,12227	ALDB	chr15	47420299	47432719	ALDBBTAG0000001567:ALDBBTAT0000002113	+	2	111,194	0,12226	12420	12423	99.98
chr15	47420298	47432720	XLOC_008128:TCONS_00015536	+	2	112,195	0,12227	ALDB	chr15	47420311	47432719	ALDBBTAG0000001567:ALDBBTAT0000002114	+	2	84,194	0,12214	12408	12423	99.88
chr15	47420298	47432720	XLOC_008128:TCONS_00015536	+	2	112,195	0,12227	ALDB	chr15	47426051	47432719	ALDBBTAG0000001567:ALDBBTAT0000002115	+	2	45,194	0,6474	6668	12423	53.67
chr15	83598356	83601103	XLOC_009173:TCONS_00017272	-	3	2022,151,72	0,2362,2675	ALDB	chr15	83599490	83600845	ALDBBTAG0000001717:ALDBBTAT0000002310	-	2	666,128	0,1227	1355	2748	49.31
chr16	45168574	45173597	XLOC_010002:TCONS_00018920	-	4	2945,116,69,29	0,3069,4480,4994	ALDB	chr16	45170386	45175982	ALDBBTAG0000001860:ALDBBTAT0000002500	-	4	1373,70,60,76	0,2667,4618,5520	3211	5024	63.91
chr16	45168574	45173597	XLOC_010002:TCONS_00018920	-	4	2945,116,69,29	0,3069,4480,4994	ALDB	chr16	45170386	45176446	ALDBBTAG0000001860:ALDBBTAT0000002501	-	5	1373,69,201,59,539	0,2668,2981,4619,5521	3211	5024	63.91
chr16	45168574	45173597	XLOC_010002:TCONS_00018920	-	4	2945,116,69,29	0,3069,4480,4994	ALDB	chr16	45170386	45176446	ALDBBTAG0000001860:ALDBBTAT0000002502	-	5	1133,116,69,59,539	0,1257,2668,4619,5521	3211	5024	63.91
chr16	45168574	45173597	XLOC_010002:TCONS_00018920	-	4	2945,116,69,29	0,3069,4480,4994	ALDB	chr16	45170386	45176734	ALDBBTAG0000001860:ALDBBTAT0000002503	-	2	1133,5091	0,1257	3211	5024	63.91
chr16	45168574	45175800	XLOC_010002:TCONS_00018922	-	6	2945,116,69,201,59,278	0,3069,4480,4793,6431,6948	ALDB	chr16	45170386	45175982	ALDBBTAG0000001860:ALDBBTAT0000002500	-	4	1373,70,60,76	0,2667,4618,5520	5414	7227	74.91
chr16	45168574	45175800	XLOC_010002:TCONS_00018922	-	6	2945,116,69,201,59,278	0,3069,4480,4793,6431,6948	ALDB	chr16	45170386	45176446	ALDBBTAG0000001860:ALDBBTAT0000002501	-	5	1373,69,201,59,539	0,2668,2981,4619,5521	5414	7227	74.91
chr16	45168574	45175800	XLOC_010002:TCONS_00018922	-	6	2945,116,69,201,59,278	0,3069,4480,4793,6431,6948	ALDB	chr16	45170386	45176446	ALDBBTAG0000001860:ALDBBTAT0000002502	-	5	1133,116,69,59,539	0,1257,2668,4619,5521	5414	7227	74.91
chr16	45168574	45175800	XLOC_010002:TCONS_00018922	-	6	2945,116,69,201,59,278	0,3069,4480,4793,6431,6948	ALDB	chr16	45170386	45176734	ALDBBTAG0000001860:ALDBBTAT0000002503	-	2	1133,5091	0,1257	5414	7227	74.91
chr16	47372156	47438277	XLOC_010031:TCONS_00018958	-	4	284,119,70,23	0,50186,55127,66098	ALDB	chr16	47356434	47372442	ALDBBTAG0000001862:ALDBBTAT0000002505	-	2	689,87	0,15921	286	66122	0.43
chr16	49313632	49316072	XLOC_009458:TCONS_00017836	+	1	2440	0	ALDB	chr16	49313798	49314845	ALDBBTAG0000001769:ALDBBTAT0000002389	+	2	363,675	0,372	1047	2441	42.89
chr17	71962217	71973790	XLOC_010744:TCONS_00020392	+	3	3055,653,5040	0,4227,6533	ALDB	chr17	71962799	71972909	ALDBBTAG0000002026:ALDBBTAT0000002728	+	3	2473,653,4159	0,3645,5951	10110	11574	87.35
chr17	71962217	71973790	XLOC_010744:TCONS_00020392	+	3	3055,653,5040	0,4227,6533	ALDB	chr17	71962799	71972909	ALDBBTAG0000002026:ALDBBTAT0000002729	+	2	2473,6465	0,3645	10110	11574	87.35
chr17	71962217	71973790	XLOC_010744:TCONS_00020392	+	3	3055,653,5040	0,4227,6533	ALDB	chr17	71964679	71972909	ALDBBTAG0000002026:ALDBBTAT0000002730	+	2	593,6466	0,1764	8230	11574	71.11
chr17	71962217	71973790	XLOC_010744:TCONS_00020393	+	3	3055,630,5040	0,4161,6533	ALDB	chr17	71962799	71972909	ALDBBTAG0000002026:ALDBBTAT0000002728	+	3	2473,653,4159	0,3645,5951	10110	11574	87.35
chr17	71962217	71973790	XLOC_010744:TCONS_00020393	+	3	3055,630,5040	0,4161,6533	ALDB	chr17	71962799	71972909	ALDBBTAG0000002026:ALDBBTAT0000002729	+	2	2473,6465	0,3645	10110	11574	87.35
chr17	71962217	71973790	XLOC_010744:TCONS_00020393	+	3	3055,630,5040	0,4161,6533	ALDB	chr17	71964679	71972909	ALDBBTAG0000002026:ALDBBTAT0000002730	+	2	593,6466	0,1764	8230	11574	71.11
chr17	71962217	71973790	XLOC_010744:TCONS_00020394	+	2	3055,7346	0,4227	ALDB	chr17	71962799	71972909	ALDBBTAG0000002026:ALDBBTAT0000002728	+	3	2473,653,4159	0,3645,5951	10110	11574	87.35
chr17	71962217	71973790	XLOC_010744:TCONS_00020394	+	2	3055,7346	0,4227	ALDB	chr17	71962799	71972909	ALDBBTAG0000002026:ALDBBTAT0000002729	+	2	2473,6465	0,3645	10110	11574	87.35
chr17	71962217	71973790	XLOC_010744:TCONS_00020394	+	2	3055,7346	0,4227	ALDB	chr17	71964679	71972909	ALDBBTAG0000002026:ALDBBTAT0000002730	+	2	593,6466	0,1764	8230	11574	71.11
chr17	71962265	71973790	XLOC_010744:TCONS_00020395	+	2	3007,7412	0,4113	ALDB	chr17	71962799	71972909	ALDBBTAG0000002026:ALDBBTAT0000002728	+	3	2473,653,4159	0,3645,5951	10110	11526	87.71
chr17	71962265	71973790	XLOC_010744:TCONS_00020395	+	2	3007,7412	0,4113	ALDB	chr17	71962799	71972909	ALDBBTAG0000002026:ALDBBTAT0000002729	+	2	2473,6465	0,3645	10110	11526	87.71
chr17	71962265	71973790	XLOC_010744:TCONS_00020395	+	2	3007,7412	0,4113	ALDB	chr17	71964679	71972909	ALDBBTAG0000002026:ALDBBTAT0000002730	+	2	593,6466	0,1764	8230	11526	71.40
chr17	71962325	71973790	XLOC_010744:TCONS_00020396	+	3	2947,719,5040	0,4053,6425	ALDB	chr17	71962799	71972909	ALDBBTAG0000002026:ALDBBTAT0000002728	+	3	2473,653,4159	0,3645,5951	10110	11466	88.17
chr17	71962325	71973790	XLOC_010744:TCONS_00020396	+	3	2947,719,5040	0,4053,6425	ALDB	chr17	71962799	71972909	ALDBBTAG0000002026:ALDBBTAT0000002729	+	2	2473,6465	0,3645	10110	11466	88.17
chr17	71962325	71973790	XLOC_010744:TCONS_00020396	+	3	2947,719,5040	0,4053,6425	ALDB	chr17	71964679	71972909	ALDBBTAG0000002026:ALDBBTAT0000002730	+	2	593,6466	0,1764	8230	11466	71.78
chr18	8056354	8061346	XLOC_012312:TCONS_00023976	-	3	888,88,376	0,1299,4616	ALDB	chr18	8056104	8057844	ALDBBTAG0000002270:ALDBBTAT0000003065	-	2	1138,191	0,1549	1490	4993	29.84
chr18	8056354	8061346	XLOC_012312:TCONS_00023976	-	3	888,88,376	0,1299,4616	ALDB	chr18	8056104	8061054	ALDBBTAG0000002270:ALDBBTAT0000003066	-	3	1138,120,85	0,1548,4865	4700	4993	94.13
chr18	8056354	8061429	XLOC_012312:TCONS_00023977	-	3	888,119,459	0,1299,4616	ALDB	chr18	8056104	8057844	ALDBBTAG0000002270:ALDBBTAT0000003065	-	2	1138,191	0,1549	1490	5076	29.35
chr18	8056354	8061429	XLOC_012312:TCONS_00023977	-	3	888,119,459	0,1299,4616	ALDB	chr18	8056104	8061054	ALDBBTAG0000002270:ALDBBTAT0000003066	-	3	1138,120,85	0,1548,4865	4700	5076	92.59
chr19	61942316	61945611	XLOC_014845:TCONS_00029403	-	3	405,98,528	0,733,2767	ALDB	chr19	61943039	61945305	ALDBBTAG0000002573:ALDBBTAT0000003434	-	2	108,222	0,2044	2266	3296	68.75
chr19	61944555	61945447	XLOC_014845:TCONS_00029404	-	1	892	0	ALDB	chr19	61943039	61945305	ALDBBTAG0000002573:ALDBBTAT0000003434	-	2	108,222	0,2044	750	893	83.99
chr2	125188844	125189424	XLOC_016170:TCONS_00032049	-	1	580	0	ALDB	chr2	125132238	125192976	ALDBBTAG0000002826:ALDBBTAT0000003766	-	3	462,166,87	0,56204,60651	580	581	99.83
chr2	125190595	125191308	XLOC_016171:TCONS_00032050	-	1	713	0	ALDB	chr2	125132238	125192976	ALDBBTAG0000002826:ALDBBTAT0000003766	-	3	462,166,87	0,56204,60651	713	714	99.86
chr20	4920401	4941905	XLOC_016367:TCONS_00032426	+	5	137,134,170,101,4134	0,3494,16538,16859,17370	ALDB	chr20	4919931	4924025	ALDBBTAG0000002851:ALDBBTAT0000003805	+	2	607,130	0,3964	3624	21505	16.85
chr21	14501204	14503382	XLOC_017605:TCONS_00034651	-	1	2178	0	ALDB	chr21	14500111	14505269	ALDBBTAG0000003135:ALDBBTAT0000004191	-	3	3346,134,464	0,4219,4694	2178	2179	99.95
chr21	14501204	14503382	XLOC_017605:TCONS_00034651	-	1	2178	0	ALDB	chr21	14500111	14520068	ALDBBTAG0000003135:ALDBBTAT0000004192	-	4	7762,76,82,792	0,12591,18527,19165	2178	2179	99.95
chr21	14501204	14503382	XLOC_017605:TCONS_00034651	-	1	2178	0	ALDB	chr21	14500111	14521362	ALDBBTAG0000003135:ALDBBTAT0000004193	-	5	7762,75,81,67,54	0,12592,18528,19166,21197	2178	2179	99.95
chr21	14501204	14503382	XLOC_017605:TCONS_00034651	-	1	2178	0	ALDB	chr21	14500111	14522289	ALDBBTAG0000003135:ALDBBTAT0000004194	-	6	4353,3067,75,81,67,489	0,4695,12592,18528,19166,21689	2178	2179	99.95
chr21	14512882	14513630	XLOC_017606:TCONS_00034652	-	1	748	0	ALDB	chr21	14500111	14520068	ALDBBTAG0000003135:ALDBBTAT0000004192	-	4	7762,76,82,792	0,12591,18527,19165	748	749	99.87
chr21	14512882	14513630	XLOC_017606:TCONS_00034652	-	1	748	0	ALDB	chr21	14500111	14521362	ALDBBTAG0000003135:ALDBBTAT0000004193	-	5	7762,75,81,67,54	0,12592,18528,19166,21197	748	749	99.87
chr21	14512882	14513630	XLOC_017606:TCONS_00034652	-	1	748	0	ALDB	chr21	14500111	14522289	ALDBBTAG0000003135:ALDBBTAT0000004194	-	6	4353,3067,75,81,67,489	0,4695,12592,18528,19166,21689	748	749	99.87
chr21	14516050	14517154	XLOC_017607:TCONS_00034653	-	1	1104	0	ALDB	chr21	14500111	14520068	ALDBBTAG0000003135:ALDBBTAT0000004192	-	4	7762,76,82,792	0,12591,18527,19165	1104	1105	99.91
chr21	14516050	14517154	XLOC_017607:TCONS_00034653	-	1	1104	0	ALDB	chr21	14500111	14521362	ALDBBTAG0000003135:ALDBBTAT0000004193	-	5	7762,75,81,67,54	0,12592,18528,19166,21197	1104	1105	99.91
chr21	14516050	14517154	XLOC_017607:TCONS_00034653	-	1	1104	0	ALDB	chr21	14500111	14522289	ALDBBTAG0000003135:ALDBBTAT0000004194	-	6	4353,3067,75,81,67,489	0,4695,12592,18528,19166,21689	1104	1105	99.91
chr22	48290261	48291930	XLOC_018659:TCONS_00036851	-	3	22,231,94	0,648,1575	ALDB	chr22	48290410	48292015	ALDBBTAG0000003354:ALDBBTAT0000004494	-	2	730,179	0,1426	1520	1670	91.02
chr22	54096023	54100732	XLOC_018792:TCONS_00037203	-	2	53,150	0,4559	ALDB	chr22	54096034	54102303	ALDBBTAG0000003366:ALDBBTAT0000004508	-	2	42,1721	0,4548	4698	4710	99.75
chr24	2666566	2674475	XLOC_019983:TCONS_00039539	+	5	109,163,107,54,3372	0,252,2878,3486,4537	ALDB	chr24	2666566	2668132	ALDBBTAG0000003557:ALDBBTAT0000004771	+	2	142,1314	0,252	1566	7910	19.80
chr24	2666566	2674475	XLOC_019983:TCONS_00039539	+	5	109,163,107,54,3372	0,252,2878,3486,4537	ALDB	chr24	2666565	2674335	ALDBBTAG0000003557:ALDBBTAT0000004766	+	6	416,107,54,106,237,766	0,2879,3487,4538,6525,7004	7769	7910	98.22
chr24	2666566	2674475	XLOC_019983:TCONS_00039539	+	5	109,163,107,54,3372	0,252,2878,3486,4537	ALDB	chr24	2666565	2674335	ALDBBTAG0000003557:ALDBBTAT0000004767	+	5	143,163,107,54,3232	0,253,2879,3487,4538	7769	7910	98.22
chr24	2666566	2674475	XLOC_019983:TCONS_00039539	+	5	109,163,107,54,3372	0,252,2878,3486,4537	ALDB	chr24	2666565	2674335	ALDBBTAG0000003557:ALDBBTAT0000004768	+	6	416,107,54,577,237,766	0,2879,3487,4538,6525,7004	7769	7910	98.22
chr24	2666566	2674475	XLOC_019983:TCONS_00039539	+	5	109,163,107,54,3372	0,252,2878,3486,4537	ALDB	chr24	2666565	2674335	ALDBBTAG0000003557:ALDBBTAT0000004769	+	6	143,163,107,54,2224,766	0,253,2879,3487,4538,7004	7769	7910	98.22
chr24	2666566	2674475	XLOC_019983:TCONS_00039539	+	5	109,163,107,54,3372	0,252,2878,3486,4537	ALDB	chr24	2666565	2674335	ALDBBTAG0000003557:ALDBBTAT0000004770	+	6	110,163,107,54,2224,766	0,253,2879,3487,4538,7004	7769	7910	98.22
chr24	2666566	2674475	XLOC_019983:TCONS_00039539	+	5	109,163,107,54,3372	0,252,2878,3486,4537	ALDB	chr24	2666650	2674335	ALDBBTAG0000003557:ALDBBTAT0000004772	+	5	25,164,108,55,3233	0,167,2793,3401,4452	7685	7910	97.16
chr25	2312072	2314657	XLOC_020624:TCONS_00040804	+	5	958,75,61,146,177	0,1108,1323,2068,2408	ALDB	chr25	2312396	2319594	ALDBBTAG0000003749:ALDBBTAT0000005024	+	4	634,61,146,4329	0,999,1744,2869	2261	2586	87.43
chr25	2312072	2314657	XLOC_020624:TCONS_00040804	+	5	958,75,61,146,177	0,1108,1323,2068,2408	ALDB	chr25	2312693	2319594	ALDBBTAG0000003749:ALDBBTAT0000005025	+	3	884,146,5114	0,1447,1787	1964	2586	75.95
chr25	2312072	2314657	XLOC_020624:TCONS_00040804	+	5	958,75,61,146,177	0,1108,1323,2068,2408	ALDB	chr25	2312878	2319594	ALDBBTAG0000003749:ALDBBTAT0000005026	+	4	152,62,147,4330	0,516,1261,2386	1779	2586	68.79
chr25	2312072	2314657	XLOC_020624:TCONS_00040805	+	5	958,72,61,146,177	0,1111,1323,2068,2408	ALDB	chr25	2312396	2319594	ALDBBTAG0000003749:ALDBBTAT0000005024	+	4	634,61,146,4329	0,999,1744,2869	2261	2586	87.43
chr25	2312072	2314657	XLOC_020624:TCONS_00040805	+	5	958,72,61,146,177	0,1111,1323,2068,2408	ALDB	chr25	2312693	2319594	ALDBBTAG0000003749:ALDBBTAT0000005025	+	3	884,146,5114	0,1447,1787	1964	2586	75.95
chr25	2312072	2314657	XLOC_020624:TCONS_00040805	+	5	958,72,61,146,177	0,1111,1323,2068,2408	ALDB	chr25	2312878	2319594	ALDBBTAG0000003749:ALDBBTAT0000005026	+	4	152,62,147,4330	0,516,1261,2386	1779	2586	68.79
chr25	2312072	2314657	XLOC_020624:TCONS_00040806	+	4	958,61,146,177	0,1323,2068,2408	ALDB	chr25	2312396	2319594	ALDBBTAG0000003749:ALDBBTAT0000005024	+	4	634,61,146,4329	0,999,1744,2869	2261	2586	87.43
chr25	2312072	2314657	XLOC_020624:TCONS_00040806	+	4	958,61,146,177	0,1323,2068,2408	ALDB	chr25	2312693	2319594	ALDBBTAG0000003749:ALDBBTAT0000005025	+	3	884,146,5114	0,1447,1787	1964	2586	75.95
chr25	2312072	2314657	XLOC_020624:TCONS_00040806	+	4	958,61,146,177	0,1323,2068,2408	ALDB	chr25	2312878	2319594	ALDBBTAG0000003749:ALDBBTAT0000005026	+	4	152,62,147,4330	0,516,1261,2386	1779	2586	68.79
chr25	32361771	32362939	XLOC_020898:TCONS_00041428	+	2	575,487	0,681	ALDB	chr25	32361779	32363228	ALDBBTAG0000003784:ALDBBTAT0000005065	+	2	567,776	0,673	1160	1169	99.23
chr25	42757500	42758890	XLOC_021063:TCONS_00041805	+	2	71,1018	0,372	ALDB	chr25	42757546	42758572	ALDBBTAG0000003822:ALDBBTAT0000005108	+	2	131,701	0,325	1026	1391	73.76
chr26	40195085	40201254	XLOC_021892:TCONS_00043532	+	2	278,76	0,6093	ALDB	chr26	40194427	40235185	ALDBBTAG0000003934:ALDBBTAT0000005262	+	3	496,81,197	0,25097,40561	6169	6170	99.98
chr27	25067540	25091059	XLOC_022398:TCONS_00044483	+	3	88,242,3517	0,7766,20002	ALDB	chr27	25075470	25088092	ALDBBTAG0000004057:ALDBBTAT0000005423	+	3	78,141,490	0,11613,12132	12622	23520	53.66
chr27	25070181	25091059	XLOC_022398:TCONS_00044484	+	3	24,242,3517	0,5125,17361	ALDB	chr27	25075470	25088092	ALDBBTAG0000004057:ALDBBTAT0000005423	+	3	78,141,490	0,11613,12132	12622	20879	60.45
chr27	25074633	25091059	XLOC_022398:TCONS_00044485	+	3	580,242,3517	0,673,12909	ALDB	chr27	25075470	25088092	ALDBBTAG0000004057:ALDBBTAT0000005423	+	3	78,141,490	0,11613,12132	12622	16427	76.84
chr27	25074633	25091059	XLOC_022398:TCONS_00044486	+	3	268,242,3517	0,673,12909	ALDB	chr27	25075470	25088092	ALDBBTAG0000004057:ALDBBTAT0000005423	+	3	78,141,490	0,11613,12132	12622	16427	76.84
chr27	25074918	25091059	XLOC_022398:TCONS_00044487	+	5	28,242,97,140,3456	0,388,11358,12166,12685	ALDB	chr27	25075470	25088092	ALDBBTAG0000004057:ALDBBTAT0000005423	+	3	78,141,490	0,11613,12132	12622	16142	78.19
chr27	25075163	25091059	XLOC_022398:TCONS_00044488	+	5	50,242,97,140,3456	0,143,11113,11921,12440	ALDB	chr27	25075470	25088092	ALDBBTAG0000004057:ALDBBTAT0000005423	+	3	78,141,490	0,11613,12132	12622	15897	79.40
chr27	25086892	25091059	XLOC_022398:TCONS_00044493	+	2	332,3517	0,650	ALDB	chr27	25075470	25088092	ALDBBTAG0000004057:ALDBBTAT0000005423	+	3	78,141,490	0,11613,12132	1200	4168	28.79
chr27	37049460	37054884	XLOC_022690:TCONS_00044976	-	1	5424	0	ALDB	chr27	37048674	37049678	ALDBBTAG0000004150:ALDBBTAT0000005545	-	2	641,63	0,941	218	5425	4.02
chr29	41268100	41271210	XLOC_024068:TCONS_00047546	-	2	1658,447	0,2663	ALDB	chr29	41268158	41270902	ALDBBTAG0000004373:ALDBBTAT0000005846	-	2	1600,139	0,2605	2744	3111	88.20
chr29	41268100	41271210	XLOC_024068:TCONS_00047546	-	2	1658,447	0,2663	ALDB	chr29	41268158	41271093	ALDBBTAG0000004373:ALDBBTAT0000005847	-	2	1782,330	0,2605	2935	3111	94.34
chr3	49059282	49110038	XLOC_025760:TCONS_00050962	-	4	203,184,84,230	0,2551,26605,50526	ALDB	chr3	49059285	49069429	ALDBBTAG0000004600:ALDBBTAT0000006139	-	3	200,184,196	0,2548,9948	10144	50757	19.99
chr3	49059282	49110038	XLOC_025760:TCONS_00050962	-	4	203,184,84,230	0,2551,26605,50526	ALDB	chr3	49059285	49072156	ALDBBTAG0000004600:ALDBBTAT0000006140	-	3	200,184,63	0,2548,12808	12871	50757	25.36
chr3	118172856	118180121	XLOC_026183:TCONS_00051770	-	3	4059,204,590	0,4840,6675	ALDB	chr3	118172694	118180664	ALDBBTAG0000004671:ALDBBTAT0000006238	-	3	4221,204,1133	0,5002,6837	7265	7266	99.99
chr5	74818678	74826264	XLOC_028923:TCONS_00056854	-	3	317,40,77	0,498,7509	ALDB	chr5	74816224	74826257	ALDBBTAG0000005115:ALDBBTAT0000006813	-	4	852,107,84,70	0,2663,2952,9963	7579	7587	99.89
chr6	23336874	23340960	XLOC_030008:TCONS_00058864	-	1	4086	0	ALDB	chr6	23339659	23346993	ALDBBTAG0000005311:ALDBBTAT0000007066	-	2	1461,5103	0,2231	1301	4087	31.83
chr6	23336874	23340960	XLOC_030008:TCONS_00058864	-	1	4086	0	ALDB	chr6	23339659	23347250	ALDBBTAG0000005311:ALDBBTAT0000007067	-	2	1461,4842	0,2749	1301	4087	31.83
chr6	23336874	23342737	XLOC_030008:TCONS_00058865	-	3	2307,155,847	0,4091,5016	ALDB	chr6	23339659	23346993	ALDBBTAG0000005311:ALDBBTAT0000007066	-	2	1461,5103	0,2231	3078	5864	52.49
chr6	23336874	23342737	XLOC_030008:TCONS_00058865	-	3	2307,155,847	0,4091,5016	ALDB	chr6	23339659	23347250	ALDBBTAG0000005311:ALDBBTAT0000007067	-	2	1461,4842	0,2749	3078	5864	52.49
chr6	61205319	61206223	XLOC_030114:TCONS_00059080	-	1	904	0	ALDB	chr6	61142410	61210938	ALDBBTAG0000005345:ALDBBTAT0000007113	-	2	86,353	0,68175	904	905	99.89
chr6	61207160	61207782	XLOC_030116:TCONS_00059082	-	1	622	0	ALDB	chr6	61142410	61210938	ALDBBTAG0000005345:ALDBBTAT0000007113	-	2	86,353	0,68175	622	623	99.84
chr6	61209219	61209967	XLOC_030119:TCONS_00059085	-	1	748	0	ALDB	chr6	61142410	61210938	ALDBBTAG0000005345:ALDBBTAT0000007113	-	2	86,353	0,68175	748	749	99.87
chr7	70768161	70789563	XLOC_032273:TCONS_00063310	-	2	11168,1942	0,19460	ALDB	chr7	70777065	70780096	ALDBBTAG0000005568:ALDBBTAT0000007404	-	2	15,804	0,2227	3031	21403	14.16
chr8	67403680	67436357	XLOC_033372:TCONS_00065330	-	3	128,57,130	0,30993,32547	ALDB	chr8	67430062	67436284	ALDBBTAG0000005776:ALDBBTAT0000007693	-	3	419,58,58	0,4610,6164	6222	32678	19.04
chr8	83356125	83392744	XLOC_033491:TCONS_00065576	-	3	29,68,221	0,24173,36398	ALDB	chr8	83278805	83392760	ALDBBTAG0000005799:ALDBBTAT0000007726	-	5	31,81,80,68,237	0,1761,22125,101493,113718	36619	36620	100.00
chr8	83356125	83392744	XLOC_033491:TCONS_00065576	-	3	29,68,221	0,24173,36398	ALDB	chr8	83278805	83392760	ALDBBTAG0000005799:ALDBBTAT0000007727	-	4	31,81,80,237	0,1761,22125,113718	36619	36620	100.00
chrX	103509315	103516104	XLOC_035424:TCONS_00068941	+	2	698,5953	0,836	ALDB	chrX	103509860	103510848	ALDBBTAG0000006112:ALDBBTAT0000008129	+	2	153,697	0,291	988	6790	14.55
chr10	70824923	70838559	XLOC_002863:TCONS_00005383	-	3	9633,55,188	0,12338,13448	Billerey et al.	chr10	70820825	70838552	XLOC_002902	-	NA	NA	NA	13629	13637	99.94
chr10	70824923	70838569	XLOC_002863:TCONS_00005384	-	3	9633,58,198	0,12338,13448	Billerey et al.	chr10	70820825	70838552	XLOC_002902	-	NA	NA	NA	13629	13647	99.87
chr11	9238191	9240907	XLOC_003982:TCONS_00007505	-	4	311,679,51,310	0,640,1689,2406	Billerey et al.	chr11	9237657	9240873	XLOC_004317	-	NA	NA	NA	2682	2717	98.71
chr16	45168574	45173597	XLOC_010002:TCONS_00018920	-	4	2945,116,69,29	0,3069,4480,4994	Billerey et al.	chr16	45170453	45175060	XLOC_010759	-	NA	NA	NA	3144	5024	62.58
chr16	45168574	45175800	XLOC_010002:TCONS_00018922	-	6	2945,116,69,201,59,278	0,3069,4480,4793,6431,6948	Billerey et al.	chr16	45170453	45175060	XLOC_010759	-	NA	NA	NA	4607	7227	63.75
chr16	47372156	47438277	XLOC_010031:TCONS_00018958	-	4	284,119,70,23	0,50186,55127,66098	Billerey et al.	chr16	47357100	47446873	XLOC_010767	-	NA	NA	NA	66121	66122	100.00
chr16	49313632	49316072	XLOC_009458:TCONS_00017836	+	1	2440	0	Billerey et al.	chr16	49314245	49318421	XLOC_010377	+	NA	NA	NA	1827	2441	74.85
chr16	74009706	74030234	XLOC_009683:TCONS_00018305	+	5	199,132,128,72,1386	0,510,981,13751,19142	Billerey et al.	chr16	74009722	74030171	XLOC_010538	+	NA	NA	NA	20449	20529	99.61
chr16	74009723	74022889	XLOC_009683:TCONS_00018306	+	3	625,128,393	0,964,12773	Billerey et al.	chr16	74009722	74030171	XLOC_010538	+	NA	NA	NA	13166	13167	99.99
chr17	54576340	54581366	XLOC_011075:TCONS_00021066	-	3	386,50,131	0,2030,4895	Billerey et al.	chr17	54567399	54581376	XLOC_011898	-	NA	NA	NA	5026	5027	99.98
chr17	71962217	71973790	XLOC_010744:TCONS_00020392	+	3	3055,653,5040	0,4227,6533	Billerey et al.	chr17	71962885	71972970	XLOC_011665	+	NA	NA	NA	10085	11574	87.13
chr17	71962217	71973790	XLOC_010744:TCONS_00020393	+	3	3055,630,5040	0,4161,6533	Billerey et al.	chr17	71962885	71972970	XLOC_011665	+	NA	NA	NA	10085	11574	87.13
chr17	71962217	71973790	XLOC_010744:TCONS_00020394	+	2	3055,7346	0,4227	Billerey et al.	chr17	71962885	71972970	XLOC_011665	+	NA	NA	NA	10085	11574	87.13
chr17	71962265	71973790	XLOC_010744:TCONS_00020395	+	2	3007,7412	0,4113	Billerey et al.	chr17	71962885	71972970	XLOC_011665	+	NA	NA	NA	10085	11526	87.50
chr17	71962325	71973790	XLOC_010744:TCONS_00020396	+	3	2947,719,5040	0,4053,6425	Billerey et al.	chr17	71962885	71972970	XLOC_011665	+	NA	NA	NA	10085	11466	87.96
chr21	14512882	14513630	XLOC_017606:TCONS_00034652	-	1	748	0	Billerey et al.	chr21	14505465	14521870	XLOC_019361	-	NA	NA	NA	748	749	99.87
chr21	14516050	14517154	XLOC_017607:TCONS_00034653	-	1	1104	0	Billerey et al.	chr21	14505465	14521870	XLOC_019361	-	NA	NA	NA	1104	1105	99.91
chr23	28273397	28276262	XLOC_019142:TCONS_00037982	+	1	2865	0	Billerey et al.	chr23	28274118	28313089	XLOC_021303	+	NA	NA	NA	2144	2866	74.81
chr23	45287709	45295516	XLOC_019349:TCONS_00038315	+	4	412,129,105,183	0,1666,5572,7624	Billerey et al.	chr23	45287759	45303722	XLOC_021460	+	NA	NA	NA	7757	7808	99.35
chr23	45287740	45303610	XLOC_019349:TCONS_00038316	+	6	381,129,105,178,46,287	0,1635,5541,13788,14924,15583	Billerey et al.	chr23	45287759	45303722	XLOC_021460	+	NA	NA	NA	15851	15871	99.87
chr24	2666566	2674475	XLOC_019983:TCONS_00039539	+	5	109,163,107,54,3372	0,252,2878,3486,4537	Billerey et al.	chr24	2666570	2673640	XLOC_022285	+	NA	NA	NA	7070	7910	89.38
chr26	8835774	8836471	XLOC_021995:TCONS_00043715	-	1	697	0	Billerey et al.	chr26	8830155	8961625	XLOC_024403	-	NA	NA	NA	697	698	99.86
chr26	49697051	49723171	XLOC_022258:TCONS_00044273	-	4	533,63,174,442	0,10505,10659,25678	Billerey et al.	chr26	49696988	49722830	XLOC_024601	-	NA	NA	NA	25779	26121	98.69
chr27	37049460	37054884	XLOC_022690:TCONS_00044976	-	1	5424	0	Billerey et al.	chr27	36936929	37054693	XLOC_025131	-	NA	NA	NA	5233	5425	96.46
chr29	41514077	41557519	XLOC_024070:TCONS_00047549	-	2	322,163	0,43279	Billerey et al.	chr29	41514116	41557443	XLOC_026549	-	NA	NA	NA	43327	43443	99.73
chr29	44337003	44346490	XLOC_023671:TCONS_00046813	+	3	2104,101,3912	0,5372,5575	Billerey et al.	chr29	44340651	44341641	XLOC_026245	+	NA	NA	NA	990	9488	10.43
chr29	44337003	44346490	XLOC_023671:TCONS_00046813	+	3	2104,101,3912	0,5372,5575	Billerey et al.	chr29	44341854	44349692	XLOC_026246	+	NA	NA	NA	4636	9488	48.86
chr29	44337470	44346490	XLOC_023671:TCONS_00046814	+	3	1378,233,3246	0,1463,5774	Billerey et al.	chr29	44340651	44341641	XLOC_026245	+	NA	NA	NA	990	9021	10.97
chr29	44337470	44346490	XLOC_023671:TCONS_00046814	+	3	1378,233,3246	0,1463,5774	Billerey et al.	chr29	44341854	44349692	XLOC_026246	+	NA	NA	NA	4636	9021	51.39
chr29	44340801	44341711	XLOC_023672:TCONS_00046815	+	1	910	0	Billerey et al.	chr29	44340651	44341641	XLOC_026245	+	NA	NA	NA	840	911	92.21
chr29	44341770	44346490	XLOC_023671:TCONS_00046816	+	1	4720	0	Billerey et al.	chr29	44341854	44349692	XLOC_026246	+	NA	NA	NA	4636	4721	98.20
chr29	44341885	44346490	XLOC_023671:TCONS_00046817	+	3	142,764,3260	0,490,1345	Billerey et al.	chr29	44341854	44349692	XLOC_026246	+	NA	NA	NA	4605	4606	99.98
chr29	44341911	44346490	XLOC_023671:TCONS_00046818	+	3	116,1610,1849	0,464,2730	Billerey et al.	chr29	44341854	44349692	XLOC_026246	+	NA	NA	NA	4579	4580	99.98
chr3	92919017	92928950	XLOC_024951:TCONS_00049381	+	5	19,164,81,88,62	0,1233,5048,5398,9871	Billerey et al.	chr3	92906109	92950237	XLOC_027496	+	NA	NA	NA	9933	9934	99.99
chr4	46468501	46474109	XLOC_027060:TCONS_00053299	-	1	5608	0	Billerey et al.	chr4	46437901	46474331	XLOC_029863	-	NA	NA	NA	5608	5609	99.98
chr5	1379395	1401517	XLOC_027520:TCONS_00054086	+	3	49,89,9808	0,9461,12314	Billerey et al.	chr5	1381675	1401561	XLOC_030721	+	NA	NA	NA	19842	22123	89.69
chr5	1388942	1401517	XLOC_027520:TCONS_00054089	+	2	3,9813	0,2762	Billerey et al.	chr5	1381675	1401561	XLOC_030721	+	NA	NA	NA	12575	12576	99.99
chr6	99490266	99498463	XLOC_030304:TCONS_00059422	-	5	1266,75,88,156,552	0,2282,6909,7356,7645	Billerey et al.	chr6	99490284	99498154	XLOC_033437	-	NA	NA	NA	7870	8198	96.00
chr10	65138019	65230808	XLOC_002819:TCONS_00005301	-	4	2841,230,71,251	0,7306,83216,92538	Koufariotis et al.	chr10	65208388	65208764	XLOC_004434	NA	NA	NA	NA	376	92790	0.41
chr10	65138019	65231408	XLOC_002819:TCONS_00005303	-	4	2841,255,71,851	0,7281,83216,92538	Koufariotis et al.	chr10	65208388	65208764	XLOC_004434	NA	NA	NA	NA	376	93390	0.40
chr12	52158742	52162021	XLOC_004943:TCONS_00009543	+	2	156,781	0,2498	Koufariotis et al.	chr12	52158972	52160612	XLOC_008576	NA	NA	NA	NA	1640	3280	50.00
chr12	72226754	72230515	XLOC_005406:TCONS_00010403	-	3	1243,126,269	0,2933,3492	Koufariotis et al.	chr12	72229839	72230814	XLOC_008880	NA	NA	NA	NA	676	3762	17.97
chr12	90882350	90890469	XLOC_005117:TCONS_00009843	+	2	160,7866	0,253	Koufariotis et al.	chr12	90888324	90888985	XLOC_009173	NA	NA	NA	NA	661	8120	8.14
chr13	50066240	50067850	XLOC_006453:TCONS_00012451	-	1	1610	0	Koufariotis et al.	chr13	50066217	50067957	XLOC_010436	NA	NA	NA	NA	1610	1611	99.94
chr13	78937041	78942019	XLOC_006183:TCONS_00011916	+	1	4978	0	Koufariotis et al.	chr13	78937049	78941607	XLOC_011077	NA	NA	NA	NA	4558	4979	91.54
chr14	44186838	44202984	XLOC_007114:TCONS_00013759	+	3	373,829,136	0,1079,16010	Koufariotis et al.	chr14	44201764	44202056	XLOC_012078	NA	NA	NA	NA	292	16147	1.81
chr14	44186838	44270615	XLOC_007114:TCONS_00013760	+	3	373,4661,904	0,1079,82873	Koufariotis et al.	chr14	44201764	44202056	XLOC_012078	NA	NA	NA	NA	292	83778	0.35
chr14	44186838	44270615	XLOC_007114:TCONS_00013760	+	3	373,4661,904	0,1079,82873	Koufariotis et al.	chr14	44244727	44245045	XLOC_012085	NA	NA	NA	NA	318	83778	0.38
chr14	44186838	44270615	XLOC_007114:TCONS_00013760	+	3	373,4661,904	0,1079,82873	Koufariotis et al.	chr14	44254408	44255120	XLOC_012089	NA	NA	NA	NA	712	83778	0.85
chr14	44186838	44270615	XLOC_007114:TCONS_00013760	+	3	373,4661,904	0,1079,82873	Koufariotis et al.	chr14	44269718	44270619	XLOC_012097	NA	NA	NA	NA	897	83778	1.07
chr14	44186838	44270615	XLOC_007114:TCONS_00013760	+	3	373,4661,904	0,1079,82873	Koufariotis et al.	chr14	44236742	44237771	XLOC_012083	NA	NA	NA	NA	1029	83778	1.23
chr14	44186838	44270615	XLOC_007114:TCONS_00013760	+	3	373,4661,904	0,1079,82873	Koufariotis et al.	chr14	44253153	44253451	XLOC_012087	NA	NA	NA	NA	298	83778	0.36
chr14	70304257	70304945	XLOC_007239:TCONS_00013931	+	1	688	0	Koufariotis et al.	chr14	70304329	70304824	XLOC_012504	NA	NA	NA	NA	495	689	71.84
chr15	48489401	48542504	XLOC_008153:TCONS_00015566	+	3	43,119,372	0,7930,52731	Koufariotis et al.	chr15	48491356	48492550	XLOC_013941	NA	NA	NA	NA	1194	53104	2.25
chr15	48489401	48542504	XLOC_008153:TCONS_00015566	+	3	43,119,372	0,7930,52731	Koufariotis et al.	chr15	48493266	48493535	XLOC_013942	NA	NA	NA	NA	269	53104	0.51
chr15	48489401	48542504	XLOC_008153:TCONS_00015566	+	3	43,119,372	0,7930,52731	Koufariotis et al.	chr15	48494711	48495503	XLOC_013943	NA	NA	NA	NA	792	53104	1.49
chr15	48489401	48542504	XLOC_008153:TCONS_00015566	+	3	43,119,372	0,7930,52731	Koufariotis et al.	chr15	48501460	48501731	XLOC_013945	NA	NA	NA	NA	271	53104	0.51
chr15	48489401	48542504	XLOC_008153:TCONS_00015567	+	3	35,90,372	0,7959,52731	Koufariotis et al.	chr15	48491356	48492550	XLOC_013941	NA	NA	NA	NA	1194	53104	2.25
chr15	48489401	48542504	XLOC_008153:TCONS_00015567	+	3	35,90,372	0,7959,52731	Koufariotis et al.	chr15	48493266	48493535	XLOC_013942	NA	NA	NA	NA	269	53104	0.51
chr15	48489401	48542504	XLOC_008153:TCONS_00015567	+	3	35,90,372	0,7959,52731	Koufariotis et al.	chr15	48494711	48495503	XLOC_013943	NA	NA	NA	NA	792	53104	1.49
chr15	48489401	48542504	XLOC_008153:TCONS_00015567	+	3	35,90,372	0,7959,52731	Koufariotis et al.	chr15	48501460	48501731	XLOC_013945	NA	NA	NA	NA	271	53104	0.51
chr15	48489402	48542504	XLOC_008153:TCONS_00015568	+	2	34,372	0,52730	Koufariotis et al.	chr15	48491356	48492550	XLOC_013941	NA	NA	NA	NA	1194	53103	2.25
chr15	48489402	48542504	XLOC_008153:TCONS_00015568	+	2	34,372	0,52730	Koufariotis et al.	chr15	48493266	48493535	XLOC_013942	NA	NA	NA	NA	269	53103	0.51
chr15	48489402	48542504	XLOC_008153:TCONS_00015568	+	2	34,372	0,52730	Koufariotis et al.	chr15	48494711	48495503	XLOC_013943	NA	NA	NA	NA	792	53103	1.49
chr15	48489402	48542504	XLOC_008153:TCONS_00015568	+	2	34,372	0,52730	Koufariotis et al.	chr15	48501460	48501731	XLOC_013945	NA	NA	NA	NA	271	53103	0.51
chr15	78892615	78911625	XLOC_008428:TCONS_00016063	+	1	19010	0	Koufariotis et al.	chr15	78894671	78896405	XLOC_014409	NA	NA	NA	NA	1734	19011	9.12
chr15	78892615	78911625	XLOC_008428:TCONS_00016063	+	1	19010	0	Koufariotis et al.	chr15	78896694	78897242	XLOC_014410	NA	NA	NA	NA	548	19011	2.88
chr15	78892615	78911625	XLOC_008428:TCONS_00016063	+	1	19010	0	Koufariotis et al.	chr15	78898157	78898830	XLOC_014411	NA	NA	NA	NA	673	19011	3.54
chr15	78892615	78911625	XLOC_008428:TCONS_00016063	+	1	19010	0	Koufariotis et al.	chr15	78898900	78901609	XLOC_014412	NA	NA	NA	NA	2709	19011	14.25
chr15	83598356	83601103	XLOC_009173:TCONS_00017272	-	3	2022,151,72	0,2362,2675	Koufariotis et al.	chr15	83597979	83598526	XLOC_014580	NA	NA	NA	NA	170	2748	6.19
chr16	45417579	45466180	XLOC_010004:TCONS_00018928	-	2	9213,305	0,48296	Koufariotis et al.	chr16	45427198	45427479	XLOC_015643	NA	NA	NA	NA	281	48602	0.58
chr16	47967555	47970161	XLOC_009452:TCONS_00017816	+	1	2606	0	Koufariotis et al.	chr16	47968698	47970154	XLOC_014673	NA	NA	NA	NA	1456	2607	55.85
chr16	55563087	55564310	XLOC_009539:TCONS_00018028	+	2	200,94	0,1129	Koufariotis et al.	chr16	55563762	55564370	XLOC_015826	NA	NA	NA	NA	548	1224	44.77
chr18	6535882	6536723	XLOC_012297:TCONS_00023949	-	1	841	0	Koufariotis et al.	chr18	6535791	6538199	XLOC_017896	NA	NA	NA	NA	841	842	99.88
chr18	6536775	6537355	XLOC_012298:TCONS_00023950	-	1	580	0	Koufariotis et al.	chr18	6535791	6538199	XLOC_017896	NA	NA	NA	NA	580	581	99.83
chr19	18029824	18031157	XLOC_013161:TCONS_00025801	+	1	1333	0	Koufariotis et al.	chr19	18029824	18031621	XLOC_020122	NA	NA	NA	NA	1333	1334	99.93
chr21	21828682	21830430	XLOC_017062:TCONS_00033657	+	1	1748	0	Koufariotis et al.	chr21	21829681	21830321	XLOC_025897	NA	NA	NA	NA	640	1749	36.59
chr21	63174864	63200254	XLOC_017339:TCONS_00034215	+	3	731,316,1851	0,21490,23539	Koufariotis et al.	chr21	63177918	63178569	XLOC_026601	NA	NA	NA	NA	651	25391	2.56
chr21	63174864	63200254	XLOC_017339:TCONS_00034216	+	2	731,1851	0,23539	Koufariotis et al.	chr21	63177918	63178569	XLOC_026601	NA	NA	NA	NA	651	25391	2.56
chr21	63177148	63178871	XLOC_017341:TCONS_00034221	+	1	1723	0	Koufariotis et al.	chr21	63177918	63178569	XLOC_026601	NA	NA	NA	NA	651	1724	37.76
chr21	69586668	69587592	XLOC_017951:TCONS_00035359	-	1	924	0	Koufariotis et al.	chr21	69586831	69587523	XLOC_026772	NA	NA	NA	NA	692	925	74.81
chr22	52638948	52644414	XLOC_018756:TCONS_00037129	-	2	2917,2465	0,3001	Koufariotis et al.	chr22	52639031	52644425	XLOC_026981	NA	NA	NA	NA	5383	5467	98.46
chr27	25067540	25091059	XLOC_022398:TCONS_00044483	+	3	88,242,3517	0,7766,20002	Koufariotis et al.	chr27	25091048	25091861	XLOC_033375	NA	NA	NA	NA	11	23520	0.05
chr27	25070181	25091059	XLOC_022398:TCONS_00044484	+	3	24,242,3517	0,5125,17361	Koufariotis et al.	chr27	25091048	25091861	XLOC_033375	NA	NA	NA	NA	11	20879	0.05
chr27	25074633	25091059	XLOC_022398:TCONS_00044485	+	3	580,242,3517	0,673,12909	Koufariotis et al.	chr27	25091048	25091861	XLOC_033375	NA	NA	NA	NA	11	16427	0.07
chr27	25074633	25091059	XLOC_022398:TCONS_00044486	+	3	268,242,3517	0,673,12909	Koufariotis et al.	chr27	25091048	25091861	XLOC_033375	NA	NA	NA	NA	11	16427	0.07
chr27	25074918	25091059	XLOC_022398:TCONS_00044487	+	5	28,242,97,140,3456	0,388,11358,12166,12685	Koufariotis et al.	chr27	25091048	25091861	XLOC_033375	NA	NA	NA	NA	11	16142	0.07
chr27	25075163	25091059	XLOC_022398:TCONS_00044488	+	5	50,242,97,140,3456	0,143,11113,11921,12440	Koufariotis et al.	chr27	25091048	25091861	XLOC_033375	NA	NA	NA	NA	11	15897	0.07
chr27	25086892	25091059	XLOC_022398:TCONS_00044493	+	2	332,3517	0,650	Koufariotis et al.	chr27	25091048	25091861	XLOC_033375	NA	NA	NA	NA	11	4168	0.26
chr29	9591655	9598348	XLOC_023420:TCONS_00046338	+	1	6693	0	Koufariotis et al.	chr29	9592356	9592879	XLOC_034959	NA	NA	NA	NA	523	6694	7.81
chr29	44336016	44340626	XLOC_023671:TCONS_00046812	+	2	2961,5	0,4605	Koufariotis et al.	chr29	44336046	44336941	XLOC_035369	NA	NA	NA	NA	895	4611	19.41
chr29	44337003	44346490	XLOC_023671:TCONS_00046813	+	3	2104,101,3912	0,5372,5575	Koufariotis et al.	chr29	44346109	44346312	XLOC_035370	NA	NA	NA	NA	203	9488	2.14
chr29	44337470	44346490	XLOC_023671:TCONS_00046814	+	3	1378,233,3246	0,1463,5774	Koufariotis et al.	chr29	44346109	44346312	XLOC_035370	NA	NA	NA	NA	203	9021	2.25
chr29	44341770	44346490	XLOC_023671:TCONS_00046816	+	1	4720	0	Koufariotis et al.	chr29	44346109	44346312	XLOC_035370	NA	NA	NA	NA	203	4721	4.30
chr29	44341885	44346490	XLOC_023671:TCONS_00046817	+	3	142,764,3260	0,490,1345	Koufariotis et al.	chr29	44346109	44346312	XLOC_035370	NA	NA	NA	NA	203	4606	4.41
chr29	44341911	44346490	XLOC_023671:TCONS_00046818	+	3	116,1610,1849	0,464,2730	Koufariotis et al.	chr29	44346109	44346312	XLOC_035370	NA	NA	NA	NA	203	4580	4.43
chr3	79232075	79257963	XLOC_025903:TCONS_00051237	-	6	1486,3095,81,108,215,263	0,4011,15571,19078,24557,25625	Koufariotis et al.	chr3	79235555	79235803	XLOC_037779	NA	NA	NA	NA	248	25889	0.96
chr3	79235507	79257953	XLOC_025903:TCONS_00051239	-	5	3674,257,108,215,253	0,11963,15646,21125,22193	Koufariotis et al.	chr3	79235555	79235803	XLOC_037779	NA	NA	NA	NA	248	22447	1.10
chr3	79235507	79258023	XLOC_025903:TCONS_00051240	-	6	3674,81,108,51,215,323	0,12139,15646,17124,21125,22193	Koufariotis et al.	chr3	79235555	79235803	XLOC_037779	NA	NA	NA	NA	248	22517	1.10
chr3	79235507	79258164	XLOC_025903:TCONS_00051241	-	5	3674,81,108,215,464	0,12139,15646,21125,22193	Koufariotis et al.	chr3	79235555	79235803	XLOC_037779	NA	NA	NA	NA	248	22658	1.09
chr5	64821383	64824297	XLOC_027951:TCONS_00054953	+	3	239,138,1146	0,972,1768	Koufariotis et al.	chr5	64821346	64822428	XLOC_040815	NA	NA	NA	NA	1045	2915	35.85
chr5	69584092	69584696	XLOC_028902:TCONS_00056807	-	1	604	0	Koufariotis et al.	chr5	69583992	69585016	XLOC_042380	NA	NA	NA	NA	604	605	99.83
chr5	120975701	120977708	XLOC_028445:TCONS_00055956	+	1	2007	0	Koufariotis et al.	chr5	120975702	120978804	XLOC_043322	NA	NA	NA	NA	2006	2008	99.90
chr5	120975702	120977708	XLOC_028445:TCONS_00055957	+	2	343,605	0,1401	Koufariotis et al.	chr5	120975702	120978804	XLOC_043322	NA	NA	NA	NA	2006	2007	99.95
chr6	87965434	87976404	XLOC_030233:TCONS_00059286	-	2	2106,341	0,10629	Koufariotis et al.	chr6	87970471	87970696	XLOC_044929	NA	NA	NA	NA	225	10971	2.05
chr6	87965434	87976404	XLOC_030233:TCONS_00059286	-	2	2106,341	0,10629	Koufariotis et al.	chr6	87971421	87971975	XLOC_044930	NA	NA	NA	NA	554	10971	5.05
chr7	70768161	70789563	XLOC_032273:TCONS_00063310	-	2	11168,1942	0,19460	Koufariotis et al.	chr7	70771858	70772536	XLOC_047124	NA	NA	NA	NA	678	21403	3.17
chr7	70768161	70789563	XLOC_032273:TCONS_00063310	-	2	11168,1942	0,19460	Koufariotis et al.	chr7	70779722	70780002	XLOC_047125	NA	NA	NA	NA	280	21403	1.31
chr9	103293126	103294648	XLOC_034188:TCONS_00066792	+	2	637,390	0,1132	Koufariotis et al.	chr9	103293103	103294634	XLOC_050072	NA	NA	NA	NA	1508	1523	99.02
chrX	103509315	103516104	XLOC_035424:TCONS_00068941	+	2	698,5953	0,836	Koufariotis et al.	chrX	103510439	103510863	XLOC_053912	NA	NA	NA	NA	424	6790	6.24
chr13	14644170	14647805	XLOC_005562:TCONS_00010673	+	1	3635	0	Weikard et al.	chr13	14645920	14646411	TCONS_00014178	NA	NA	NA	NA	491	3636	13.50
chr14	44186838	44270615	XLOC_007114:TCONS_00013760	+	3	373,4661,904	0,1079,82873	Weikard et al.	chr14	44267776	44268734	TCONS_00016402	NA	NA	NA	NA	958	83778	1.14
chr14	46632078	46645561	XLOC_007621:TCONS_00014648	-	3	2869,137,4082	0,7692,9401	Weikard et al.	chr14	46632145	46632443	TCONS_00016411	NA	NA	NA	NA	298	13484	2.21
chr14	46632078	46645588	XLOC_007621:TCONS_00014649	-	2	2869,5818	0,7692	Weikard et al.	chr14	46632145	46632443	TCONS_00016411	NA	NA	NA	NA	298	13511	2.21
chr15	6611559	6614614	XLOC_008573:TCONS_00016296	-	2	1172,538	0,2517	Weikard et al.	chr15	6611553	6612734	TCONS_00018835	NA	NA	NA	NA	1175	3056	38.45
chr16	5134017	5137436	XLOC_009259:TCONS_00017436	+	1	3419	0	Weikard et al.	chr16	5134017	5135432	TCONS_00021466	NA	NA	NA	NA	1415	3420	41.37
chr17	30494994	30495668	XLOC_010438:TCONS_00019758	+	1	674	0	Weikard et al.	chr17	30494929	30495773	TCONS_00023894	NA	NA	NA	NA	674	675	99.85
chr18	32382099	32382870	XLOC_012462:TCONS_00024285	-	1	771	0	Weikard et al.	chr18	32382093	32386347	TCONS_00026355	NA	NA	NA	NA	771	772	99.87
chr20	28682007	28697744	XLOC_016489:TCONS_00032622	+	3	784,90,477	0,14871,15260	Weikard et al.	chr20	28681127	28682335	TCONS_00036358	NA	NA	NA	NA	328	15738	2.08
chr21	69586668	69587592	XLOC_017951:TCONS_00035359	-	1	924	0	Weikard et al.	chr21	69586898	69587269	TCONS_00038581	NA	NA	NA	NA	371	925	40.11
chr22	54096023	54100732	XLOC_018792:TCONS_00037203	-	2	53,150	0,4559	Weikard et al.	chr22	54096024	54100727	TCONS_00040200	NA	NA	NA	NA	4703	4710	99.85
chr23	11055930	11058491	XLOC_018958:TCONS_00037566	+	1	2561	0	Weikard et al.	chr23	11055931	11057436	TCONS_00042723	NA	NA	NA	NA	1505	2562	58.74
chr25	42215555	42221662	XLOC_021603:TCONS_00042937	-	1	6107	0	Weikard et al.	chr25	42217036	42220905	TCONS_00046883	NA	NA	NA	NA	3869	6108	63.34
chr27	25067540	25091059	XLOC_022398:TCONS_00044483	+	3	88,242,3517	0,7766,20002	Weikard et al.	chr27	25088381	25089537	TCONS_00049069	NA	NA	NA	NA	1156	23520	4.91
chr27	25070181	25091059	XLOC_022398:TCONS_00044484	+	3	24,242,3517	0,5125,17361	Weikard et al.	chr27	25088381	25089537	TCONS_00049069	NA	NA	NA	NA	1156	20879	5.54
chr27	25074633	25091059	XLOC_022398:TCONS_00044485	+	3	580,242,3517	0,673,12909	Weikard et al.	chr27	25088381	25089537	TCONS_00049069	NA	NA	NA	NA	1156	16427	7.04
chr27	25074633	25091059	XLOC_022398:TCONS_00044486	+	3	268,242,3517	0,673,12909	Weikard et al.	chr27	25088381	25089537	TCONS_00049069	NA	NA	NA	NA	1156	16427	7.04
chr27	25074918	25091059	XLOC_022398:TCONS_00044487	+	5	28,242,97,140,3456	0,388,11358,12166,12685	Weikard et al.	chr27	25088381	25089537	TCONS_00049069	NA	NA	NA	NA	1156	16142	7.16
chr27	25075163	25091059	XLOC_022398:TCONS_00044488	+	5	50,242,97,140,3456	0,143,11113,11921,12440	Weikard et al.	chr27	25088381	25089537	TCONS_00049069	NA	NA	NA	NA	1156	15897	7.27
chr27	25086892	25091059	XLOC_022398:TCONS_00044493	+	2	332,3517	0,650	Weikard et al.	chr27	25088381	25089537	TCONS_00049069	NA	NA	NA	NA	1156	4168	27.74
chr28	25185871	25190591	XLOC_023219:TCONS_00045934	-	2	261,215	0,4505	Weikard et al.	chr28	25073148	25199896	TCONS_00049905	NA	NA	NA	NA	4720	4721	99.98
chr28	25185871	25190591	XLOC_023219:TCONS_00045934	-	2	261,215	0,4505	Weikard et al.	chr28	25073148	25199896	TCONS_00049906	NA	NA	NA	NA	4720	4721	99.98
chr28	25185871	25190591	XLOC_023219:TCONS_00045935	-	3	261,66,235	0,1240,4485	Weikard et al.	chr28	25073148	25199896	TCONS_00049905	NA	NA	NA	NA	4720	4721	99.98
chr28	25185871	25190591	XLOC_023219:TCONS_00045935	-	3	261,66,235	0,1240,4485	Weikard et al.	chr28	25073148	25199896	TCONS_00049906	NA	NA	NA	NA	4720	4721	99.98
chr28	25185871	25190600	XLOC_023219:TCONS_00045936	-	2	261,244	0,4485	Weikard et al.	chr28	25073148	25199896	TCONS_00049905	NA	NA	NA	NA	4729	4730	99.98
chr28	25185871	25190600	XLOC_023219:TCONS_00045936	-	2	261,244	0,4485	Weikard et al.	chr28	25073148	25199896	TCONS_00049906	NA	NA	NA	NA	4729	4730	99.98
chr28	25186209	25190579	XLOC_023219:TCONS_00045937	-	2	968,223	0,4147	Weikard et al.	chr28	25073148	25199896	TCONS_00049905	NA	NA	NA	NA	4370	4371	99.98
chr28	25186209	25190579	XLOC_023219:TCONS_00045937	-	2	968,223	0,4147	Weikard et al.	chr28	25073148	25199896	TCONS_00049906	NA	NA	NA	NA	4370	4371	99.98
chr29	9591655	9598348	XLOC_023420:TCONS_00046338	+	1	6693	0	Weikard et al.	chr29	9589088	9594104	TCONS_00052147	NA	NA	NA	NA	2449	6694	36.59
chr29	44336016	44340626	XLOC_023671:TCONS_00046812	+	2	2961,5	0,4605	Weikard et al.	chr29	44337490	44344958	TCONS_00050996	NA	NA	NA	NA	3136	4611	68.01
chr29	44336016	44340626	XLOC_023671:TCONS_00046812	+	2	2961,5	0,4605	Weikard et al.	chr29	44337490	44344958	TCONS_00050997	NA	NA	NA	NA	3136	4611	68.01
chr29	44336016	44340626	XLOC_023671:TCONS_00046812	+	2	2961,5	0,4605	Weikard et al.	chr29	44337490	44344958	TCONS_00050998	NA	NA	NA	NA	3136	4611	68.01
chr29	44336016	44340626	XLOC_023671:TCONS_00046812	+	2	2961,5	0,4605	Weikard et al.	chr29	44337490	44344958	TCONS_00051000	NA	NA	NA	NA	3136	4611	68.01
chr29	44337003	44346490	XLOC_023671:TCONS_00046813	+	3	2104,101,3912	0,5372,5575	Weikard et al.	chr29	44337490	44344958	TCONS_00050996	NA	NA	NA	NA	7468	9488	78.71
chr29	44337003	44346490	XLOC_023671:TCONS_00046813	+	3	2104,101,3912	0,5372,5575	Weikard et al.	chr29	44337490	44344958	TCONS_00050997	NA	NA	NA	NA	7468	9488	78.71
chr29	44337003	44346490	XLOC_023671:TCONS_00046813	+	3	2104,101,3912	0,5372,5575	Weikard et al.	chr29	44337490	44344958	TCONS_00050998	NA	NA	NA	NA	7468	9488	78.71
chr29	44337003	44346490	XLOC_023671:TCONS_00046813	+	3	2104,101,3912	0,5372,5575	Weikard et al.	chr29	44337490	44344958	TCONS_00051000	NA	NA	NA	NA	7468	9488	78.71
chr29	44337470	44346490	XLOC_023671:TCONS_00046814	+	3	1378,233,3246	0,1463,5774	Weikard et al.	chr29	44337490	44344958	TCONS_00050996	NA	NA	NA	NA	7468	9021	82.78
chr29	44337470	44346490	XLOC_023671:TCONS_00046814	+	3	1378,233,3246	0,1463,5774	Weikard et al.	chr29	44337490	44344958	TCONS_00050997	NA	NA	NA	NA	7468	9021	82.78
chr29	44337470	44346490	XLOC_023671:TCONS_00046814	+	3	1378,233,3246	0,1463,5774	Weikard et al.	chr29	44337490	44344958	TCONS_00050998	NA	NA	NA	NA	7468	9021	82.78
chr29	44337470	44346490	XLOC_023671:TCONS_00046814	+	3	1378,233,3246	0,1463,5774	Weikard et al.	chr29	44337490	44344958	TCONS_00051000	NA	NA	NA	NA	7468	9021	82.78
chr29	44340801	44341711	XLOC_023672:TCONS_00046815	+	1	910	0	Weikard et al.	chr29	44337490	44344958	TCONS_00050996	NA	NA	NA	NA	910	911	99.89
chr29	44340801	44341711	XLOC_023672:TCONS_00046815	+	1	910	0	Weikard et al.	chr29	44337490	44344958	TCONS_00050997	NA	NA	NA	NA	910	911	99.89
chr29	44340801	44341711	XLOC_023672:TCONS_00046815	+	1	910	0	Weikard et al.	chr29	44337490	44344958	TCONS_00050998	NA	NA	NA	NA	910	911	99.89
chr29	44340801	44341711	XLOC_023672:TCONS_00046815	+	1	910	0	Weikard et al.	chr29	44337490	44344958	TCONS_00051000	NA	NA	NA	NA	910	911	99.89
chr29	44341770	44346490	XLOC_023671:TCONS_00046816	+	1	4720	0	Weikard et al.	chr29	44337490	44344958	TCONS_00050996	NA	NA	NA	NA	3188	4721	67.53
chr29	44341770	44346490	XLOC_023671:TCONS_00046816	+	1	4720	0	Weikard et al.	chr29	44337490	44344958	TCONS_00050997	NA	NA	NA	NA	3188	4721	67.53
chr29	44341770	44346490	XLOC_023671:TCONS_00046816	+	1	4720	0	Weikard et al.	chr29	44337490	44344958	TCONS_00050998	NA	NA	NA	NA	3188	4721	67.53
chr29	44341770	44346490	XLOC_023671:TCONS_00046816	+	1	4720	0	Weikard et al.	chr29	44337490	44344958	TCONS_00051000	NA	NA	NA	NA	3188	4721	67.53
chr29	44341885	44346490	XLOC_023671:TCONS_00046817	+	3	142,764,3260	0,490,1345	Weikard et al.	chr29	44337490	44344958	TCONS_00050996	NA	NA	NA	NA	3073	4606	66.72
chr29	44341885	44346490	XLOC_023671:TCONS_00046817	+	3	142,764,3260	0,490,1345	Weikard et al.	chr29	44337490	44344958	TCONS_00050997	NA	NA	NA	NA	3073	4606	66.72
chr29	44341885	44346490	XLOC_023671:TCONS_00046817	+	3	142,764,3260	0,490,1345	Weikard et al.	chr29	44337490	44344958	TCONS_00050998	NA	NA	NA	NA	3073	4606	66.72
chr29	44341885	44346490	XLOC_023671:TCONS_00046817	+	3	142,764,3260	0,490,1345	Weikard et al.	chr29	44337490	44344958	TCONS_00051000	NA	NA	NA	NA	3073	4606	66.72
chr29	44341911	44346490	XLOC_023671:TCONS_00046818	+	3	116,1610,1849	0,464,2730	Weikard et al.	chr29	44337490	44344958	TCONS_00050996	NA	NA	NA	NA	3047	4580	66.53
chr29	44341911	44346490	XLOC_023671:TCONS_00046818	+	3	116,1610,1849	0,464,2730	Weikard et al.	chr29	44337490	44344958	TCONS_00050997	NA	NA	NA	NA	3047	4580	66.53
chr29	44341911	44346490	XLOC_023671:TCONS_00046818	+	3	116,1610,1849	0,464,2730	Weikard et al.	chr29	44337490	44344958	TCONS_00050998	NA	NA	NA	NA	3047	4580	66.53
chr29	44341911	44346490	XLOC_023671:TCONS_00046818	+	3	116,1610,1849	0,464,2730	Weikard et al.	chr29	44337490	44344958	TCONS_00051000	NA	NA	NA	NA	3047	4580	66.53
chr3	25970679	25973290	XLOC_024640:TCONS_00048734	+	1	2611	0	Weikard et al.	chr3	25973137	25973811	TCONS_00056406	NA	NA	NA	NA	153	2612	5.86
chr3	104622096	104623022	XLOC_025053:TCONS_00049612	+	1	926	0	Weikard et al.	chr3	104622098	104623020	TCONS_00056779	NA	NA	NA	NA	922	927	99.46
chr4	119468275	119469670	XLOC_026901:TCONS_00052995	+	1	1395	0	Weikard et al.	chr4	119468332	119469229	TCONS_00059432	NA	NA	NA	NA	897	1396	64.26
chr5	64821383	64824297	XLOC_027951:TCONS_00054953	+	3	239,138,1146	0,972,1768	Weikard et al.	chr5	64821321	64824655	TCONS_00060219	NA	NA	NA	NA	2914	2915	99.97
chr5	69584092	69584696	XLOC_028902:TCONS_00056807	-	1	604	0	Weikard et al.	chr5	69583998	69584750	TCONS_00063142	NA	NA	NA	NA	604	605	99.83
chr5	120975701	120977708	XLOC_028445:TCONS_00055956	+	1	2007	0	Weikard et al.	chr5	120977133	120977682	TCONS_00063569	NA	NA	NA	NA	549	2008	27.34
chr5	120975702	120977708	XLOC_028445:TCONS_00055957	+	2	343,605	0,1401	Weikard et al.	chr5	120977133	120977682	TCONS_00063569	NA	NA	NA	NA	549	2007	27.35
chr6	23336874	23342737	XLOC_030008:TCONS_00058865	-	3	2307,155,847	0,4091,5016	Weikard et al.	chr6	23342694	23347155	TCONS_00065443	NA	NA	NA	NA	43	5864	0.73
chr6	87965434	87976404	XLOC_030233:TCONS_00059286	-	2	2106,341	0,10629	Weikard et al.	chr6	87961450	87976303	TCONS_00064995	NA	NA	NA	NA	10869	10971	99.07
chr6	87965434	87976404	XLOC_030233:TCONS_00059286	-	2	2106,341	0,10629	Weikard et al.	chr6	87961450	87976303	TCONS_00065637	NA	NA	NA	NA	10869	10971	99.07
chr7	45801582	45809548	XLOC_031100:TCONS_00061033	+	2	557,1364	0,6602	Weikard et al.	chr7	45806060	45807827	TCONS_00068695	NA	NA	NA	NA	1767	7967	22.18
chr7	70768161	70789563	XLOC_032273:TCONS_00063310	-	2	11168,1942	0,19460	Weikard et al.	chr7	70770491	70771854	TCONS_00069791	NA	NA	NA	NA	1363	21403	6.37
chr7	70768161	70789563	XLOC_032273:TCONS_00063310	-	2	11168,1942	0,19460	Weikard et al.	chr7	70775000	70777073	TCONS_00069792	NA	NA	NA	NA	2073	21403	9.69
chr8	22407229	22407810	XLOC_033138:TCONS_00064916	-	1	581	0	Weikard et al.	chr8	22407416	22407804	TCONS_00072190	NA	NA	NA	NA	388	582	66.67
